# Supplementary material for: Identification of differential hypothalamic DNA methylation and gene expression associated with sexual partner preferences in rams
Source: PLoS One. 2022 May 12;17(5):e0263319. doi: 10.1371/journal.pone.0263319 (PMC9098078; doi:10.1371/journal.pone.0263319)
Supplement: S1 File — (XLSX) [file pone.0263319.s019.xlsx]

## Sheet:  TrimGalore Results
Supplementary Table 1: TrimGalore Results
Sample Name	Genotype	Total Reads	Sequences Removed due to Quality (Phred < 20)	Sequences Removed due to length (length < 20 bp)	RRBS read trimmed by 2bp(adapter contamination)	RRBS read trimmed by 2bp(read start with CAA or CGA)	Total RRBS reads trimmed percentage(in %)
LIB181217CR_ECL28_1_S1_R1_001	MOR1	27210199	2974539 (10.9%)	200584 (0.7%)	7547995 (27.7%)	22544 (0.1%)	27.8224
LIB181217CR_ECL28_2_S2_R1_001	MOR2	31304341	3826377 (12.2%)	652233 (2.1%)	8382141 (26.8%)	27649 (0.1%)	26.8646
LIB181217CR_ECL28_3_S3_R1_001	MOR3	29075319	3041842 (10.5%)	152505 (0.5%)	8042608 (27.7%)	27253 (0.1%)	27.755
LIB181217CR_ECL28_4_S4_R1_001	MOR4	32609396	4169459 (12.8%)	670557 (2.1%)	8918066 (27.3%)	36745 (0.1%)	27.4608
LIB181217CR_ECL28_5_S5_R1_001	MOR5	31064025	3663744 (11.8%)	518498 (1.7%)	8352118 (26.9%)	27532 (0.1%)	26.9754
LIB181217CR_ECL28_6_S6_R1_001	FOR1	31277038	3502723 (11.2%)	333200 (1.1%)	8439092 (27.0%)	27096 (0.1%)	27.0684
LIB181217CR_ECL28_7_S7_R1_001	FOR2	43121288	7079424 (16.4%)	2964898 (6.9%)	15959665 (37.0%)	65991 (0.2%)	37.1641
LIB181217CR_ECL28_8_S8_R1_001	FOR3	29851175	3392380 (11.4%)	342488 (1.1%)	8040888 (26.9%)	30101 (0.1%)	27.0374
LIB181217CR_ECL28_9_S9_R1_001	FOR4	22946447	2685455 (11.7%)	195949 (0.9%)	6289927 (27.4%)	24601 (0.1%)	27.5185
					Supplementary Table1. TrimGalore Results
	Supplementary Table 1: TrimGalore Results Results of quality trimming step by TrimGalore Column Information Sample Name: Name of the samples. The first four samples are Male oriented Rams(MORs) and next 4 are Female Oriented Rams (FORs) Genotype: Genotype of the Samples. Total Reads: Total number of reads for each samples. Sequences Removed due to Quality (Phred < 20): Sequences removed by Trimga…
