# Supplementary material for: Identification of differential hypothalamic DNA methylation and gene expression associated with sexual partner preferences in rams
Source: PLoS One. 2022 May 12;17(5):e0263319. doi: 10.1371/journal.pone.0263319 (PMC9098078; doi:10.1371/journal.pone.0263319)
Supplement: S2 File — (XLSX) [file pone.0263319.s020.xlsx]

## Sheet: Sheet1
Supplementary Table 2: Bismark Results
Sample Name	Genotype	Sequences Analyzed	Mapping efficiency (%)	Total Number of C's	Total methylated C's in CpG context	Total unmethylated C's in CpG context	C methylated in CpG context (%)	Total methylated C's in CHG context	Total unmethylated C's in CHG context	C methylated in CHG context(%)	Total methylated C's in CHH context	Total unmethylated C's in CHH context	C methylated in CHH context(%)
LIB181217CR_ECL28_1_S1_R1_001	MOR1	27009615	0.687	339742316	37302341	39080064	0.488	730678	98571324	0.007	1203693	162854216	0.007
LIB181217CR_ECL28_2_S2_R1_001	MOR2	30652108	0.651	368898336	37341719	42720562	0.466	656217	104422439	0.006	1047910	182709489	0.006
LIB181217CR_ECL28_3_S3_R1_001	MOR3	28922814	0.657	346880065	36247457	34802133	0.51	722586	98603322	0.007	1220315	175284252	0.007
LIB181217CR_ECL28_4_S4_R1_001	MOR4	31938839	0.65	384072950	38162086	44979838	0.459	721002	109006459	0.007	1220198	189983367	0.006
LIB181217CR_ECL28_5_S5_R1_001	MOR5	30545527	0.644	364729193	36844161	41479054	0.47	710750	103389736	0.007	1205373	181100119	0.007
LIB181217CR_ECL28_6_S6_R1_001	FOR1	30943838	0.646	372922013	37542991	39505290	0.487	810028	104778522	0.008	1441977	188843205	0.008
LIB181217CR_ECL28_7_S7_R1_001	FOR2	40156390	0.67	382594093	22863110	12733773	0.642	723895	110862100	0.006	1953424	233457791	0.008
LIB181217CR_ECL28_8_S8_R1_001	FOR3	29508687	0.664	364600568	37474207	39809637	0.485	744067	103294949	0.007	1271383	182006325	0.007
LIB181217CR_ECL28_9_S9_R1_001	FOR4	22750498	0.652	272257372	28281010	29356517	0.491	582501	77603029	0.007	991175	135443140	0.007
				Supplementary Table 2: Bismark Results Results from the alignment and methylation sites determination steps. Sample Name: Name of the samples. Genotype: genotype of the sample. Sequemces Analyzed: Number of total sequences analyzed. Mapping Efficiency (%): Percentage of sequences mapped to the reference. Total Number of C's: Total Number of Cytosines (C) present in the sequence. Total methylated …
