# Supplementary material for: Identification of differential hypothalamic DNA methylation and gene expression associated with sexual partner preferences in rams
Source: PLoS One. 2022 May 12;17(5):e0263319. doi: 10.1371/journal.pone.0263319 (PMC9098078; doi:10.1371/journal.pone.0263319)
Supplement: S3 File — (XLSX) [file pone.0263319.s021.xlsx]

## Sheet: Sheet1
Gene Name	Date	slope	Y-intercept	Ct range	tissue	Efficiency	Sense	Antisense	product Length (bp)	Accession #
GapDH (RA1)	2015-08-12	-3.387	15.93	Ct=16.94-25.11	High Range adult MBH	97.4% Efficiency	GAACGGGAAGCTCGTCATC	TGGACTCCACCACGTACTC	107	NM_001190390.1
PRL	2021-07-19	-3.363	16.47	Ct=17.43-25.58	High Range adult MBH	98.3% Efficiency	CTCCCTTCCTACCCCTGAAG	AGCATCTGGGACTCCTTTCA	151	NM_001009306.1
CCK	2021-07-19	-3.418	22.24	Ct=23.39-31.47	High Range adult MBH	96.2% Efficiency	GAAAGCTCCTTCTGGCCGAATG	TGTAGTCCCGGTCACTTATCC	82	XM_027958055.1
NTS	2021-07-19	-3.236	23.63	Ct=24.75-32.34	High Range adult MBH	103.7% Efficiency	GCTGCCTTAGATGGCTTTAG	AGCTGCCGTTTCAGAATG	184	XM_004006237.4
(set A)
	Supplementary Table 3:Primer Information Information of the primers used for quantitative PCR analysis. Column information Gene Name: Name of the gene for which the primer is constructed. Date: Date when the probe was constructed. Slope: Slope of the PCR intensity. Y-Intercept: Tissue: Tissue used to construct probe. Efficiency: Efficiency of the probe. Sense: Sequence corresponding to the positi…
