# Supplementary material for: Identification of differential hypothalamic DNA methylation and gene expression associated with sexual partner preferences in rams
Source: PLoS One. 2022 May 12;17(5):e0263319. doi: 10.1371/journal.pone.0263319 (PMC9098078; doi:10.1371/journal.pone.0263319)
Supplement: S4 File — (XLSX) [file pone.0263319.s022.xlsx]

## Sheet: Legends
Supplementary Table 4: Differentially methylation and Functional annotation of CpG context.
Tab Name	Description	Column names
DMC_CpG	All Differentially methylated cytosines (DMC) in the CpG context as evaluated by methylKit.	Columns output from methylKit chrom: Chromosome number. start: Chromosome start position of the methylated position. end: Chromosome end position of the methylated position. strand: Strand where methylation happens. pvalue: pvalue for the differential methylation. qvalue: multiple testing adjusted p-value. meth.diff: methylation difference. prom: Whether methylation is in promoter region. 1 prese…
DMC_hyper_CpG	Hyper methylated DMC in the CpG context as evaluated by methylKit.
DMC_hypo_CpG	Hypo methylated DMC in the CpG context as evaluated by methylKit.
DMC_CpG_GO	Gene ontology for all DMC as evaluated by gProfileR. Significant terms are highlighted in yellow.	Columns output from gProfileR source: source of the functional annotatio. Whether it is a from GO database, KEGG pathway, etc. term_name: Name of the associted phenotypic term. term_id: Associated term ID. adjusted_p_value: Multiple testing adjusted p-value. negative_log10_of_adjusted_p_value: Negative log10 value of adjusted p-value. term_size: Total genes associated to the term in the entire ge…
DMC_hyper_CpG_GO	Gene ontology for hypermethylated DMC as evaluated by gProfileR.Significant terms are highlighted in yellow.
DMC_hypo_CpG_GO	Gene ontology for hypomethylated DMC as evaluated by gProfileR.Significant terms are highlighted in yellow.
DMR_CpG	All Differentially methylated regions (DMR) in the CpG context as evaluated by methylKit.	Columns output from methylKit chrom: Chromosome number. start: Chromosome start position of the methylated position. end: Chromosome end position of the methylated position. strand: Strand where methylation happens. pvalue: pvalue for the differential methylation. qvalue: multiple testing adjusted p-value. meth.diff: methylation difference. prom: Whether methylation is in promoter region. 1 prese…
DMR_hyper_CpG	Hyper methylated DMR in the CpG context as evaluated by methylKit.
DMR_hypo_CpG	Hypo methylated DMR in the CpG context as evaluated by methylKit.
DMR_CpG_GO	Gene ontology for all DMR as evaluated by gProfileR.	Columns output from gProfileR source: source of the functional annotatio. Whether it is a from GO database, KEGG pathway, etc. term_name: Name of the associted phenotypic term. term_id: Associated term ID. adjusted_p_value: Multiple testing adjusted p-value. negative_log10_of_adjusted_p_value: Negative log10 value of adjusted p-value. term_size: Total genes associated to the term in the entire ge…
DMR_hyper_CpG_GO	Gene ontology for hypermethylated DMR as evaluated by gProfileR.
DMR_hypo_CpG_GO	Gene ontology for hypomethylated DMR as evaluated by gProfileR.

## Sheet: DMC_CpG
chrom	start	end	strand	pvalue	qvalue	meth.diff	prom	exon	intron	target.row	dist.to.feature	feature.name	feature.strand	external_gene_name	ensembl_gene_id	ensembl_transcript_id	external_gene_source	description	AffectedRegion
1	122762	122762	+	1.95201e-05	0.0254213	18.8299	0	0	0	1	-1383	ENSOART00020000057	+	ENSOARG00020000053	ENSOARG00020000053	ENSOART00020000057			intergenic
1	417888	417888	+	5.58316e-05	0.0446438	22.823	0	0	1	2	8573	ENSOART00020000098	-	ENSOARG00020000079	ENSOARG00020000079	ENSOART00020000098			intron
1	1517709	1517709	+	7.11656e-05	0.0505674	10.1266	1	0	1	3	342	ENSOART00020001987	-	ENSOARG00020001326	ENSOARG00020001326	ENSOART00020001987			prom;intron
1	1849760	1849760	+	3.65277e-05	0.0350437	11.2546	0	0	0	4	-4525	ENSOART00020001990	+	ENSOARG00020001331	ENSOARG00020001331	ENSOART00020001990			intergenic
1	1872462	1872462	+	0.00026539	0.0943186	28.378	0	0	0	5	18179	ENSOART00020001990	+	ENSOARG00020001331	ENSOARG00020001331	ENSOART00020001990			intergenic
1	2329406	2329406	+	8.33026e-07	0.003416	30.4688	0	0	0	6	71978	ENSOART00020002219	-	TWIST2	ENSOARG00020001470	ENSOART00020002219	HGNC Symbol	twist family bHLH transcription factor 2 [Source:NCBI gene (formerly Entrezgene);Acc:101122639]	intergenic
1	3338245	3338245	+	0.000127005	0.0666647	35.0846	0	0	1	7	-40183	ENSOART00020003073	-	RBM44	ENSOARG00020001964	ENSOART00020003073	HGNC Symbol	RNA binding motif protein 44 [Source:NCBI gene (formerly Entrezgene);Acc:101123420]	intron
1	3713463	3713463	+	1.45869e-05	0.0215474	11.7647	0	1	0	8	11754	ENSOART00020006414	+	COL6A3	ENSOARG00020002421	ENSOART00020006414	HGNC Symbol	collagen type VI alpha 3 chain [Source:HGNC Symbol;Acc:HGNC:2213]	exon
1	4057504	4057504	+	2.89627e-05	0.0310978	13.9433	0	0	0	9	-50855	ENSOART00020006462	-	COPS8	ENSOARG00020004238	ENSOART00020006462	HGNC Symbol	COP9 signalosome subunit 8 [Source:HGNC Symbol;Acc:HGNC:24335]	intergenic
1	4665735	4665735	+	0.000155003	0.0731653	35.6417	0	0	1	10	21460	ENSOART00020006648	+	IQCA1	ENSOARG00020004312	ENSOART00020006648	HGNC Symbol	IQ motif containing with AAA domain 1 [Source:HGNC Symbol;Acc:HGNC:26195]	intron
1	5017305	5017305	+	4.78879e-05	0.0410084	13.8889	0	0	0	11	-30440	ENSOART00020006762	-	ENSOARG00020004419	ENSOARG00020004419	ENSOART00020006762			intergenic
1	5502570	5502570	+	2.09443e-07	0.00109935	39.9571	0	0	1	12	-75798	ENSOART00020007139	-	AGAP1	ENSOARG00020004474	ENSOART00020007139	HGNC Symbol	ArfGAP with GTPase domain, ankyrin repeat and PH domain 1 [Source:NCBI gene (formerly Entrezgene);Acc:101111683]	intron
1	7313817	7313817	+	2.21791e-07	0.00114885	30.0603	0	0	1	13	27821	ENSOART00020009547	+	MROH2A	ENSOARG00020005342	ENSOART00020009547	HGNC Symbol	maestro heat like repeat family member 2A [Source:HGNC Symbol;Acc:HGNC:27936]	intron
1	13868436	13868436	+	0.000124959	0.066044	20.9957	0	0	0	14	270961	ENSOART00020027064	-	RRAGC	ENSOARG00020017615	ENSOART00020027064	HGNC Symbol	Ras related GTP binding C [Source:HGNC Symbol;Acc:HGNC:19902]	intergenic
1	16164933	16164933	+	7.70621e-06	0.0146442	12.0482	0	0	1	15	-34715	ENSOART00020000066	-	SLFNL1	ENSOARG00020000061	ENSOART00020000066	HGNC Symbol	schlafen like 1 [Source:HGNC Symbol;Acc:HGNC:26313]	intron
1	18830224	18830224	+	9.84991e-07	0.00392455	37.9982	0	0	1	16	40155	ENSOART00020002402	+	PTPRF	ENSOARG00020001497	ENSOART00020002402	HGNC Symbol	protein tyrosine phosphatase receptor type F [Source:NCBI gene (formerly Entrezgene);Acc:101111588]	intron
1	22573789	22573789	+	0.000115467	0.0637256	38.9552	0	0	0	17	-20220	ENSOART00020003608	+	FOXE3	ENSOARG00020002373	ENSOART00020003608	HGNC Symbol	forkhead box E3 [Source:HGNC Symbol;Acc:HGNC:3808]	intergenic
1	22623375	22623375	+	1.07662e-05	0.0178635	13.761	0	0	0	18	11517	ENSOART00020003619	+	FOXD2	ENSOARG00020002380	ENSOART00020003619	HGNC Symbol	forkhead box D2 [Source:HGNC Symbol;Acc:HGNC:3803]	intergenic
1	23045055	23045055	+	0.000286593	0.0978137	43.9279	0	0	1	19	125494	ENSOART00020003647	-	TRABD2B	ENSOARG00020002393	ENSOART00020003647	HGNC Symbol	TraB domain containing 2B [Source:HGNC Symbol;Acc:HGNC:44200]	intron
1	96291482	96291482	+	0.000225649	0.0876478	13.1019	0	0	0	20	-1311	ENSOART00020032137	-	SYT6	ENSOARG00020020593	ENSOART00020032137	HGNC Symbol	synaptotagmin 6 [Source:NCBI gene (formerly Entrezgene);Acc:101122233]	intergenic
1	98852156	98852156	+	0.000260011	0.093435	29.8564	0	1	0	21	65409	ENSOART00020001061	-	IGSF3	ENSOARG00020000764	ENSOART00020001061	HGNC Symbol	immunoglobulin superfamily member 3 [Source:HGNC Symbol;Acc:HGNC:5950]	exon
1	107521152	107521152	+	0.00014568	0.0710214	16.5103	1	1	0	22	244	ENSOART00020028507	-	C2CD4D	ENSOARG00020018535	ENSOART00020028507	HGNC Symbol	C2 calcium dependent domain containing 4D [Source:NCBI gene (formerly Entrezgene);Acc:101119360]	prom;exon
1	107652957	107652957	+	2.5149e-05	0.028822	44.2689	0	0	0	23	-27545	ENSOART00020028682	-	THEM4	ENSOARG00020018617	ENSOART00020028682	HGNC Symbol	thioesterase superfamily member 4 [Source:HGNC Symbol;Acc:HGNC:17947]	intergenic
1	114728863	114728863	+	1.1873e-10	1.64001e-06	31.9494	0	0	1	24	14551	ENSOART00020041178	+	KIRREL1	ENSOARG00020026177	ENSOART00020041178	HGNC Symbol	kirre like nephrin family adhesion molecule 1 [Source:HGNC Symbol;Acc:HGNC:15734]	intron
1	130853417	130853417	+	1.61918e-05	0.0230532	10.3989	0	0	0	25	-24749	ENSOART00020000166	+	C21orf62	ENSOARG00020000147	ENSOART00020000166	HGNC Symbol	chromosome 1 C21orf62 homolog [Source:NCBI gene (formerly Entrezgene);Acc:101122997]	intergenic
1	131383230	131383230	+	0.00019222	0.0814982	10.7189	0	0	0	26	27021	ENSOART00020001880	-	ENSOARG00020001252	ENSOARG00020001252	ENSOART00020001880			intergenic
1	132556725	132556725	+	1.13128e-06	0.00418169	28.145	0	0	1	27	-21723	ENSOART00020002150	+	TIAM1	ENSOARG00020001378	ENSOART00020002150	HGNC Symbol	TIAM Rac1 associated GEF 1 [Source:HGNC Symbol;Acc:HGNC:11805]	intron
1	133587680	133587680	+	5.20262e-10	6.20639e-06	44.4954	0	0	0	28	-7116	ENSOART00020002428	+	ENSOARG00020001604	ENSOARG00020001604	ENSOART00020002428		keratin-associated protein 19-3-like [Source:NCBI gene (formerly Entrezgene);Acc:114113364]	intergenic
1	168816402	168816402	+	0.000186485	0.0804529	31.0867	0	0	0	29	-69962	ENSOART00020003705	+	CHMP2B	ENSOARG00020002422	ENSOART00020003705	HGNC Symbol	charged multivesicular body protein 2B [Source:NCBI gene (formerly Entrezgene);Acc:101121224]	intergenic
1	175240371	175240371	+	9.80336e-06	0.0170012	18.0513	0	1	0	30	4963	ENSOART00020005019	+	RASAL3	ENSOARG00020003296	ENSOART00020005019	HGNC Symbol	RAS protein activator like 3 [Source:NCBI gene (formerly Entrezgene);Acc:101122784]	exon
1	175435231	175435231	+	2.76344e-05	0.0303453	12.8793	1	1	0	31	246	ENSOART00020005733	+	EPHX3	ENSOARG00020003764	ENSOART00020005733	HGNC Symbol	epoxide hydrolase 3 [Source:NCBI gene (formerly Entrezgene);Acc:101120077]	prom;exon
1	205859544	205859544	+	7.74407e-05	0.0524715	22.2402	0	0	1	32	55302	ENSOART00020016049	-	ADCY5	ENSOARG00020010155	ENSOART00020016049	HGNC Symbol	adenylate cyclase 5 [Source:NCBI gene (formerly Entrezgene);Acc:105602258]	intron
1	209457289	209457289	+	2.92812e-17	7.94973e-13	34.9702	0	1	0	33	2909	ENSOART00020003664	-	ENSOARG00020002403	ENSOARG00020002403	ENSOART00020003664			exon
1	219193004	219193004	+	9.13148e-14	1.9124e-09	50.401	0	0	0	34	10145	ENSOART00020000933	+	CRYGS	ENSOARG00020000697	ENSOART00020000933	UniProtKB Gene Name	crystallin gamma S [Source:NCBI gene (formerly Entrezgene);Acc:101114405]	intergenic
1	219440533	219440533	+	9.59002e-05	0.0583507	26.9091	0	0	1	35	1278	ENSOART00020001089	+	DGKG	ENSOARG00020000724	ENSOART00020001089	UniProtKB Gene Name	diacylglycerol kinase gamma [Source:NCBI gene (formerly Entrezgene);Acc:101114659]	intron
1	236040575	236040575	+	3.29259e-05	0.0333142	36.1891	0	0	1	36	47127	ENSOART00020002467	+	SLC7A14	ENSOARG00020001626	ENSOART00020002467	HGNC Symbol	solute carrier family 7 member 14 [Source:NCBI gene (formerly Entrezgene);Acc:101117465]	intron
1	260429062	260429062	+	0.000265968	0.0943696	14.2857	0	0	1	37	24031	ENSOART00020008698	-	GYG1	ENSOARG00020005658	ENSOART00020008698	HGNC Symbol	glycogenin 1 [Source:HGNC Symbol;Acc:HGNC:4699]	intron
1	284912672	284912672	+	3.84969e-05	0.0363866	19.0595	0	1	0	38	26208	ENSOART00020004172	+	MX1	ENSOARG00020002706	ENSOART00020004172	NCBI gene (formerly Entrezgene)	Ovis aries MX dynamin like GTPase 1 (MX1), mRNA. [Source:RefSeq mRNA;Acc:NM_001009753]	exon
1	285698733	285698733	+	4.56168e-05	0.0399603	16.0471	0	0	1	39	57797	ENSOART00020004697	+	UMODL1	ENSOARG00020002885	ENSOART00020004697	HGNC Symbol	uromodulin like 1 [Source:NCBI gene (formerly Entrezgene);Acc:101121234]	intron
1	286524615	286524615	+	1.07263e-07	0.000620971	84.7416	0	0	0	40	30437	ENSOART00020008548	-	ENSOARG00020005385	ENSOARG00020005385	ENSOART00020008548			intergenic
1	286827078	286827078	+	0.000131242	0.0679599	16.2524	0	0	0	41	10865	ENSOART00020008804	-	ENSOARG00020005689	ENSOARG00020005689	ENSOART00020008804		salt inducible kinase 1 [Source:NCBI gene (formerly Entrezgene);Acc:101122497]	intergenic
1	287791165	287791165	+	9.62813e-05	0.0584021	16.7773	0	0	1	42	18559	ENSOART00020022928	+	LRRC3	ENSOARG00020014996	ENSOART00020022928	HGNC Symbol	leucine rich repeat containing 3 [Source:HGNC Symbol;Acc:HGNC:14965]	intron
1	288106688	288106688	+	0.000299157	0.099876	13.3499	0	0	1	43	28408	ENSOART00020010883	-	ITGB2	ENSOARG00020007059	ENSOART00020010883	NCBI gene (formerly Entrezgene)	Ovis aries integrin subunit beta 2 (ITGB2), mRNA. [Source:RefSeq mRNA;Acc:NM_001009485]	intron
1	288192534	288192534	+	2.2351e-05	0.0272411	35.1648	0	0	0	44	37076	ENSOART00020010938	+	FAM207A	ENSOARG00020007156	ENSOART00020010938	HGNC Symbol	family with sequence similarity 207 member A [Source:NCBI gene (formerly Entrezgene);Acc:101105213]	intergenic
1	288214929	288214929	+	2.72398e-05	0.0300799	33.492	0	0	0	45	59471	ENSOART00020010938	+	FAM207A	ENSOARG00020007156	ENSOART00020010938	HGNC Symbol	family with sequence similarity 207 member A [Source:NCBI gene (formerly Entrezgene);Acc:101105213]	intergenic
1	288648003	288648003	+	0.000214455	0.0855086	42.1693	0	0	1	46	36699	ENSOART00020011286	-	SLC19A1	ENSOARG00020007403	ENSOART00020011286	HGNC Symbol	solute carrier family 19 member 1 [Source:NCBI gene (formerly Entrezgene);Acc:101110110]	intron
1	288648012	288648012	+	3.47542e-06	0.0091516	44.3732	0	0	1	47	36690	ENSOART00020011286	-	SLC19A1	ENSOARG00020007403	ENSOART00020011286	HGNC Symbol	solute carrier family 19 member 1 [Source:NCBI gene (formerly Entrezgene);Acc:101110110]	intron
1	288648056	288648056	+	4.00164e-07	0.00181071	43.7322	0	1	0	48	36646	ENSOART00020011286	-	SLC19A1	ENSOARG00020007403	ENSOART00020011286	HGNC Symbol	solute carrier family 19 member 1 [Source:NCBI gene (formerly Entrezgene);Acc:101110110]	exon
1	291597485	291597485	+	1.12764e-06	0.00418169	18.3691	0	0	0	49	-8345	ENSOART00020022153	-	SETD4	ENSOARG00020014436	ENSOART00020022153	HGNC Symbol	SET domain containing 4 [Source:HGNC Symbol;Acc:HGNC:1258]	intergenic
1	292675468	292675468	+	0.000170637	0.0769257	49.4759	0	0	1	50	62353	ENSOART00020026529	-	VPS26C	ENSOARG00020016913	ENSOART00020026529	UniProtKB Gene Name	VPS26 endosomal protein sorting factor C [Source:NCBI gene (formerly Entrezgene);Acc:101116695]	intron
1	294132370	294132370	+	5.80208e-09	5.2508e-05	79.0603	0	1	0	51	76137	ENSOART00020027552	+	KCNJ15	ENSOARG00020017911	ENSOART00020027552	HGNC Symbol	potassium inwardly rectifying channel subfamily J member 15 [Source:HGNC Symbol;Acc:HGNC:6261]	exon
1	296061460	296061460	+	2.35552e-08	0.000171676	62.9884	0	0	1	52	6277	ENSOART00020029999	+	EAF1	ENSOARG00020019515	ENSOART00020029999	HGNC Symbol	ELL associated factor 1 [Source:HGNC Symbol;Acc:HGNC:20907]	intron
1	296081322	296081322	+	2.07576e-10	2.72387e-06	47.5	0	0	1	53	26139	ENSOART00020029999	+	EAF1	ENSOARG00020019515	ENSOART00020029999	HGNC Symbol	ELL associated factor 1 [Source:HGNC Symbol;Acc:HGNC:20907]	intron
1	297598316	297598316	+	1.02595e-05	0.0174088	33.6757	0	0	1	54	30211	ENSOART00020033693	+	U6	ENSOARG00020021775	ENSOART00020033693	RFAM	U6 spliceosomal RNA [Source:RFAM;Acc:RF00026]	intron
1	297931314	297931314	+	7.66769e-05	0.0523718	17.4227	0	0	1	55	45739	ENSOART00020034043	-	TBC1D5	ENSOARG00020021801	ENSOART00020034043	HGNC Symbol	TBC1 domain family member 5 [Source:NCBI gene (formerly Entrezgene);Acc:101114748]	intron
1	299844658	299844658	+	1.90914e-05	0.0251959	29.6835	0	0	0	56	-175446	ENSOART00020034529	+	ENSOARG00020022125	ENSOARG00020022125	ENSOART00020034529			intergenic
1	299844660	299844660	+	4.8635e-05	0.0412631	26.5841	0	0	0	57	-175444	ENSOART00020034529	+	ENSOARG00020022125	ENSOARG00020022125	ENSOART00020034529			intergenic
1	299844708	299844708	+	6.01803e-05	0.0462265	26.0445	0	0	0	58	-175396	ENSOART00020034529	+	ENSOARG00020022125	ENSOARG00020022125	ENSOART00020034529			intergenic
1	299844729	299844729	+	3.0206e-07	0.00147474	26.322	0	0	0	59	-175375	ENSOART00020034529	+	ENSOARG00020022125	ENSOARG00020022125	ENSOART00020034529			intergenic
10	12952137	12952137	+	9.42374e-05	0.0576957	14.8329	0	0	0	60	-112266	ENSOART00020007577	-	OLFM4	ENSOARG00020004943	ENSOART00020007577	HGNC Symbol	olfactomedin 4 [Source:HGNC Symbol;Acc:HGNC:17190]	intergenic
10	17747018	17747018	+	3.50553e-06	0.00916954	17.3654	1	1	0	61	91	ENSOART00020011396	+	SLC25A30	ENSOARG00020007017	ENSOART00020011396	UniProtKB Gene Name	solute carrier family 25 member 30 [Source:NCBI gene (formerly Entrezgene);Acc:101111642]	prom;exon
10	35175235	35175235	+	0.000197968	0.0827323	12.4371	0	0	1	62	-32821	ENSOART00020040645	+	SHISA2	ENSOARG00020025858	ENSOART00020040645	HGNC Symbol	shisa family member 2 [Source:NCBI gene (formerly Entrezgene);Acc:101115379]	intron
10	83469718	83469718	+	6.37636e-05	0.0476656	50.6494	0	0	0	63	-28723	ENSOART00020030200	+	ENSOARG00020019655	ENSOARG00020019655	ENSOART00020030200			intergenic
10	91083210	91083210	+	7.40698e-17	1.94393e-12	34.1486	0	0	0	64	220435	ENSOART00020004936	-	ENSOARG00020003244	ENSOARG00020003244	ENSOART00020004936			intergenic
10	94082412	94082412	+	0.000275588	0.0962221	22.2222	0	0	1	65	-183011	ENSOART00020005244	-	5S_rRNA	ENSOARG00020003447	ENSOART00020005244	RFAM	5S ribosomal RNA [Source:RFAM;Acc:RF00001]	intron
10	95369359	95369359	+	3.53769e-09	3.35585e-05	14.0244	0	0	0	66	30697	ENSOART00020007042	+	ING1	ENSOARG00020004606	ENSOART00020007042	UniProtKB Gene Name	inhibitor of growth family member 1 [Source:NCBI gene (formerly Entrezgene);Acc:101116998]	intergenic
10	96137368	96137368	+	7.46627e-05	0.0518533	22.3395	0	0	0	67	3819	ENSOART00020007512	+	SOX1	ENSOARG00020004913	ENSOART00020007512	HGNC Symbol	SRY-box transcription factor 1 [Source:NCBI gene (formerly Entrezgene);Acc:114116707]	intergenic
10	96217604	96217604	+	2.73163e-05	0.0300799	21.1404	0	0	0	68	55684	ENSOART00020007533	+	ENSOARG00020004925	ENSOARG00020004925	ENSOART00020007533			intergenic
10	96943768	96943768	+	0.000254253	0.0925917	29.0889	0	0	0	69	-11064	ENSOART00020012510	-	GAS6	ENSOARG00020007775	ENSOART00020012510	HGNC Symbol	growth arrest specific 6 [Source:HGNC Symbol;Acc:HGNC:4168]	intergenic
11	273219	273219	+	0.000279655	0.0966542	16.3256	0	0	1	70	-17629	ENSOART00020014321	-	CACNG1	ENSOARG00020009361	ENSOART00020014321	HGNC Symbol	calcium voltage-gated channel auxiliary subunit gamma 1 [Source:NCBI gene (formerly Entrezgene);Acc:101110606]	intron
11	311455	311455	+	0.000121625	0.0650589	14.4967	0	0	1	71	5335	ENSOART00020014383	-	CACNG4	ENSOARG00020009393	ENSOART00020014383	HGNC Symbol	calcium voltage-gated channel auxiliary subunit gamma 4 [Source:NCBI gene (formerly Entrezgene);Acc:101110347]	intron
11	370038	370038	+	1.70125e-06	0.00563305	26.5978	0	0	1	72	4248	ENSOART00020014442	-	CACNG5	ENSOARG00020009428	ENSOART00020014442	HGNC Symbol	calcium voltage-gated channel auxiliary subunit gamma 5 [Source:NCBI gene (formerly Entrezgene);Acc:105616470]	intron
11	623605	623605	+	8.04884e-05	0.0532147	17.8175	0	0	1	73	74999	ENSOART00020014503	-	PRKCA	ENSOARG00020009468	ENSOART00020014503	HGNC Symbol	protein kinase C alpha [Source:NCBI gene (formerly Entrezgene);Acc:101110074]	intron
11	2207518	2207518	+	1.44082e-11	2.18156e-07	40.7407	0	0	1	74	96015	ENSOART00020040754	+	MAP2K6	ENSOARG00020025921	ENSOART00020040754	HGNC Symbol	mitogen-activated protein kinase kinase 6 [Source:NCBI gene (formerly Entrezgene);Acc:101115047]	intron
11	5686127	5686127	+	1.46872e-05	0.021655	10.8495	0	0	0	75	-60124	ENSOART00020040885	-	SDK2	ENSOARG00020025986	ENSOART00020040885	HGNC Symbol	sidekick cell adhesion molecule 2 [Source:NCBI gene (formerly Entrezgene);Acc:101106954]	intergenic
11	11664841	11664841	+	0.000107972	0.0616463	11.2676	0	0	1	76	12206	ENSOART00020038606	-	SLC38A10	ENSOARG00020023671	ENSOART00020038606	HGNC Symbol	solute carrier family 38 member 10 [Source:HGNC Symbol;Acc:HGNC:28237]	intron
11	11664864	11664864	+	0.000131637	0.067969	14.243	0	0	1	77	12183	ENSOART00020038606	-	SLC38A10	ENSOARG00020023671	ENSOART00020038606	HGNC Symbol	solute carrier family 38 member 10 [Source:HGNC Symbol;Acc:HGNC:28237]	intron
11	11664870	11664870	+	1.32452e-05	0.0203284	14.0845	0	0	1	78	12177	ENSOART00020038606	-	SLC38A10	ENSOARG00020023671	ENSOART00020038606	HGNC Symbol	solute carrier family 38 member 10 [Source:HGNC Symbol;Acc:HGNC:28237]	intron
11	14697185	14697185	+	1.90424e-05	0.0251959	11.1111	0	0	1	79	-24827	ENSOART00020023535	+	ENSOARG00020015296	ENSOARG00020015296	ENSOART00020023535			intron
11	17090793	17090793	+	0.00014274	0.0704768	33.1897	0	1	1	80	17797	ENSOART00020038068	-	MAPT	ENSOARG00020023588	ENSOART00020038068	HGNC Symbol	microtubule associated protein tau [Source:NCBI gene (formerly Entrezgene);Acc:101121024]	exon;intron
11	18032397	18032397	+	5.09678e-05	0.0425094	35.2422	0	0	0	81	19618	ENSOART00020040075	+	ARHGAP27	ENSOARG00020025324	ENSOART00020040075	HGNC Symbol	Rho GTPase activating protein 27 [Source:HGNC Symbol;Acc:HGNC:31813]	intergenic
11	22000273	22000273	+	1.82419e-05	0.024884	16.6196	1	1	0	82	183	ENSOART00020010055	+	KRT40	ENSOARG00020006496	ENSOART00020010055	HGNC Symbol	keratin 40 [Source:NCBI gene (formerly Entrezgene);Acc:100526785]	prom;exon
11	23119301	23119301	+	0.000245847	0.0913189	27.2222	0	0	0	83	-2843	ENSOART00020020745	-	ERBB2	ENSOARG00020012612	ENSOART00020020745	HGNC Symbol	erb-b2 receptor tyrosine kinase 2 [Source:NCBI gene (formerly Entrezgene);Acc:780519]	intergenic
11	27081135	27081135	+	1.10861e-06	0.00416126	16.0453	1	1	1	84	425	ENSOART00020020995	-	CHAD	ENSOARG00020013743	ENSOART00020020995	HGNC Symbol	chondroadherin [Source:NCBI gene (formerly Entrezgene);Acc:105608408]	prom;exon
11	28345852	28345852	+	2.85963e-05	0.0309101	16.7866	0	1	0	85	27783	ENSOART00020041256	-	PLD6	ENSOARG00020026218	ENSOART00020041256	HGNC Symbol	phospholipase D family member 6 [Source:NCBI gene (formerly Entrezgene);Acc:101113688]	exon
11	28345854	28345854	+	0.00010257	0.0598647	19.665	0	1	0	86	27781	ENSOART00020041256	-	PLD6	ENSOARG00020026218	ENSOART00020041256	HGNC Symbol	phospholipase D family member 6 [Source:NCBI gene (formerly Entrezgene);Acc:101113688]	exon
11	28345865	28345865	+	5.38939e-05	0.0437451	21.1619	0	1	0	87	27770	ENSOART00020041256	-	PLD6	ENSOARG00020026218	ENSOART00020041256	HGNC Symbol	phospholipase D family member 6 [Source:NCBI gene (formerly Entrezgene);Acc:101113688]	exon
11	28345871	28345871	+	2.2056e-08	0.000162294	20.2984	0	1	0	88	27764	ENSOART00020041256	-	PLD6	ENSOARG00020026218	ENSOART00020041256	HGNC Symbol	phospholipase D family member 6 [Source:NCBI gene (formerly Entrezgene);Acc:101113688]	exon
11	28345874	28345874	+	2.49338e-05	0.0286968	21.2269	0	1	0	89	27761	ENSOART00020041256	-	PLD6	ENSOARG00020026218	ENSOART00020041256	HGNC Symbol	phospholipase D family member 6 [Source:NCBI gene (formerly Entrezgene);Acc:101113688]	exon
11	29075005	29075005	+	6.00858e-12	1.00655e-07	71.746	0	0	1	90	3470	ENSOART00020041508	-	FAM83G	ENSOARG00020026376	ENSOART00020041508	HGNC Symbol	family with sequence similarity 83 member G [Source:NCBI gene (formerly Entrezgene);Acc:106991420]	intron
11	29308620	29308620	+	0.000249644	0.0918048	11.6076	0	0	1	91	14314	ENSOART00020041560	+	SLC47A1	ENSOARG00020026413	ENSOART00020041560	HGNC Symbol	solute carrier family 47 member 1 [Source:HGNC Symbol;Acc:HGNC:25588]	intron
11	42925750	42925750	+	7.57974e-05	0.0521148	17.1869	0	1	0	92	-15501	ENSOART00020030353	+	ENSOARG00020019702	ENSOARG00020019702	ENSOART00020030353			exon
11	44419680	44419680	+	9.8315e-05	0.0589156	16.3265	0	1	0	93	-1243	ENSOART00020039023	-	ENSOARG00020024916	ENSOARG00020024916	ENSOART00020039023			exon
11	46512397	46512397	+	2.47763e-05	0.0286451	16.7672	0	0	0	94	14874	ENSOART00020026566	+	SPACA3	ENSOARG00020017184	ENSOART00020026566	NCBI gene (formerly Entrezgene)	Ovis aries sperm acrosome associated 3 (SPACA3), mRNA. [Source:RefSeq mRNA;Acc:NM_001185019]	intergenic
11	50338124	50338124	+	0.000190848	0.0811617	10.6546	0	0	1	95	108550	ENSOART00020038219	-	ENSOARG00020024441	ENSOARG00020024441	ENSOART00020038219			intron
11	50999400	50999400	+	0.000132737	0.068006	10.3192	1	1	0	96	-611	ENSOART00020038273	-	MRM1	ENSOARG00020024467	ENSOART00020038273	HGNC Symbol	mitochondrial rRNA methyltransferase 1 [Source:NCBI gene (formerly Entrezgene);Acc:101111204]	prom;exon
11	57293956	57293956	+	3.95881e-08	0.000273414	12.8139	0	0	0	97	-147517	ENSOART00020033566	+	U6	ENSOARG00020021702	ENSOART00020033566	RFAM	U6 spliceosomal RNA [Source:RFAM;Acc:RF00026]	intergenic
11	58995136	58995136	+	4.03869e-05	0.0375641	27.9524	0	0	1	98	206845	ENSOART00020034364	+	CCDC182	ENSOARG00020022181	ENSOART00020034364	HGNC Symbol	coiled-coil domain containing 182 [Source:NCBI gene (formerly Entrezgene);Acc:101102825]	intron
11	58995146	58995146	+	1.01626e-05	0.017319	30.0608	0	0	1	99	206855	ENSOART00020034364	+	CCDC182	ENSOARG00020022181	ENSOART00020034364	HGNC Symbol	coiled-coil domain containing 182 [Source:NCBI gene (formerly Entrezgene);Acc:101102825]	intron
12	1715044	1715044	+	0.000152182	0.0725734	15.1276	0	0	1	100	10188	ENSOART00020007033	-	PLEKHA6	ENSOARG00020004415	ENSOART00020007033	HGNC Symbol	pleckstrin homology domain containing A6 [Source:HGNC Symbol;Acc:HGNC:17053]	intron
12	1831916	1831916	+	4.33145e-05	0.0391164	18.3673	0	0	1	101	26557	ENSOART00020007421	-	PIK3C2B	ENSOARG00020004853	ENSOART00020007421	HGNC Symbol	phosphatidylinositol-4-phosphate 3-kinase catalytic subunit type 2 beta [Source:HGNC Symbol;Acc:HGNC:8972]	intron
12	2241363	2241363	+	5.81105e-07	0.00252777	17.2791	0	0	0	102	-122087	ENSOART00020010001	+	NFASC	ENSOARG00020005607	ENSOART00020010001	HGNC Symbol	neurofascin [Source:NCBI gene (formerly Entrezgene);Acc:101109290]	intergenic
12	2685096	2685096	+	6.48604e-05	0.0481289	11.6667	0	1	0	103	1131	ENSOART00020011803	+	TMCC2	ENSOARG00020007562	ENSOART00020011803	HGNC Symbol	transmembrane and coiled-coil domain family 2 [Source:NCBI gene (formerly Entrezgene);Acc:101109819]	exon
12	2925635	2925635	+	0.000287253	0.0978471	16.0655	0	0	1	104	9516	ENSOART00020012337	+	CDK18	ENSOARG00020008010	ENSOART00020012337	HGNC Symbol	cyclin dependent kinase 18 [Source:HGNC Symbol;Acc:HGNC:8751]	intron
12	28779836	28779836	+	6.19072e-05	0.0466429	13.0252	1	0	1	105	-964	ENSOART00020020113	+	DISP1	ENSOARG00020013049	ENSOART00020020113	HGNC Symbol	dispatched RND transporter family member 1 [Source:NCBI gene (formerly Entrezgene);Acc:101107807]	prom;intron
12	29107840	29107840	+	6.53925e-05	0.0482659	36.1989	0	0	1	106	100820	ENSOART00020020307	-	SUSD4	ENSOARG00020013313	ENSOART00020020307	HGNC Symbol	sushi domain containing 4 [Source:NCBI gene (formerly Entrezgene);Acc:101108067]	intron
12	46340601	46340601	+	0.000226189	0.0878141	20.7835	0	0	1	107	-14081	ENSOART00020022931	+	ENSOARG00020014980	ENSOARG00020014980	ENSOART00020022931			intron
12	47424763	47424763	+	1.30584e-06	0.00458988	27.186	0	0	0	108	11216	ENSOART00020028156	+	ENSOARG00020018306	ENSOARG00020018306	ENSOART00020028156			intergenic
12	48913886	48913886	+	8.55099e-06	0.0155547	15.6746	0	1	0	109	2017	ENSOART00020030695	+	ERRFI1	ENSOARG00020019958	ENSOART00020030695	HGNC Symbol	ERBB receptor feedback inhibitor 1 [Source:NCBI gene (formerly Entrezgene);Acc:101115142]	exon
12	50677522	50677522	+	0.000275482	0.0962221	18.3908	0	0	1	110	15782	ENSOART00020035913	+	ACOT7	ENSOARG00020022884	ENSOART00020035913	HGNC Symbol	acyl-CoA thioesterase 7 [Source:NCBI gene (formerly Entrezgene);Acc:101121789]	intron
12	54156002	54156002	+	8.28858e-05	0.0541732	35.5869	0	0	0	111	-2212	ENSOART00020011376	-	PLCH2	ENSOARG00020006837	ENSOART00020011376	HGNC Symbol	phospholipase C eta 2 [Source:HGNC Symbol;Acc:HGNC:29037]	intergenic
12	65485524	65485524	+	3.46604e-05	0.0342832	15.3846	0	0	0	112	-15185	ENSOART00020035870	+	CEP350	ENSOARG00020023084	ENSOART00020035870	HGNC Symbol	centrosomal protein 350 [Source:NCBI gene (formerly Entrezgene);Acc:101122613]	intergenic
12	80891706	80891706	+	3.15697e-05	0.0326231	39.1302	0	0	0	113	40626	ENSOART00020017472	-	ATP6V1G3	ENSOARG00020011480	ENSOART00020017472	HGNC Symbol	ATPase H+ transporting V1 subunit G3 [Source:NCBI gene (formerly Entrezgene);Acc:101102659]	intergenic
12	80891733	80891733	+	8.41627e-05	0.054483	43.3668	0	0	0	114	40599	ENSOART00020017472	-	ATP6V1G3	ENSOARG00020011480	ENSOART00020017472	HGNC Symbol	ATPase H+ transporting V1 subunit G3 [Source:NCBI gene (formerly Entrezgene);Acc:101102659]	intergenic
12	83518203	83518203	+	0.000254573	0.0926331	36.4103	0	0	0	115	6361	ENSOART00020029998	-	ENSOARG00020019513	ENSOARG00020019513	ENSOART00020029998			intergenic
12	83711514	83711514	+	0.000208644	0.0844157	41.1005	0	0	1	116	17791	ENSOART00020031714	+	ENSOARG00020020561	ENSOARG00020020561	ENSOART00020031714			intron
12	83970728	83970728	+	3.38808e-05	0.0338591	31.0894	0	0	0	117	-16400	ENSOART00020032532	-	LGR6	ENSOARG00020020999	ENSOART00020032532	HGNC Symbol	leucine rich repeat containing G protein-coupled receptor 6 [Source:HGNC Symbol;Acc:HGNC:19719]	intergenic
12	83973635	83973635	+	0.000274687	0.0960902	11.9403	0	0	0	118	15758	ENSOART00020032803	-	ENSOARG00020021131	ENSOARG00020021131	ENSOART00020032803			intergenic
12	84049916	84049916	+	3.07383e-05	0.0322425	10.6429	0	0	0	119	25677	ENSOART00020033230	-	ELF3	ENSOARG00020021509	ENSOART00020033230	HGNC Symbol	E74 like ETS transcription factor 3 [Source:NCBI gene (formerly Entrezgene);Acc:101104676]	intergenic
12	84413121	84413121	+	0.00011558	0.0637256	17.0761	1	0	0	120	-765	ENSOART00020035464	+	CSRP1	ENSOARG00020022818	ENSOART00020035464	HGNC Symbol	cysteine and glycine rich protein 1 [Source:HGNC Symbol;Acc:HGNC:2469]	prom
12	84442628	84442628	+	9.00266e-05	0.0566144	12.0751	0	0	0	121	-2017	ENSOART00020035484	+	PHLDA3	ENSOARG00020022868	ENSOART00020035484	HGNC Symbol	pleckstrin homology like domain family A member 3 [Source:NCBI gene (formerly Entrezgene);Acc:114117267]	intergenic
13	1256514	1256514	+	0.000220199	0.0865989	17.6182	0	0	1	122	116146	ENSOART00020037598	+	PLCB1	ENSOARG00020023836	ENSOART00020037598	HGNC Symbol	phospholipase C beta 1 [Source:HGNC Symbol;Acc:HGNC:15917]	intron
13	2909398	2909398	+	9.11377e-05	0.0569467	10.0719	0	0	0	123	-37210	ENSOART00020038752	+	ENSOARG00020024754	ENSOARG00020024754	ENSOART00020038752			intergenic
13	6404077	6404077	+	0.00016964	0.0767168	28	0	0	0	124	117075	ENSOART00020039142	-	ENSOARG00020024973	ENSOARG00020024973	ENSOART00020039142			intergenic
13	20712671	20712671	+	0.000281657	0.0969226	11.5274	0	0	0	125	129815	ENSOART00020035616	+	ARL5B	ENSOARG00020022913	ENSOART00020035616	UniProtKB Gene Name	ADP ribosylation factor like GTPase 5B [Source:HGNC Symbol;Acc:HGNC:23052]	intergenic
13	32607886	32607886	+	7.52997e-08	0.000456048	65.5914	0	0	0	126	16795	ENSOART00020008254	+	VIM	ENSOARG00020005389	ENSOART00020008254	HGNC Symbol	vimentin [Source:NCBI gene (formerly Entrezgene);Acc:443105]	intergenic
13	34691233	34691233	+	0.000165064	0.0758232	13.5135	0	0	0	127	-43289	ENSOART00020026690	+	ENSOARG00020017367	ENSOARG00020017367	ENSOART00020026690			intergenic
13	55225266	55225266	+	4.26599e-08	0.000287075	35.6729	0	0	0	128	-74602	ENSOART00020013386	-	ENSOARG00020008614	ENSOARG00020008614	ENSOART00020013386			intergenic
13	56773662	56773662	+	3.29426e-07	0.00156738	12.9991	0	0	0	129	-8630	ENSOART00020007826	+	BHLHE23	ENSOARG00020005128	ENSOART00020007826	HGNC Symbol	basic helix-loop-helix family member e23 [Source:NCBI gene (formerly Entrezgene);Acc:101119410]	intergenic
13	57932637	57932637	+	0.000286269	0.0978137	18.6913	0	0	1	130	77855	ENSOART00020011707	-	CDH4	ENSOARG00020007577	ENSOART00020011707	HGNC Symbol	cadherin 4 [Source:HGNC Symbol;Acc:HGNC:1763]	intron
13	64218943	64218943	+	0.000108166	0.0616674	10.2227	0	0	1	131	58453	ENSOART00020011403	-	NOL4L	ENSOARG00020007261	ENSOART00020011403	HGNC Symbol	nucleolar protein 4 like [Source:HGNC Symbol;Acc:HGNC:16106]	intron
13	69671606	69671606	+	3.15732e-05	0.0326231	21.9632	0	0	1	132	25376	ENSOART00020014872	-	TTI1	ENSOARG00020009693	ENSOART00020014872	HGNC Symbol	TELO2 interacting protein 1 [Source:NCBI gene (formerly Entrezgene);Acc:101103830]	intron
13	72238910	72238910	+	0.000251607	0.092268	12.4088	0	0	0	133	5774	ENSOART00020020367	-	MAFB	ENSOARG00020013364	ENSOART00020020367	HGNC Symbol	MAF bZIP transcription factor B [Source:NCBI gene (formerly Entrezgene);Acc:554333]	intergenic
13	78469004	78469004	+	0.00023538	0.0897616	18.0927	0	0	1	134	-13742	ENSOART00020028251	-	SLC35C2	ENSOARG00020018326	ENSOART00020028251	HGNC Symbol	solute carrier family 35 member C2 [Source:NCBI gene (formerly Entrezgene);Acc:101117780]	intron
13	78589971	78589971	+	0.000230623	0.0887353	15.553	0	0	0	135	14102	ENSOART00020028642	+	ENSOARG00020018616	ENSOARG00020018616	ENSOART00020028642			intergenic
13	82199672	82199672	+	6.9338e-05	0.0497652	30.0644	0	0	1	136	30516	ENSOART00020018500	-	ADNP	ENSOARG00020012056	ENSOART00020018500	HGNC Symbol	activity dependent neuroprotector homeobox [Source:NCBI gene (formerly Entrezgene);Acc:101122715]	intron
13	82880325	82880325	+	0.000166132	0.076225	14.2367	0	0	1	137	-56196	ENSOART00020019463	-	NFATC2	ENSOARG00020012410	ENSOART00020019463	HGNC Symbol	nuclear factor of activated T cells 2 [Source:NCBI gene (formerly Entrezgene);Acc:101119239]	intron
13	82922635	82922635	+	0.000269488	0.0949766	11.5385	0	0	1	138	57995	ENSOART00020019976	-	ATP9A	ENSOARG00020013019	ENSOART00020019976	HGNC Symbol	ATPase phospholipid transporting 9A (putative) [Source:HGNC Symbol;Acc:HGNC:13540]	intron
13	83973680	83973680	+	3.65191e-05	0.0350437	69.7492	0	0	0	139	-47996	ENSOART00020021297	+	TSHZ2	ENSOARG00020013957	ENSOART00020021297	HGNC Symbol	teashirt zinc finger homeobox 2 [Source:HGNC Symbol;Acc:HGNC:13010]	intergenic
13	85572826	85572826	+	6.24592e-05	0.0469241	28.8462	0	0	0	140	124848	ENSOART00020022668	+	DOK5	ENSOARG00020014697	ENSOART00020022668	HGNC Symbol	docking protein 5 [Source:HGNC Symbol;Acc:HGNC:16173]	intergenic
14	813924	813924	+	1.23404e-05	0.0193933	12.4347	0	0	0	141	-13133	ENSOART00020023028	+	ENSOARG00020015053	ENSOARG00020015053	ENSOART00020023028			intergenic
14	3134584	3134584	+	4.60349e-05	0.040094	41.3538	0	0	1	142	63851	ENSOART00020033474	+	ENSOARG00020020643	ENSOARG00020020643	ENSOART00020033474		contactin associated protein family member 4 [Source:NCBI gene (formerly Entrezgene);Acc:101118808]	intron
14	3725969	3725969	+	0.000232692	0.0891951	30.2633	0	0	0	143	-520109	ENSOART00020033726	+	ENSOARG00020021758	ENSOARG00020021758	ENSOART00020033726			intergenic
14	4359746	4359746	+	0.000145893	0.0710372	55.0109	0	0	0	144	62900	ENSOART00020034125	+	ENSOARG00020021995	ENSOARG00020021995	ENSOART00020034125			intergenic
14	4437358	4437358	+	0.000205226	0.0838952	59.632	0	0	1	145	120176	ENSOART00020034324	-	ADAMTS18	ENSOARG00020022075	ENSOART00020034324	HGNC Symbol	ADAM metallopeptidase with thrombospondin type 1 motif 18 [Source:HGNC Symbol;Acc:HGNC:17110]	intron
14	4622601	4622601	+	0.000147149	0.0712407	37.0298	0	0	0	146	-64021	ENSOART00020034462	-	ADAMTS18	ENSOARG00020022075	ENSOART00020034462	HGNC Symbol	ADAM metallopeptidase with thrombospondin type 1 motif 18 [Source:HGNC Symbol;Acc:HGNC:17110]	intergenic
14	7273090	7273090	+	0.000180774	0.079268	32.6979	0	0	0	147	-251763	ENSOART00020005067	+	DYNLRB2	ENSOARG00020003305	ENSOART00020005067	HGNC Symbol	dynein light chain roadblock-type 2 [Source:NCBI gene (formerly Entrezgene);Acc:101120685]	intergenic
14	8172224	8172224	+	5.55164e-05	0.0445081	34.3124	0	1	0	148	30792	ENSOART00020005993	+	GAN	ENSOARG00020003869	ENSOART00020005993	HGNC Symbol	gigaxonin [Source:NCBI gene (formerly Entrezgene);Acc:101121287]	exon
14	8294307	8294307	+	0.000104498	0.0605156	30.3177	0	0	1	149	10002	ENSOART00020007756	+	CMIP	ENSOARG00020004094	ENSOART00020007756	HGNC Symbol	c-Maf inducing protein [Source:NCBI gene (formerly Entrezgene);Acc:101121541]	intron
14	8398405	8398405	+	3.19182e-05	0.032792	65.1538	0	0	1	150	2742	ENSOART00020007827	+	CMIP	ENSOARG00020004094	ENSOART00020007827	HGNC Symbol	c-Maf inducing protein [Source:NCBI gene (formerly Entrezgene);Acc:101121541]	intron
14	10883273	10883273	+	6.03253e-05	0.046248	21.9508	0	0	0	151	-27987	ENSOART00020009696	+	MLYCD	ENSOARG00020006248	ENSOART00020009696	HGNC Symbol	malonyl-CoA decarboxylase [Source:NCBI gene (formerly Entrezgene);Acc:101122299]	intergenic
14	10964010	10964010	+	3.90285e-05	0.036669	21.4286	0	1	0	152	-2476	ENSOART00020010050	+	NECAB2	ENSOARG00020006332	ENSOART00020010050	HGNC Symbol	N-terminal EF-hand calcium binding protein 2 [Source:NCBI gene (formerly Entrezgene);Acc:101122809]	exon
14	15193216	15193216	+	6.7501e-05	0.0490277	19.8712	0	0	0	153	-13346	ENSOART00020025521	-	ENSOARG00020016449	ENSOARG00020016449	ENSOART00020025521			intergenic
14	24139428	24139428	+	0.000264754	0.0942791	27.6525	0	0	0	154	-26054	ENSOART00020013296	-	IRX3	ENSOARG00020008675	ENSOART00020013296	HGNC Symbol	iroquois homeobox 3 [Source:NCBI gene (formerly Entrezgene);Acc:101118126]	intergenic
14	24403780	24403780	+	0.000124078	0.0657855	14.7962	0	0	0	155	-290406	ENSOART00020013296	-	IRX3	ENSOARG00020008675	ENSOART00020013296	HGNC Symbol	iroquois homeobox 3 [Source:NCBI gene (formerly Entrezgene);Acc:101118126]	intergenic
14	25094147	25094147	+	3.56027e-05	0.0346923	17.4346	0	1	0	156	2388	ENSOART00020013417	+	IRX6	ENSOARG00020008760	ENSOART00020013417	HGNC Symbol	iroquois homeobox 6 [Source:NCBI gene (formerly Entrezgene);Acc:101118892]	exon
14	25738760	25738760	+	1.06786e-05	0.0177753	12.4199	0	0	0	157	43274	ENSOART00020037533	+	AMFR	ENSOARG00020024046	ENSOART00020037533	HGNC Symbol	autocrine motility factor receptor [Source:HGNC Symbol;Acc:HGNC:463]	intergenic
14	25748373	25748373	+	0.000187873	0.0807191	20	0	0	1	158	52887	ENSOART00020037533	+	AMFR	ENSOARG00020024046	ENSOART00020037533	HGNC Symbol	autocrine motility factor receptor [Source:HGNC Symbol;Acc:HGNC:463]	intron
14	26758524	26758524	+	4.04491e-09	3.79132e-05	49.3889	0	0	1	159	46804	ENSOART00020039336	+	CPNE2	ENSOARG00020025084	ENSOART00020039336	HGNC Symbol	copine 2 [Source:NCBI gene (formerly Entrezgene);Acc:101121960]	intron
14	34619042	34619042	+	0.000131515	0.067969	19.3039	0	0	0	160	-32527	ENSOART00020021179	-	ENSOARG00020013890	ENSOARG00020013890	ENSOART00020021179			intergenic
14	36619742	36619742	+	4.42497e-10	5.35992e-06	59.8152	0	0	0	161	141225	ENSOART00020021453	-	ENSOARG00020014068	ENSOARG00020014068	ENSOART00020021453			intergenic
14	36619764	36619764	+	2.54541e-06	0.00742257	60.2362	0	0	0	162	141203	ENSOART00020021453	-	ENSOARG00020014068	ENSOARG00020014068	ENSOART00020021453			intergenic
14	54167945	54167945	+	0.000182744	0.0797143	17.1038	0	0	1	163	3948	ENSOART00020031663	-	CIC	ENSOARG00020020421	ENSOART00020031663	HGNC Symbol	capicua transcriptional repressor [Source:NCBI gene (formerly Entrezgene);Acc:101102258]	intron
14	55294714	55294714	+	0.000172305	0.0773579	16.4384	0	0	1	164	-1915	ENSOART00020005253	+	ENSOARG00020003442	ENSOARG00020003442	ENSOART00020005253			intron
14	57004075	57004075	+	0.000182104	0.0795217	22.0625	1	0	1	165	414	ENSOART00020019743	-	PGLYRP1	ENSOARG00020012949	ENSOART00020019743	HGNC Symbol	peptidoglycan recognition protein 1 [Source:NCBI gene (formerly Entrezgene);Acc:101115395]	prom;intron
14	57893490	57893490	+	6.23011e-05	0.0468501	36.1111	0	0	1	166	11868	ENSOART00020019417	-	SLC8A2	ENSOARG00020012581	ENSOART00020019417	HGNC Symbol	solute carrier family 8 member A2 [Source:NCBI gene (formerly Entrezgene);Acc:101102171]	intron
14	57969680	57969680	+	2.02294e-05	0.0256875	17.9365	0	1	0	167	2953	ENSOART00020020112	-	ZNF541	ENSOARG00020012969	ENSOART00020020112	HGNC Symbol	zinc finger protein 541 [Source:HGNC Symbol;Acc:HGNC:25294]	exon
14	58579621	58579621	+	0.000176977	0.0784216	24.2262	0	1	0	168	-2666	ENSOART00020024925	+	GRWD1	ENSOARG00020016255	ENSOART00020024925	UniProtKB Gene Name	glutamate rich WD repeat containing 1 [Source:NCBI gene (formerly Entrezgene);Acc:101122298]	exon
14	58579642	58579642	+	1.1637e-06	0.00428142	28.3654	0	1	0	169	-2645	ENSOART00020024925	+	GRWD1	ENSOARG00020016255	ENSOART00020024925	UniProtKB Gene Name	glutamate rich WD repeat containing 1 [Source:NCBI gene (formerly Entrezgene);Acc:101122298]	exon
14	59938537	59938537	+	7.88399e-07	0.00328432	14.3519	0	0	1	170	6907	ENSOART00020023943	-	ENSOARG00020015454	ENSOARG00020015454	ENSOART00020023943		potassium voltage-gated channel subfamily C member 3 [Source:HGNC Symbol;Acc:HGNC:6235]	intron
14	61288719	61288719	+	2.53727e-05	0.028994	21.6156	0	0	0	171	2933	ENSOART00020016029	+	ENSOARG00020010487	ENSOARG00020010487	ENSOART00020016029		cytoplasmic tRNA 2-thiolation protein 1 [Source:NCBI gene (formerly Entrezgene);Acc:105601981]	intergenic
14	66597070	66597070	+	8.53115e-05	0.0548766	36.0685	0	0	0	172	-9944	ENSOART00020006161	-	ZNF580	ENSOARG00020004038	ENSOART00020006161	HGNC Symbol	zinc finger protein 580 [Source:NCBI gene (formerly Entrezgene);Acc:105612738]	intergenic
14	66597105	66597105	+	0.000286731	0.0978137	28.0531	0	0	0	173	-9979	ENSOART00020006161	-	ZNF580	ENSOARG00020004038	ENSOART00020006161	HGNC Symbol	zinc finger protein 580 [Source:NCBI gene (formerly Entrezgene);Acc:105612738]	intergenic
14	67910529	67910529	+	0.000133252	0.0680378	28.9238	0	0	1	174	1351	ENSOART00020020741	-	ENSOARG00020012497	ENSOARG00020012497	ENSOART00020020741			intron
14	68081452	68081452	+	0.000113639	0.0630529	11.5821	0	0	1	175	17167	ENSOART00020033361	+	ENSOARG00020020381	ENSOARG00020020381	ENSOART00020033361			intron
14	68197284	68197284	+	0.000261389	0.0937169	11.458	0	0	1	176	2508	ENSOART00020005449	-	ENSOARG00020003553	ENSOARG00020003553	ENSOART00020005449			intron
14	69228146	69228146	+	5.14889e-05	0.0428532	10.6786	1	1	1	177	194	ENSOART00020010140	-	ENSOARG00020006597	ENSOARG00020006597	ENSOART00020010140			prom;exon
15	588	588	+	5.3255e-05	0.0434531	11.7341	0	0	0	178	-218864	ENSOART00020017402	+	ENSOARG00020011426	ENSOARG00020011426	ENSOART00020017402			intergenic
15	27550	27550	+	9.82739e-05	0.0589156	15.4107	0	0	0	179	-191902	ENSOART00020017402	+	ENSOARG00020011426	ENSOARG00020011426	ENSOART00020017402			intergenic
15	34462	34462	+	1.75191e-05	0.0241567	10.5179	0	0	0	180	-184990	ENSOART00020017402	+	ENSOARG00020011426	ENSOARG00020011426	ENSOART00020017402			intergenic
15	24157856	24157856	+	5.78603e-05	0.0455556	17.3077	0	1	0	181	19606	ENSOART00020023802	-	POU2AF1	ENSOARG00020015552	ENSOART00020023802	HGNC Symbol	POU class 2 homeobox associating factor 1 [Source:NCBI gene (formerly Entrezgene);Acc:101107727]	exon
15	29850737	29850737	+	3.78974e-24	1.9892e-19	21.1207	0	0	0	182	-99258	ENSOART00020038677	-	ENSOARG00020024700	ENSOARG00020024700	ENSOART00020038677			intergenic
15	29850741	29850741	+	6.51074e-06	0.0133147	10.5186	0	0	0	183	-99262	ENSOART00020038677	-	ENSOARG00020024700	ENSOARG00020024700	ENSOART00020038677			intergenic
15	32098408	32098408	+	4.2724e-05	0.0388881	21.8482	0	0	1	184	14457	ENSOART00020017990	+	PHLDB1	ENSOARG00020011300	ENSOART00020017990	HGNC Symbol	pleckstrin homology like domain family B member 1 [Source:HGNC Symbol;Acc:HGNC:23697]	intron
15	33304284	33304284	+	8.93267e-05	0.0563815	14.0196	0	0	0	185	205394	ENSOART00020025083	-	TRIM29	ENSOARG00020016323	ENSOART00020025083	HGNC Symbol	tripartite motif containing 29 [Source:NCBI gene (formerly Entrezgene);Acc:101116425]	intergenic
15	43488357	43488357	+	1.47348e-09	1.54683e-05	47.7477	0	0	1	186	-106050	ENSOART00020018172	-	PARVA	ENSOARG00020011875	ENSOART00020018172	HGNC Symbol	parvin alpha [Source:NCBI gene (formerly Entrezgene);Acc:101121625]	intron
15	43760608	43760608	+	1.41324e-05	0.0212347	14.3511	0	1	0	187	46222	ENSOART00020018812	+	DKK3	ENSOARG00020012153	ENSOART00020018812	HGNC Symbol	dickkopf WNT signaling pathway inhibitor 3 [Source:HGNC Symbol;Acc:HGNC:2893]	exon
15	47439320	47439320	+	5.29035e-05	0.0433884	18.0328	1	0	1	188	332	ENSOART00020034291	+	LMO1	ENSOARG00020022083	ENSOART00020034291	UniProtKB Gene Name	LIM domain only 1 [Source:NCBI gene (formerly Entrezgene);Acc:101102757]	prom;intron
15	55328637	55328637	+	0.000273125	0.0957444	12.535	1	1	0	189	30	ENSOART00020035031	-	STARD10	ENSOARG00020022516	ENSOART00020035031	HGNC Symbol	StAR related lipid transfer domain containing 10 [Source:HGNC Symbol;Acc:HGNC:10666]	prom;exon
15	80379312	80379312	+	1.14332e-20	5.00101e-16	60.9122	0	0	1	190	11304	ENSOART00020030849	+	EXT2	ENSOARG00020019927	ENSOART00020030849	HGNC Symbol	exostosin glycosyltransferase 2 [Source:NCBI gene (formerly Entrezgene);Acc:101110867]	intron
15	83456005	83456005	+	0.000140723	0.0698909	24.7682	0	0	0	191	18834	ENSOART00020019909	-	MYBPC3	ENSOARG00020012776	ENSOART00020019909	HGNC Symbol	myosin binding protein C3 [Source:HGNC Symbol;Acc:HGNC:7551]	intergenic
15	87955716	87955716	+	0.000272653	0.0957036	79.0055	1	0	0	192	-720	ENSOART00020021677	-	OR5B3	ENSOARG00020014167	ENSOART00020021677	HGNC Symbol	olfactory receptor 5B3-like [Source:NCBI gene (formerly Entrezgene);Acc:101105947]	prom
15	89872177	89872177	+	0.000108968	0.0619455	35.7794	0	1	0	193	15163	ENSOART00020019041	-	ACAD8	ENSOARG00020012311	ENSOART00020019041	HGNC Symbol	acyl-CoA dehydrogenase family member 8 [Source:HGNC Symbol;Acc:HGNC:87]	exon
15	89929819	89929819	+	0.000127471	0.0667748	23.0952	1	0	1	194	218	ENSOART00020020238	+	GLB1L3	ENSOARG00020012795	ENSOART00020020238	HGNC Symbol	galactosidase beta 1 like 3 [Source:HGNC Symbol;Acc:HGNC:25147]	prom;intron
16	23095	23095	+	6.01277e-05	0.0462265	13.6031	0	0	0	195	-106197	ENSOART00020020494	+	U6	ENSOARG00020013440	ENSOART00020020494	RFAM	U6 spliceosomal RNA [Source:RFAM;Acc:RF00026]	intergenic
16	205611	205611	+	0.000229667	0.0885098	16.5146	0	0	0	196	15069	ENSOART00020020520	+	ENSOARG00020013462	ENSOARG00020013462	ENSOART00020020520			intergenic
16	2110409	2110409	+	1.55956e-10	2.11706e-06	34.1008	0	0	1	197	-76782	ENSOART00020022201	-	INSYN2B	ENSOARG00020014497	ENSOART00020022201	HGNC Symbol	inhibitory synaptic factor family member 2B [Source:NCBI gene (formerly Entrezgene);Acc:101105025]	intron
16	9851986	9851986	+	1.60007e-06	0.00540685	43.1373	0	1	0	198	84423	ENSOART00020036196	-	MAP1B	ENSOARG00020023268	ENSOART00020036196	HGNC Symbol	microtubule associated protein 1B [Source:NCBI gene (formerly Entrezgene);Acc:101116509]	exon
16	36287883	36287883	+	0.000256268	0.0928964	15.9743	0	0	0	199	-222513	ENSOART00020013159	-	ENSOARG00020008608	ENSOARG00020008608	ENSOART00020013159			intergenic
16	72694642	72694642	+	2.96167e-06	0.00835783	40.8691	0	0	0	200	43231	ENSOART00020035844	-	SRD5A1	ENSOARG00020023075	ENSOART00020035844	HGNC Symbol	steroid 5 alpha-reductase 1 [Source:NCBI gene (formerly Entrezgene);Acc:100642181]	intergenic
16	72872386	72872386	+	0.000159912	0.0743676	32.0737	0	0	1	201	54801	ENSOART00020036451	-	UBE2QL1	ENSOARG00020023404	ENSOART00020036451	HGNC Symbol	ubiquitin conjugating enzyme E2 Q family like 1 [Source:NCBI gene (formerly Entrezgene);Acc:114118760]	intron
16	72886545	72886545	+	0.000116009	0.063873	14.1532	0	0	1	202	40642	ENSOART00020036451	-	UBE2QL1	ENSOARG00020023404	ENSOART00020036451	HGNC Symbol	ubiquitin conjugating enzyme E2 Q family like 1 [Source:NCBI gene (formerly Entrezgene);Acc:114118760]	intron
16	73004432	73004432	+	0.000178299	0.0786841	71.8543	0	0	0	203	8880	ENSOART00020036499	+	MED10	ENSOARG00020023421	ENSOART00020036499	HGNC Symbol	mediator complex subunit 10 [Source:NCBI gene (formerly Entrezgene);Acc:101102335]	intergenic
16	73207849	73207849	+	1.05523e-06	0.00409969	13.1542	0	0	0	204	212297	ENSOART00020036499	+	MED10	ENSOARG00020023421	ENSOART00020036499	HGNC Symbol	mediator complex subunit 10 [Source:NCBI gene (formerly Entrezgene);Acc:101102335]	intergenic
16	74594402	74594402	+	0.000241911	0.0905847	36.526	0	0	0	205	49565	ENSOART00020037300	-	U6	ENSOARG00020023924	ENSOART00020037300	RFAM	U6 spliceosomal RNA [Source:RFAM;Acc:RF00026]	intergenic
16	77317512	77317512	+	0.000154403	0.0730632	14.9744	0	0	0	206	21144	ENSOART00020015418	+	IRX4	ENSOARG00020010022	ENSOART00020015418	HGNC Symbol	iroquois homeobox 4 [Source:NCBI gene (formerly Entrezgene);Acc:101111127]	intergenic
16	77347931	77347931	+	7.99306e-05	0.0531472	16.1193	0	0	0	207	8330	ENSOART00020015511	-	NDUFS6	ENSOARG00020010127	ENSOART00020015511	HGNC Symbol	NADH:ubiquinone oxidoreductase subunit S6 [Source:NCBI gene (formerly Entrezgene);Acc:101111395]	intergenic
16	77347954	77347954	+	0.000102466	0.0598647	10.6782	0	0	0	208	8307	ENSOART00020015511	-	NDUFS6	ENSOARG00020010127	ENSOART00020015511	HGNC Symbol	NADH:ubiquinone oxidoreductase subunit S6 [Source:NCBI gene (formerly Entrezgene);Acc:101111395]	intergenic
16	77556501	77556501	+	0.000281914	0.0969274	20.4482	0	0	1	209	12701	ENSOART00020016039	+	SLC6A3	ENSOARG00020010397	ENSOART00020016039	HGNC Symbol	solute carrier family 6 member 3 [Source:NCBI gene (formerly Entrezgene);Acc:101111908]	intron
16	77678134	77678134	+	0.00029836	0.0997071	19.102	0	0	1	210	6278	ENSOART00020019387	-	SLC6A19	ENSOARG00020012724	ENSOART00020019387	HGNC Symbol	solute carrier family 6 member 19 [Source:NCBI gene (formerly Entrezgene);Acc:114118762]	intron
16	78059880	78059880	+	0.00020948	0.08458	15.3706	0	0	0	211	-29800	ENSOART00020021756	+	SLC9A3	ENSOARG00020014019	ENSOART00020021756	HGNC Symbol	solute carrier family 9 member A3 [Source:NCBI gene (formerly Entrezgene);Acc:494437]	intergenic
16	78119259	78119259	+	0.000217342	0.0862507	21.6532	0	0	1	212	29581	ENSOART00020021756	+	SLC9A3	ENSOARG00020014019	ENSOART00020021756	HGNC Symbol	solute carrier family 9 member A3 [Source:NCBI gene (formerly Entrezgene);Acc:494437]	intron
17	5484052	5484052	+	0.000204041	0.0836233	16.6893	0	0	1	213	6206	ENSOART00020030471	-	FHDC1	ENSOARG00020019747	ENSOART00020030471	HGNC Symbol	FH2 domain containing 1 [Source:HGNC Symbol;Acc:HGNC:29363]	intron
17	5484090	5484090	+	0.000175759	0.0782258	19.1606	0	0	1	214	6168	ENSOART00020030471	-	FHDC1	ENSOARG00020019747	ENSOART00020030471	HGNC Symbol	FH2 domain containing 1 [Source:HGNC Symbol;Acc:HGNC:29363]	intron
17	20894139	20894139	+	0.000160931	0.0746652	29.8077	0	0	0	215	-29113	ENSOART00020024183	+	SLC7A11	ENSOARG00020015377	ENSOART00020024183	UniProtKB Gene Name	solute carrier family 7 member 11 [Source:NCBI gene (formerly Entrezgene);Acc:100820755]	intergenic
17	28712095	28712095	+	0.000101377	0.0596507	68.8915	0	0	0	216	-182024	ENSOART00020025417	-	ENSOARG00020016582	ENSOARG00020016582	ENSOART00020025417			intergenic
17	52563394	52563394	+	8.01444e-06	0.0149203	16.1765	0	1	1	217	-15120	ENSOART00020035164	-	ENSOARG00020022628	ENSOARG00020022628	ENSOART00020035164			exon;intron
17	53353581	53353581	+	2.92386e-05	0.0312356	37.2738	0	0	0	218	-112789	ENSOART00020036729	-	SFSWAP	ENSOARG00020023335	ENSOART00020036729	HGNC Symbol	splicing factor SWAP [Source:NCBI gene (formerly Entrezgene);Acc:101113101]	intergenic
17	53726217	53726217	+	3.64779e-07	0.00169943	35.8075	0	0	0	219	-152465	ENSOART00020036828	-	ENSOARG00020023631	ENSOARG00020023631	ENSOART00020036828			intergenic
17	53726249	53726249	+	2.58298e-06	0.00747674	72.3529	0	0	0	220	-152497	ENSOART00020036828	-	ENSOARG00020023631	ENSOARG00020023631	ENSOART00020036828			intergenic
17	54109788	54109788	+	1.86142e-05	0.0250961	12.164	1	0	0	221	-377	ENSOART00020037295	-	ADGRD1	ENSOARG00020023653	ENSOART00020037295	UniProtKB Gene Name	adhesion G protein-coupled receptor D1 [Source:NCBI gene (formerly Entrezgene);Acc:101113363]	prom
17	58536616	58536616	+	0.000222777	0.087083	24.4172	0	0	0	222	-37738	ENSOART00020005121	+	U6	ENSOARG00020003373	ENSOART00020005121	RFAM	U6 spliceosomal RNA [Source:RFAM;Acc:RF00026]	intergenic
17	58559708	58559708	+	3.12315e-05	0.0324402	24.6014	0	0	0	223	-14646	ENSOART00020005121	+	U6	ENSOARG00020003373	ENSOART00020005121	RFAM	U6 spliceosomal RNA [Source:RFAM;Acc:RF00026]	intergenic
17	64511142	64511142	+	1.78291e-07	0.000954931	32.6338	0	0	0	224	-14071	ENSOART00020028877	+	CIT	ENSOARG00020018758	ENSOART00020028877	HGNC Symbol	citron rho-interacting serine/threonine kinase [Source:HGNC Symbol;Acc:HGNC:1985]	intergenic
17	64511177	64511177	+	0.000159457	0.0742001	27.0454	0	0	0	225	-14036	ENSOART00020028877	+	CIT	ENSOARG00020018758	ENSOART00020028877	HGNC Symbol	citron rho-interacting serine/threonine kinase [Source:HGNC Symbol;Acc:HGNC:1985]	intergenic
17	73362321	73362321	+	3.72999e-05	0.035554	41.6516	0	0	1	226	10875	ENSOART00020007097	+	SSH1	ENSOARG00020004645	ENSOART00020007097	HGNC Symbol	slingshot protein phosphatase 1 [Source:HGNC Symbol;Acc:HGNC:30579]	intron
17	76647913	76647913	+	7.76209e-05	0.0525484	17.6783	0	1	0	227	1379	ENSOART00020010284	-	MN1	ENSOARG00020006685	ENSOART00020010284	HGNC Symbol	MN1 proto-oncogene, transcriptional regulator [Source:HGNC Symbol;Acc:HGNC:7180]	exon
17	77758421	77758421	+	7.11003e-05	0.0505674	11.2903	0	0	1	228	8359	ENSOART00020013667	+	EMID1	ENSOARG00020008841	ENSOART00020013667	HGNC Symbol	EMI domain containing 1 [Source:HGNC Symbol;Acc:HGNC:18036]	intron
17	77949620	77949620	+	5.16834e-05	0.0429416	11.8022	0	0	1	229	1293	ENSOART00020013753	-	RHBDD3	ENSOARG00020008955	ENSOART00020013753	HGNC Symbol	rhomboid domain containing 3 [Source:NCBI gene (formerly Entrezgene);Acc:101120954]	intron
17	78083840	78083840	+	5.85727e-07	0.00253387	16.1234	0	0	0	230	-13122	ENSOART00020021079	+	CABP7	ENSOARG00020013778	ENSOART00020021079	HGNC Symbol	calcium binding protein 7 [Source:NCBI gene (formerly Entrezgene);Acc:101122220]	intergenic
17	80654206	80654206	+	2.1781e-05	0.0268372	42.5487	0	0	0	231	10767	ENSOART00020040063	+	ENSOARG00020025540	ENSOARG00020025540	ENSOART00020040063			intergenic
17	80681451	80681451	+	3.26032e-21	1.50998e-16	50	0	0	0	232	2470	ENSOART00020040069	-	ENSOARG00020025543	ENSOARG00020025543	ENSOART00020040069			intergenic
17	80728447	80728447	+	8.69888e-05	0.0554222	33.814	0	0	1	233	4902	ENSOART00020040135	-	DERL3	ENSOARG00020025584	ENSOART00020040135	HGNC Symbol	derlin 3 [Source:NCBI gene (formerly Entrezgene);Acc:101110877]	intron
17	80794967	80794967	+	0.000109082	0.0619605	24.0741	0	0	1	234	3081	ENSOART00020040177	+	ENSOARG00020025614	ENSOARG00020025614	ENSOART00020040177		glutathione S-transferase theta-1 [Source:NCBI gene (formerly Entrezgene);Acc:101111664]	intron
17	80958067	80958067	+	2.45457e-05	0.028504	36.7347	0	0	0	235	16944	ENSOART00020040269	-	SNRPD3	ENSOARG00020025667	ENSOART00020040269	UniProtKB Gene Name	small nuclear ribonucleoprotein D3 polypeptide [Source:NCBI gene (formerly Entrezgene);Acc:101119253]	intergenic
17	81137850	81137850	+	4.77746e-05	0.0409747	28.58	0	0	1	236	5237	ENSOART00020040343	-	ENSOARG00020025705	ENSOARG00020025705	ENSOART00020040343		sperm antigen with calponin homology and coiled-coil domains 1 like [Source:NCBI gene (formerly Entrezgene);Acc:101113175]	intron
17	81182534	81182534	+	0.000115352	0.0637256	24.359	0	1	0	237	1488	ENSOART00020040377	+	ENSOARG00020025728	ENSOARG00020025728	ENSOART00020040377			exon
17	81210518	81210518	+	7.80311e-06	0.0147004	76.4353	0	0	1	238	29472	ENSOART00020040377	+	ENSOARG00020025728	ENSOARG00020025728	ENSOART00020040377			intron
17	81247723	81247723	+	0.000292964	0.098954	24.1373	0	0	1	239	14427	ENSOART00020040365	-	BCR	ENSOARG00020025719	ENSOART00020040365	HGNC Symbol	BCR activator of RhoGEF and GTPase [Source:NCBI gene (formerly Entrezgene);Acc:101113436]	intron
17	81247758	81247758	+	7.09522e-06	0.0140008	18.4775	0	0	1	240	14392	ENSOART00020040365	-	BCR	ENSOARG00020025719	ENSOART00020040365	HGNC Symbol	BCR activator of RhoGEF and GTPase [Source:NCBI gene (formerly Entrezgene);Acc:101113436]	intron
17	81290122	81290122	+	2.17536e-10	2.78216e-06	84.697	0	0	1	241	5817	ENSOART00020040409	+	RSPH14	ENSOARG00020025744	ENSOART00020040409	HGNC Symbol	radial spoke head 14 homolog [Source:HGNC Symbol;Acc:HGNC:13437]	intron
17	81290126	81290126	+	5.41366e-08	0.000352262	75.1515	0	0	1	242	5821	ENSOART00020040409	+	RSPH14	ENSOARG00020025744	ENSOART00020040409	HGNC Symbol	radial spoke head 14 homolog [Source:HGNC Symbol;Acc:HGNC:13437]	intron
17	81303326	81303326	+	1.18568e-05	0.0191297	41.5984	0	0	1	243	8113	ENSOART00020040414	-	GNAZ	ENSOARG00020025747	ENSOART00020040414	HGNC Symbol	G protein subunit alpha z [Source:NCBI gene (formerly Entrezgene);Acc:106991715]	intron
17	81415028	81415028	+	0.000168689	0.0765341	14.7995	1	1	0	244	216	ENSOART00020040795	-	ENSOARG00020025772	ENSOARG00020025772	ENSOART00020040795			prom;exon
17	81875676	81875676	+	5.84444e-05	0.0457865	11.1973	0	0	0	245	-5368	ENSOART00020007706	+	ENSOARG00020005000	ENSOARG00020005000	ENSOART00020007706			intergenic
17	82274752	82274752	+	4.65652e-05	0.0404217	24.3866	0	0	0	246	-5968	ENSOART00020009758	+	ENSOARG00020006274	ENSOARG00020006274	ENSOART00020009758			intergenic
18	5223727	5223727	+	8.67678e-05	0.0554222	13.0976	0	1	0	247	104839	ENSOART00020006099	-	LRRK1	ENSOARG00020003980	ENSOART00020006099	HGNC Symbol	leucine rich repeat kinase 1 [Source:HGNC Symbol;Acc:HGNC:18608]	exon
18	5224466	5224466	+	9.03379e-05	0.0567196	21.317	0	1	0	248	104100	ENSOART00020006099	-	LRRK1	ENSOARG00020003980	ENSOART00020006099	HGNC Symbol	leucine rich repeat kinase 1 [Source:HGNC Symbol;Acc:HGNC:18608]	exon
18	7501427	7501427	+	0.000247834	0.0917248	20.3271	0	0	0	249	-74395	ENSOART00020008524	+	IGF1R	ENSOARG00020005176	ENSOART00020008524	HGNC Symbol	insulin like growth factor 1 receptor [Source:NCBI gene (formerly Entrezgene);Acc:443515]	intergenic
18	8044179	8044179	+	2.17372e-06	0.00665933	11.0901	0	0	1	250	79744	ENSOART00020008914	+	ENSOARG00020005787	ENSOARG00020005787	ENSOART00020008914			intron
18	8973049	8973049	+	1.87341e-05	0.0250961	27.3216	0	0	0	251	215625	ENSOART00020009036	-	ENSOARG00020005858	ENSOARG00020005858	ENSOART00020009036			intergenic
18	14058685	14058685	+	7.70572e-06	0.0146442	25.8475	0	0	1	252	1211	ENSOART00020009517	+	RGMA	ENSOARG00020006145	ENSOART00020009517	HGNC Symbol	repulsive guidance molecule BMP co-receptor a [Source:NCBI gene (formerly Entrezgene);Acc:101113702]	intron
18	18231913	18231913	+	0.000200566	0.0831502	28.2225	1	1	0	253	613	ENSOART00020016672	-	POLG	ENSOARG00020010916	ENSOART00020016672	HGNC Symbol	DNA polymerase gamma, catalytic subunit [Source:NCBI gene (formerly Entrezgene);Acc:101123414]	prom;exon
18	29584454	29584454	+	0.000233281	0.0892907	22.8245	0	0	0	254	-1917	ENSOART00020032298	+	ISL2	ENSOARG00020020915	ENSOART00020032298	HGNC Symbol	ISL LIM homeobox 2 [Source:NCBI gene (formerly Entrezgene);Acc:101103270]	intergenic
18	57542637	57542637	+	1.42583e-18	4.88089e-14	56.8586	0	0	0	255	-36063	ENSOART00020024543	+	ENSOARG00020016042	ENSOARG00020016042	ENSOART00020024543			intergenic
18	60137834	60137834	+	3.8762e-05	0.0365494	56.4835	0	0	0	256	172480	ENSOART00020017032	-	DICER1	ENSOARG00020011106	ENSOART00020017032	HGNC Symbol	dicer 1, ribonuclease III [Source:HGNC Symbol;Acc:HGNC:17098]	intergenic
18	60218596	60218596	+	2.93528e-25	1.77774e-20	65.9224	0	0	0	257	91718	ENSOART00020017032	-	DICER1	ENSOARG00020011106	ENSOART00020017032	HGNC Symbol	dicer 1, ribonuclease III [Source:HGNC Symbol;Acc:HGNC:17098]	intergenic
18	66245173	66245173	+	0.000256451	0.0928964	14.3395	0	0	0	258	-17367	ENSOART00020028493	+	MIR493	ENSOARG00020018514	ENSOART00020028493	NCBI gene (formerly Entrezgene)	microRNA mir-493 [Source:NCBI gene (formerly Entrezgene);Acc:102464640]	intergenic
18	67427154	67427154	+	0.000120139	0.0649753	32.5	0	0	0	259	5017	ENSOART00020019245	-	ENSOARG00020012595	ENSOARG00020012595	ENSOART00020019245		uncharacterized LOC105601897 [Source:NCBI gene (formerly Entrezgene);Acc:105601897]	intergenic
18	67595731	67595731	+	1.64449e-15	3.80814e-11	86.5854	0	0	1	260	2800	ENSOART00020020065	-	MOK	ENSOARG00020012890	ENSOART00020020065	HGNC Symbol	MOK protein kinase [Source:HGNC Symbol;Acc:HGNC:9833]	intron
18	69417156	69417156	+	0.000167959	0.0765341	11.5455	0	0	0	261	59157	ENSOART00020029624	+	KIF26A	ENSOARG00020018926	ENSOART00020029624	HGNC Symbol	kinesin family member 26A [Source:HGNC Symbol;Acc:HGNC:20226]	intergenic
18	69554048	69554048	+	9.3844e-05	0.0576341	16.8587	0	0	0	262	-42849	ENSOART00020029664	+	ENSOARG00020019318	ENSOARG00020019318	ENSOART00020029664			intergenic
18	69752974	69752974	+	5.97447e-05	0.0462265	46.6914	0	0	0	263	-13222	ENSOART00020029706	+	ENSOARG00020019324	ENSOARG00020019324	ENSOART00020029706			intergenic
18	69969364	69969364	+	8.55812e-05	0.054958	25.3606	0	0	0	264	2719	ENSOART00020030524	+	ENSOARG00020019850	ENSOARG00020019850	ENSOART00020030524			intergenic
18	70015585	70015585	+	0.000242803	0.0906869	15.5431	1	0	1	265	158	ENSOART00020030554	+	CEP170B	ENSOARG00020019866	ENSOART00020030554	HGNC Symbol	centrosomal protein 170B [Source:HGNC Symbol;Acc:HGNC:20362]	prom;intron
18	70076161	70076161	+	0.000184048	0.0799199	17.2814	0	0	0	266	-15951	ENSOART00020030741	-	ENSOARG00020019970	ENSOARG00020019970	ENSOART00020030741			intergenic
18	70270095	70270095	+	9.274e-05	0.0574044	15.2723	0	0	1	267	-2067	ENSOART00020017093	-	ENSOARG00020011162	ENSOARG00020011162	ENSOART00020017093			intron
18	70364284	70364284	+	0.00014445	0.0708604	15.4735	0	0	1	268	30863	ENSOART00020018925	+	PACS2	ENSOARG00020011454	ENSOART00020018925	HGNC Symbol	phosphofurin acidic cluster sorting protein 2 [Source:NCBI gene (formerly Entrezgene);Acc:101106466]	intron
18	70491617	70491617	+	0.000145548	0.0710214	22.3092	1	1	0	269	428	ENSOART00020020444	+	TMEM121	ENSOARG00020013406	ENSOART00020020444	HGNC Symbol	transmembrane protein 121 [Source:HGNC Symbol;Acc:HGNC:20511]	prom;exon
18	70491635	70491635	+	1.92632e-06	0.00621583	27.6802	1	1	0	270	446	ENSOART00020020444	+	TMEM121	ENSOARG00020013406	ENSOART00020020444	HGNC Symbol	transmembrane protein 121 [Source:HGNC Symbol;Acc:HGNC:20511]	prom;exon
19	8388	8388	+	2.18956e-06	0.00668188	15.2299	0	0	0	271	142664	ENSOART00020022279	-	URGCP	ENSOARG00020014532	ENSOART00020022279	HGNC Symbol	upregulator of cell proliferation [Source:HGNC Symbol;Acc:HGNC:30890]	intergenic
19	5903902	5903902	+	0.000130109	0.0676172	11.9936	0	0	0	272	-141795	ENSOART00020037744	-	GADL1	ENSOARG00020024116	ENSOART00020037744	HGNC Symbol	glutamate decarboxylase like 1 [Source:HGNC Symbol;Acc:HGNC:27949]	intergenic
19	6615063	6615063	+	3.84718e-06	0.00969669	16.9895	0	1	0	273	122711	ENSOART00020038098	+	STT3B	ENSOARG00020024362	ENSOART00020038098	HGNC Symbol	STT3 oligosaccharyltransferase complex catalytic subunit B [Source:NCBI gene (formerly Entrezgene);Acc:101111133]	exon
19	12569630	12569630	+	3.31177e-06	0.00886899	16.7875	0	0	0	274	85224	ENSOART00020024066	-	SCN5A	ENSOARG00020010796	ENSOART00020024066	HGNC Symbol	sodium voltage-gated channel alpha subunit 5 [Source:NCBI gene (formerly Entrezgene);Acc:101111582]	intergenic
19	12599750	12599750	+	4.95966e-07	0.00220915	41.2725	0	1	0	275	55104	ENSOART00020024066	-	SCN5A	ENSOARG00020010796	ENSOART00020024066	HGNC Symbol	sodium voltage-gated channel alpha subunit 5 [Source:NCBI gene (formerly Entrezgene);Acc:101111582]	exon
19	44839957	44839957	+	1.04455e-05	0.0174981	22.4138	0	1	0	276	4256	ENSOART00020039989	+	ACOX2	ENSOARG00020025478	ENSOART00020039989	HGNC Symbol	acyl-CoA oxidase 2 [Source:HGNC Symbol;Acc:HGNC:120]	exon
19	48761972	48761972	+	1.00866e-08	8.4485e-05	12.6207	0	0	1	277	44897	ENSOART00020032427	-	CACNA2D3	ENSOARG00020020470	ENSOART00020032427	HGNC Symbol	calcium voltage-gated channel auxiliary subunit alpha2delta 3 [Source:NCBI gene (formerly Entrezgene);Acc:101105365]	intron
19	48789345	48789345	+	0.000259472	0.0933068	12.2744	0	0	1	278	17524	ENSOART00020032427	-	CACNA2D3	ENSOARG00020020470	ENSOART00020032427	HGNC Symbol	calcium voltage-gated channel auxiliary subunit alpha2delta 3 [Source:NCBI gene (formerly Entrezgene);Acc:101105365]	intron
19	55480350	55480350	+	0.000268949	0.0948301	10.5263	0	0	1	279	20373	ENSOART00020039714	+	SLC6A20	ENSOARG00020025292	ENSOART00020039714	HGNC Symbol	solute carrier family 6 member 20 [Source:NCBI gene (formerly Entrezgene);Acc:101104534]	intron
19	55746350	55746350	+	5.25855e-06	0.011556	35.9689	0	0	1	280	68895	ENSOART00020039841	-	LARS2	ENSOARG00020025355	ENSOART00020039841	HGNC Symbol	leucyl-tRNA synthetase 2, mitochondrial [Source:NCBI gene (formerly Entrezgene);Acc:101119512]	intron
19	55746365	55746365	+	1.84699e-08	0.000141185	35.1447	0	0	1	281	68880	ENSOART00020039841	-	LARS2	ENSOARG00020025355	ENSOART00020039841	HGNC Symbol	leucyl-tRNA synthetase 2, mitochondrial [Source:NCBI gene (formerly Entrezgene);Acc:101119512]	intron
19	56158183	56158183	+	1.65561e-13	3.34237e-09	42.2427	1	0	1	282	-563	ENSOART00020039962	+	ZDHHC3	ENSOARG00020025449	ENSOART00020039962	UniProtKB Gene Name	zinc finger DHHC-type palmitoyltransferase 3 [Source:NCBI gene (formerly Entrezgene);Acc:101120529]	prom;intron
19	56529283	56529283	+	0.000164496	0.0757389	28.3941	0	0	0	283	-14872	ENSOART00020040151	+	ENSOARG00020025601	ENSOARG00020025601	ENSOART00020040151			intergenic
19	56593482	56593482	+	0.000214123	0.0855081	13.2448	0	0	0	284	49329	ENSOART00020040151	+	ENSOARG00020025601	ENSOARG00020025601	ENSOART00020040151			intergenic
19	56968293	56968293	+	4.90842e-06	0.0111051	33.8308	0	0	0	285	-9546	ENSOART00020040233	+	SLC6A1	ENSOARG00020025620	ENSOART00020040233	HGNC Symbol	solute carrier family 6 member 1 [Source:NCBI gene (formerly Entrezgene);Acc:101121462]	intergenic
19	57011953	57011953	+	1.84782e-05	0.0249975	17.0583	0	0	0	286	34116	ENSOART00020040280	+	SLC6A1	ENSOARG00020025620	ENSOART00020040280	HGNC Symbol	solute carrier family 6 member 1 [Source:NCBI gene (formerly Entrezgene);Acc:101121462]	intergenic
19	58065606	58065606	+	1.34961e-05	0.020633	38.9511	0	0	1	287	-20067	ENSOART00020040443	+	PLXND1	ENSOARG00020025735	ENSOART00020040443	HGNC Symbol	plexin D1 [Source:NCBI gene (formerly Entrezgene);Acc:101106801]	intron
19	58131555	58131555	+	6.14012e-05	0.0466429	15.7895	0	0	1	288	4228	ENSOART00020040449	-	RHO	ENSOARG00020025763	ENSOART00020040449	UniProtKB Gene Name	rhodopsin [Source:NCBI gene (formerly Entrezgene);Acc:101123241]	intron
19	58439560	58439560	+	1.52405e-05	0.0221347	34.2222	0	0	0	289	39207	ENSOART00020040566	-	MKRN2	ENSOARG00020025818	ENSOART00020040566	UniProtKB Gene Name	makorin ring finger protein 2 [Source:NCBI gene (formerly Entrezgene);Acc:101103765]	intergenic
19	58507261	58507261	+	5.52636e-06	0.0118559	47.3413	0	0	1	290	15869	ENSOART00020040569	+	MKRN2OS	ENSOARG00020025824	ENSOART00020040569	HGNC Symbol	MKRN2 opposite strand [Source:HGNC Symbol;Acc:HGNC:40375]	intron
19	58507265	58507265	+	1.47303e-05	0.0216779	46.3739	0	0	1	291	15873	ENSOART00020040569	+	MKRN2OS	ENSOARG00020025824	ENSOART00020040569	HGNC Symbol	MKRN2 opposite strand [Source:HGNC Symbol;Acc:HGNC:40375]	intron
19	58576206	58576206	+	0.000111989	0.0626673	15.3571	0	0	0	292	-28365	ENSOART00020040576	-	TSEN2	ENSOARG00020025828	ENSOART00020040576	HGNC Symbol	tRNA splicing endonuclease subunit 2 [Source:NCBI gene (formerly Entrezgene);Acc:101104017]	intergenic
19	59420595	59420595	+	7.60477e-06	0.0146442	20.1996	0	0	0	293	-24622	ENSOART00020040699	-	ENSOARG00020025886	ENSOARG00020025886	ENSOART00020040699			intergenic
19	59563244	59563244	+	0.000248034	0.091727	28.125	0	0	0	294	-30108	ENSOART00020040786	+	GRIP2	ENSOARG00020025919	ENSOART00020040786	HGNC Symbol	glutamate receptor interacting protein 2 [Source:NCBI gene (formerly Entrezgene);Acc:101109395]	intergenic
19	59563281	59563281	+	9.08942e-06	0.0161181	20.805	0	0	0	295	-30071	ENSOART00020040786	+	GRIP2	ENSOARG00020025919	ENSOART00020040786	HGNC Symbol	glutamate receptor interacting protein 2 [Source:NCBI gene (formerly Entrezgene);Acc:101109395]	intergenic
19	59953107	59953107	+	1.93228e-05	0.025332	38.1227	0	0	1	296	-10597	ENSOART00020040829	+	CHCHD4	ENSOARG00020025962	ENSOART00020040829	UniProtKB Gene Name	coiled-coil-helix-coiled-coil-helix domain containing 4 [Source:NCBI gene (formerly Entrezgene);Acc:101105782]	intron
19	60116442	60116442	+	0.000273996	0.095964	19.3956	0	0	0	297	94199	ENSOART00020040850	+	WNT7A	ENSOARG00020025976	ENSOART00020040850	HGNC Symbol	Wnt family member 7A [Source:NCBI gene (formerly Entrezgene);Acc:114109341]	intergenic
19	60535461	60535461	+	0.000136261	0.0687813	18.1774	0	0	0	298	-94457	ENSOART00020023328	+	IQSEC1	ENSOARG00020015244	ENSOART00020023328	HGNC Symbol	IQ motif and Sec7 domain ArfGEF 1 [Source:NCBI gene (formerly Entrezgene);Acc:105606122]	intergenic
19	60734183	60734183	+	0.000265464	0.0943186	17.2956	0	0	1	299	-15278	ENSOART00020023934	+	U6	ENSOARG00020015650	ENSOART00020023934	RFAM	U6 spliceosomal RNA [Source:RFAM;Acc:RF00026]	intron
19	60954141	60954141	+	2.47291e-06	0.00731961	15.1347	0	0	1	300	14847	ENSOART00020024389	+	EFCC1	ENSOARG00020015940	ENSOART00020024389	HGNC Symbol	EF-hand and coiled-coil domain containing 1 [Source:HGNC Symbol;Acc:HGNC:25692]	intron
19	60954162	60954162	+	0.000266905	0.0946044	15.7292	0	0	1	301	14868	ENSOART00020024389	+	EFCC1	ENSOARG00020015940	ENSOART00020024389	HGNC Symbol	EF-hand and coiled-coil domain containing 1 [Source:HGNC Symbol;Acc:HGNC:25692]	intron
19	60966541	60966541	+	0.000207989	0.0844111	36.8159	0	0	0	302	-14510	ENSOART00020024445	+	GP9	ENSOARG00020015968	ENSOART00020024445	HGNC Symbol	glycoprotein IX platelet [Source:NCBI gene (formerly Entrezgene);Acc:114109356]	intergenic
19	61304959	61304959	+	3.14725e-06	0.008604	32.1893	0	0	0	303	7465	ENSOART00020026471	+	GATA2	ENSOARG00020017118	ENSOART00020026471	HGNC Symbol	GATA binding protein 2 [Source:NCBI gene (formerly Entrezgene);Acc:101113282]	intergenic
19	61332314	61332314	+	1.75195e-07	0.000944779	50.6926	0	0	0	304	-11130	ENSOART00020026572	-	ENSOARG00020017282	ENSOARG00020017282	ENSOART00020026572			intergenic
19	61344802	61344802	+	1.26094e-05	0.0196202	11.0531	0	0	1	305	-23618	ENSOART00020026572	-	ENSOARG00020017282	ENSOARG00020017282	ENSOART00020026572			intron
19	61344832	61344832	+	4.25091e-08	0.000287075	11.232	0	0	1	306	-23648	ENSOART00020026572	-	ENSOARG00020017282	ENSOARG00020017282	ENSOART00020026572			intron
19	61490832	61490832	+	0.00027661	0.0962799	30.8702	0	0	0	307	17855	ENSOART00020027133	-	SEC61A1	ENSOARG00020017586	ENSOART00020027133	HGNC Symbol	SEC61 translocon subunit alpha 1 [Source:NCBI gene (formerly Entrezgene);Acc:101114060]	intergenic
19	61492745	61492745	+	0.000220196	0.0865989	16.1977	0	0	0	308	15942	ENSOART00020027133	-	SEC61A1	ENSOARG00020017586	ENSOART00020027133	HGNC Symbol	SEC61 translocon subunit alpha 1 [Source:NCBI gene (formerly Entrezgene);Acc:101114060]	intergenic
19	61530373	61530373	+	7.38474e-06	0.0143918	26.4706	0	0	1	309	-21688	ENSOART00020027133	-	SEC61A1	ENSOARG00020017586	ENSOART00020027133	HGNC Symbol	SEC61 translocon subunit alpha 1 [Source:NCBI gene (formerly Entrezgene);Acc:101114060]	intron
19	61539261	61539261	+	4.75476e-06	0.0109283	17.7665	0	0	1	310	-30576	ENSOART00020027133	-	SEC61A1	ENSOARG00020017586	ENSOART00020027133	HGNC Symbol	SEC61 translocon subunit alpha 1 [Source:NCBI gene (formerly Entrezgene);Acc:101114060]	intron
19	61546307	61546307	+	6.74011e-05	0.0490036	18.834	0	0	1	311	24363	ENSOART00020027332	-	KBTBD12	ENSOARG00020017695	ENSOART00020027332	HGNC Symbol	kelch repeat and BTB domain containing 12 [Source:NCBI gene (formerly Entrezgene);Acc:101107230]	intron
19	61583553	61583553	+	5.59252e-05	0.0446438	21.6867	0	0	0	312	-12885	ENSOART00020027332	-	KBTBD12	ENSOARG00020017695	ENSOART00020027332	HGNC Symbol	kelch repeat and BTB domain containing 12 [Source:NCBI gene (formerly Entrezgene);Acc:101107230]	intergenic
19	61597715	61597715	+	0.000118874	0.0646367	28.3764	0	0	0	313	-27047	ENSOART00020027332	-	KBTBD12	ENSOARG00020017695	ENSOART00020027332	HGNC Symbol	kelch repeat and BTB domain containing 12 [Source:NCBI gene (formerly Entrezgene);Acc:101107230]	intergenic
19	61599313	61599313	+	1.19447e-05	0.0191494	20.2574	0	0	0	314	-28645	ENSOART00020027332	-	KBTBD12	ENSOARG00020017695	ENSOART00020027332	HGNC Symbol	kelch repeat and BTB domain containing 12 [Source:NCBI gene (formerly Entrezgene);Acc:101107230]	intergenic
19	61619246	61619246	+	0.000198981	0.0829897	65.0685	0	0	0	315	-48578	ENSOART00020027332	-	KBTBD12	ENSOARG00020017695	ENSOART00020027332	HGNC Symbol	kelch repeat and BTB domain containing 12 [Source:NCBI gene (formerly Entrezgene);Acc:101107230]	intergenic
19	61674830	61674830	+	1.30521e-06	0.00458988	41.5265	0	0	0	316	-19878	ENSOART00020027679	+	MGLL	ENSOARG00020017820	ENSOART00020027679	UniProtKB Gene Name	monoglyceride lipase [Source:NCBI gene (formerly Entrezgene);Acc:101114312]	intergenic
19	61755457	61755457	+	1.43391e-05	0.0213603	83.6675	0	0	1	317	37058	ENSOART00020027996	-	ENSOARG00020018130	ENSOARG00020018130	ENSOART00020027996			intron
19	61782760	61782760	+	0.000135091	0.0685766	10.4896	0	0	0	318	9755	ENSOART00020027996	-	ENSOARG00020018130	ENSOARG00020018130	ENSOART00020027996			intergenic
19	61789347	61789347	+	2.53387e-06	0.00742257	70.2381	0	1	0	319	3168	ENSOART00020027996	-	ENSOARG00020018130	ENSOARG00020018130	ENSOART00020027996			exon
19	61859722	61859722	+	3.14627e-06	0.008604	16.2045	0	0	1	320	1183	ENSOART00020028286	-	MCM2	ENSOARG00020018340	ENSOART00020028286	HGNC Symbol	minichromosome maintenance complex component 2 [Source:NCBI gene (formerly Entrezgene);Acc:101116097]	intron
19	61883067	61883067	+	0.000137883	0.0692789	11.0338	0	0	0	321	14311	ENSOART00020028553	+	TPRA1	ENSOARG00020018474	ENSOART00020028553	HGNC Symbol	transmembrane protein adipocyte associated 1 [Source:NCBI gene (formerly Entrezgene);Acc:114109346]	intergenic
19	61958326	61958326	+	0.000297452	0.0995304	15.3317	0	0	0	322	89570	ENSOART00020028553	+	TPRA1	ENSOARG00020018474	ENSOART00020028553	HGNC Symbol	transmembrane protein adipocyte associated 1 [Source:NCBI gene (formerly Entrezgene);Acc:114109346]	intergenic
19	62113884	62113884	+	0.000173743	0.0776851	26.6493	0	0	0	323	-15372	ENSOART00020028611	-	U6	ENSOARG00020018602	ENSOART00020028611	RFAM	U6 spliceosomal RNA [Source:RFAM;Acc:RF00026]	intergenic
19	62205512	62205512	+	2.01779e-05	0.0256875	13.843	0	0	0	324	34386	ENSOART00020028659	-	PLXNA1	ENSOARG00020018631	ENSOART00020028659	HGNC Symbol	plexin A1 [Source:NCBI gene (formerly Entrezgene);Acc:101116611]	intergenic
19	62424041	62424041	+	0.000293592	0.0989793	16.9318	0	1	0	325	3749	ENSOART00020029591	+	ENSOARG00020019263	ENSOARG00020019263	ENSOART00020029591			exon
19	62481551	62481551	+	4.57799e-05	0.0399603	18.6047	0	0	0	326	18901	ENSOART00020030300	-	SLC41A3	ENSOARG00020019589	ENSOART00020030300	HGNC Symbol	solute carrier family 41 member 3 [Source:HGNC Symbol;Acc:HGNC:31046]	intergenic
2	310094	310094	+	6.11685e-06	0.0128086	12.2699	0	0	0	327	-44419	ENSOART00020001308	+	U6	ENSOARG00020000921	ENSOART00020001308	RFAM	U6 spliceosomal RNA [Source:RFAM;Acc:RF00026]	intergenic
2	1030547	1030547	+	3.56429e-07	0.00168042	13.6	0	0	1	328	25817	ENSOART00020003729	-	MYT1L	ENSOARG00020001527	ENSOART00020003729	HGNC Symbol	myelin transcription factor 1 like [Source:NCBI gene (formerly Entrezgene);Acc:101113208]	intron
2	1391798	1391798	+	0.000187316	0.080679	13.5634	0	0	0	329	-6043	ENSOART00020004057	-	ENSOARG00020002644	ENSOARG00020002644	ENSOART00020004057			intergenic
2	1463026	1463026	+	0.000268091	0.0947508	11.5942	0	0	0	330	-77271	ENSOART00020004057	-	ENSOARG00020002644	ENSOARG00020002644	ENSOART00020004057			intergenic
2	1941597	1941597	+	0.000167901	0.0765341	13.7255	0	0	1	331	5725	ENSOART00020004160	-	ADI1	ENSOARG00020002723	ENSOART00020004160	HGNC Symbol	acireductone dioxygenase 1 [Source:NCBI gene (formerly Entrezgene);Acc:101113992]	intron
2	2427533	2427533	+	0.000109336	0.0620203	30.3923	0	0	1	332	51381	ENSOART00020004789	-	CNTRL	ENSOARG00020003100	ENSOART00020004789	HGNC Symbol	centriolin [Source:NCBI gene (formerly Entrezgene);Acc:101115515]	intron
2	4595270	4595270	+	0.000289677	0.0981805	14.1789	0	0	0	333	56556	ENSOART00020006830	-	ENSOARG00020004463	ENSOARG00020004463	ENSOART00020006830			intergenic
2	18196994	18196994	+	0.000166717	0.0763153	13.8889	0	0	1	334	-39927	ENSOART00020003566	-	FKTN	ENSOARG00020002326	ENSOART00020003566	HGNC Symbol	fukutin [Source:HGNC Symbol;Acc:HGNC:3622]	intron
2	29160621	29160621	+	0.00013319	0.0680378	11.4028	0	0	0	335	5541	ENSOART00020001055	+	BARX1	ENSOARG00020000760	ENSOART00020001055	HGNC Symbol	BARX homeobox 1 [Source:NCBI gene (formerly Entrezgene);Acc:101110572]	intergenic
2	43801366	43801366	+	0.00020714	0.0842838	12.9015	0	0	0	336	-89271	ENSOART00020029770	-	ENSOARG00020019375	ENSOARG00020019375	ENSOART00020029770			intergenic
2	55663370	55663370	+	4.10565e-05	0.0379718	10.7193	1	1	0	337	591	ENSOART00020000100	-	RUSC2	ENSOARG00020000083	ENSOART00020000100	HGNC Symbol	RUN and SH3 domain containing 2 [Source:NCBI gene (formerly Entrezgene);Acc:101117219]	prom;exon
2	109312605	109312605	+	4.33226e-05	0.0391164	13.7702	0	0	0	338	-448918	ENSOART00020014287	+	ACO1	ENSOARG00020009310	ENSOART00020014287	HGNC Symbol	aconitase 1 [Source:HGNC Symbol;Acc:HGNC:117]	intergenic
2	121370476	121370476	+	2.42105e-05	0.028339	17.0176	0	0	1	339	-40235	ENSOART00020022610	-	PALLD	ENSOARG00020014210	ENSOART00020022610	HGNC Symbol	palladin, cytoskeletal associated protein [Source:HGNC Symbol;Acc:HGNC:17068]	intron
2	122235296	122235296	+	0.000236837	0.0898976	21.1305	0	0	0	340	-54769	ENSOART00020023571	+	ENSOARG00020015411	ENSOARG00020015411	ENSOART00020023571			intergenic
2	216759425	216759425	+	3.29034e-10	4.11208e-06	57.0048	0	0	1	341	19507	ENSOART00020022418	-	ENSOARG00020014668	ENSOARG00020014668	ENSOART00020022418			intron
2	235777599	235777599	+	0.00016919	0.0766011	20	0	1	0	342	-11084	ENSOART00020013894	-	ENSOARG00020009043	ENSOARG00020009043	ENSOART00020013894			exon
2	241644575	241644575	+	0.000195178	0.0821495	14.4703	1	1	0	343	188	ENSOART00020029793	-	FAM124B	ENSOARG00020019389	ENSOART00020029793	UniProtKB Gene Name	family with sequence similarity 124 member B [Source:NCBI gene (formerly Entrezgene);Acc:101122416]	prom;exon
2	241644623	241644623	+	0.000189876	0.081142	14.2429	1	1	0	344	140	ENSOART00020029793	-	FAM124B	ENSOARG00020019389	ENSOART00020029793	UniProtKB Gene Name	family with sequence similarity 124 member B [Source:NCBI gene (formerly Entrezgene);Acc:101122416]	prom;exon
2	249181557	249181557	+	2.8631e-07	0.00141775	36.6916	0	0	0	345	20792	ENSOART00020018098	-	NPPC	ENSOARG00020011896	ENSOART00020018098	NCBI gene (formerly Entrezgene)	Ovis aries natriuretic peptide C (NPPC), mRNA. [Source:RefSeq mRNA;Acc:NM_001009479]	intergenic
2	252573523	252573523	+	8.43761e-05	0.0544975	28.6344	0	0	0	346	302086	ENSOART00020021300	+	MATN1	ENSOARG00020013966	ENSOART00020021300	HGNC Symbol	matrilin 1 [Source:NCBI gene (formerly Entrezgene);Acc:101108293]	intergenic
2	255433961	255433961	+	1.37335e-06	0.00476339	11.7424	0	0	1	347	6808	ENSOART00020033846	+	MAP3K6	ENSOARG00020021395	ENSOART00020033846	HGNC Symbol	mitogen-activated protein kinase kinase kinase 6 [Source:HGNC Symbol;Acc:HGNC:6858]	intron
2	255777428	255777428	+	0.000201977	0.0831717	19.5876	0	0	0	348	-12419	ENSOART00020034604	+	KDF1	ENSOARG00020022342	ENSOART00020034604	HGNC Symbol	keratinocyte differentiation factor 1 [Source:NCBI gene (formerly Entrezgene);Acc:101114250]	intergenic
2	259850091	259850091	+	3.4741e-06	0.0091516	14.7178	0	0	1	349	10205	ENSOART00020026681	-	ZBTB40	ENSOARG00020017357	ENSOART00020026681	HGNC Symbol	zinc finger and BTB domain containing 40 [Source:NCBI gene (formerly Entrezgene);Acc:101102545]	intron
2	260721682	260721682	+	6.15433e-05	0.0466429	40.3821	0	0	1	350	50362	ENSOART00020032489	+	RAP1GAP	ENSOARG00020020068	ENSOART00020032489	HGNC Symbol	RAP1 GTPase activating protein [Source:HGNC Symbol;Acc:HGNC:9858]	intron
2	263247058	263247058	+	1.07344e-06	0.00409969	60.7742	0	0	1	351	-12131	ENSOART00020015497	+	ALDH4A1	ENSOARG00020009561	ENSOART00020015497	HGNC Symbol	aldehyde dehydrogenase 4 family member A1 [Source:HGNC Symbol;Acc:HGNC:406]	intron
2	263266754	263266754	+	4.39277e-11	6.28835e-07	73.913	0	0	1	352	-4937	ENSOART00020016144	+	ALDH4A1	ENSOARG00020009561	ENSOART00020016144	HGNC Symbol	aldehyde dehydrogenase 4 family member A1 [Source:HGNC Symbol;Acc:HGNC:406]	intron
2	263275180	263275180	+	1.01975e-07	0.00059733	67.5365	0	0	1	353	3491	ENSOART00020016144	+	ALDH4A1	ENSOARG00020009561	ENSOART00020016144	HGNC Symbol	aldehyde dehydrogenase 4 family member A1 [Source:HGNC Symbol;Acc:HGNC:406]	intron
2	263277791	263277791	+	3.60913e-07	0.00169143	72.3231	0	0	1	354	6102	ENSOART00020016144	+	ALDH4A1	ENSOARG00020009561	ENSOART00020016144	HGNC Symbol	aldehyde dehydrogenase 4 family member A1 [Source:HGNC Symbol;Acc:HGNC:406]	intron
2	263287002	263287002	+	1.48488e-05	0.0217458	36.4583	0	0	1	355	15313	ENSOART00020016144	+	ALDH4A1	ENSOARG00020009561	ENSOART00020016144	HGNC Symbol	aldehyde dehydrogenase 4 family member A1 [Source:HGNC Symbol;Acc:HGNC:406]	intron
2	265414949	265414949	+	0.000194368	0.0820552	34.4851	0	1	0	356	2893	ENSOART00020024480	+	ARHGEF19	ENSOARG00020015904	ENSOART00020024480	HGNC Symbol	Rho guanine nucleotide exchange factor 19 [Source:HGNC Symbol;Acc:HGNC:26604]	exon
20	2236154	2236154	+	0.000265051	0.0942995	15.8258	0	0	0	357	591331	ENSOART00020030818	-	ENSOARG00020020049	ENSOARG00020020049	ENSOART00020030818			intergenic
20	8193291	8193291	+	0.0001448	0.0709877	21.4395	0	0	1	358	99765	ENSOART00020039058	-	LRRC1	ENSOARG00020024930	ENSOART00020039058	HGNC Symbol	leucine rich repeat containing 1 [Source:HGNC Symbol;Acc:HGNC:14307]	intron
20	9387541	9387541	+	3.00906e-09	2.92487e-05	33.2659	0	0	0	359	27146	ENSOART00020027334	-	BAK1	ENSOARG00020017744	ENSOART00020027334	HGNC Symbol	BCL2 antagonist/killer 1 [Source:NCBI gene (formerly Entrezgene);Acc:443062]	intergenic
20	9483784	9483784	+	0.000270529	0.0950882	21.8583	0	0	1	360	43965	ENSOART00020027980	+	ITPR3	ENSOARG00020017959	ENSOART00020027980	HGNC Symbol	inositol 1,4,5-trisphosphate receptor type 3 [Source:NCBI gene (formerly Entrezgene);Acc:114109674]	intron
20	51629627	51629627	+	3.26861e-05	0.0332064	37.2812	0	0	0	361	-41468	ENSOART00020039189	-	RREB1	ENSOARG00020025006	ENSOART00020039189	HGNC Symbol	ras responsive element binding protein 1 [Source:HGNC Symbol;Acc:HGNC:10449]	intergenic
20	52492614	52492614	+	7.50639e-05	0.0519794	21.502	0	0	0	362	42811	ENSOART00020039254	+	NRN1	ENSOARG00020025044	ENSOART00020039254	HGNC Symbol	neuritin 1 [Source:NCBI gene (formerly Entrezgene);Acc:101108869]	intergenic
20	53232731	53232731	+	2.8813e-09	2.84708e-05	68.1508	0	0	0	363	-43014	ENSOART00020039483	-	CDYL	ENSOARG00020025174	ENSOART00020039483	HGNC Symbol	chromodomain Y like [Source:NCBI gene (formerly Entrezgene);Acc:101120964]	intergenic
20	53390150	53390150	+	1.40337e-06	0.00484616	76.1519	0	0	0	364	109042	ENSOART00020039509	-	ENSOARG00020025197	ENSOARG00020025197	ENSOART00020039509			intergenic
20	53414830	53414830	+	8.63736e-05	0.0553338	61.0592	0	0	0	365	84362	ENSOART00020039509	-	ENSOARG00020025197	ENSOARG00020025197	ENSOART00020039509			intergenic
20	54239814	54239814	+	0.000278326	0.0965359	16.8396	0	0	1	366	4225	ENSOART00020013104	+	ENSOARG00020008440	ENSOARG00020008440	ENSOART00020013104			intron
20	54592292	54592292	+	0.00029712	0.0994843	13.8194	0	0	0	367	-52638	ENSOART00020014133	+	GMDS	ENSOARG00020009159	ENSOART00020014133	HGNC Symbol	GDP-mannose 4,6-dehydratase [Source:NCBI gene (formerly Entrezgene);Acc:101101931]	intergenic
21	1797672	1797672	+	6.40984e-06	0.0131768	17.493	0	0	1	368	45336	ENSOART00020018988	+	ENSOARG00020012458	ENSOARG00020012458	ENSOART00020018988		elongation factor 1-alpha 2-like [Source:NCBI gene (formerly Entrezgene);Acc:101119944]	intron
21	2362609	2362609	+	6.18816e-05	0.0466429	33.0045	0	0	1	369	-62541	ENSOART00020020285	+	U6	ENSOARG00020013311	ENSOART00020020285	RFAM	U6 spliceosomal RNA [Source:RFAM;Acc:RF00026]	intron
21	2780738	2780738	+	4.78862e-06	0.0109283	10.9456	0	1	1	370	93755	ENSOART00020021323	-	ITGA8	ENSOARG00020013401	ENSOART00020021323	HGNC Symbol	integrin subunit alpha 8 [Source:NCBI gene (formerly Entrezgene);Acc:101117689]	exon;intron
21	10026680	10026680	+	6.42033e-05	0.047869	17.4465	0	1	0	371	12550	ENSOART00020028729	+	SNORD30	ENSOARG00020018686	ENSOART00020028729	RFAM	Small nucleolar RNA SNORD30 [Source:RFAM;Acc:RF00088]	exon
21	29604498	29604498	+	6.45117e-05	0.048008	11.2112	0	0	0	372	-60250	ENSOART00020025705	-	TMEM218	ENSOARG00020016756	ENSOART00020025705	UniProtKB Gene Name	transmembrane protein 218 [Source:NCBI gene (formerly Entrezgene);Acc:101109749]	intergenic
21	39594415	39594415	+	0.000170688	0.0769257	53.0976	1	0	1	373	-612	ENSOART00020027308	+	ENSOARG00020017745	ENSOARG00020017745	ENSOART00020027308			prom;intron
21	42078298	42078298	+	1.06584e-05	0.0177753	23.5978	0	0	0	374	-4484	ENSOART00020026194	+	MYRF	ENSOARG00020016571	ENSOART00020026194	HGNC Symbol	myelin regulatory factor [Source:NCBI gene (formerly Entrezgene);Acc:101110193]	intergenic
21	45852385	45852385	+	0.000136745	0.0689132	14.8148	0	0	1	375	5011	ENSOART00020034128	+	SART1	ENSOARG00020022030	ENSOART00020034128	HGNC Symbol	spliceosome associated factor 1, recruiter of U4/U6.U5 tri-snRNP [Source:NCBI gene (formerly Entrezgene);Acc:101103685]	intron
21	46496430	46496430	+	0.000248558	0.0917481	13.6752	0	1	1	376	18304	ENSOART00020014402	-	SPTBN2	ENSOARG00020008743	ENSOART00020014402	HGNC Symbol	spectrin beta, non-erythrocytic 2 [Source:NCBI gene (formerly Entrezgene);Acc:101106728]	exon;intron
21	46636560	46636560	+	0.000172176	0.0773579	13.7357	0	0	1	377	5125	ENSOART00020015141	+	LRFN4	ENSOARG00020009872	ENSOART00020015141	HGNC Symbol	leucine rich repeat and fibronectin type III domain containing 4 [Source:HGNC Symbol;Acc:HGNC:28456]	intron
21	47392886	47392886	+	0.000223028	0.087083	23.6478	0	0	0	378	-6732	ENSOART00020022720	-	CHKA	ENSOARG00020014607	ENSOART00020022720	HGNC Symbol	choline kinase alpha [Source:NCBI gene (formerly Entrezgene);Acc:101113448]	intergenic
21	47454127	47454127	+	6.40739e-11	9.00854e-07	27.8414	0	0	1	379	14566	ENSOART00020022945	-	KMT5B	ENSOARG00020014904	ENSOART00020022945	HGNC Symbol	lysine methyltransferase 5B [Source:NCBI gene (formerly Entrezgene);Acc:101121812]	intron
21	48492579	48492579	+	1.33505e-06	0.00467172	25.1515	0	0	0	380	-4052	ENSOART00020028254	+	ENSOARG00020017910	ENSOARG00020017910	ENSOART00020028254			intergenic
21	48492624	48492624	+	6.64313e-07	0.00285814	21.4786	0	0	0	381	-4007	ENSOART00020028254	+	ENSOARG00020017910	ENSOARG00020017910	ENSOART00020028254			intergenic
21	48492641	48492641	+	7.5398e-06	0.0145857	13.4958	0	0	0	382	-3990	ENSOART00020028254	+	ENSOARG00020017910	ENSOARG00020017910	ENSOART00020028254			intergenic
21	48494841	48494841	+	2.65963e-05	0.0297341	58.4842	0	0	0	383	-1790	ENSOART00020028254	+	ENSOARG00020017910	ENSOARG00020017910	ENSOART00020028254			intergenic
21	49937319	49937319	+	3.17772e-06	0.00865722	45.3312	0	0	0	384	-25065	ENSOART00020031873	-	U6	ENSOARG00020020657	ENSOART00020031873	RFAM	U6 spliceosomal RNA [Source:RFAM;Acc:RF00026]	intergenic
21	50631400	50631400	+	0.00019679	0.0825907	15.3709	0	0	1	385	62049	ENSOART00020033316	+	CDKN1C	ENSOARG00020021520	ENSOART00020033316	NCBI gene (formerly Entrezgene)	Ovis aries cyclin dependent kinase inhibitor 1C (CDKN1C), mRNA. [Source:RefSeq mRNA;Acc:NM_001142510]	intron
21	50870295	50870295	+	9.05717e-06	0.0160972	15.7598	0	0	1	386	100260	ENSOART00020033439	-	ENSOARG00020021582	ENSOARG00020021582	ENSOART00020033439			intron
21	50892782	50892782	+	5.23148e-05	0.0431303	17.3527	0	0	1	387	77773	ENSOART00020033439	-	ENSOARG00020021582	ENSOARG00020021582	ENSOART00020033439			intron
21	50892814	50892814	+	5.72843e-05	0.0453244	18.3013	0	0	1	388	77741	ENSOART00020033439	-	ENSOARG00020021582	ENSOARG00020021582	ENSOART00020033439			intron
21	50898845	50898845	+	2.54462e-06	0.00742257	37.4051	0	0	1	389	71710	ENSOART00020033439	-	ENSOARG00020021582	ENSOARG00020021582	ENSOART00020033439			intron
21	51007581	51007581	+	0.000111471	0.0625109	34.9796	0	0	0	390	-4962	ENSOART00020010936	+	TRPM5	ENSOARG00020006369	ENSOART00020010936	HGNC Symbol	transient receptor potential cation channel subfamily M member 5 [Source:HGNC Symbol;Acc:HGNC:14323]	intergenic
21	51250914	51250914	+	0.000201357	0.0831502	16.5056	0	0	1	391	-1511	ENSOART00020011252	-	ENSOARG00020007308	ENSOARG00020007308	ENSOART00020011252			intron
21	51916433	51916433	+	0.00013698	0.0689132	36.1001	0	0	1	392	5240	ENSOART00020014668	+	MOB2	ENSOARG00020009525	ENSOART00020014668	HGNC Symbol	MOB kinase activator 2 [Source:HGNC Symbol;Acc:HGNC:24904]	intron
21	51983959	51983959	+	6.07038e-05	0.0464023	13.6258	0	0	1	393	2177	ENSOART00020014919	-	BRSK2	ENSOARG00020009612	ENSOART00020014919	HGNC Symbol	BR serine/threonine kinase 2 [Source:NCBI gene (formerly Entrezgene);Acc:105605935]	intron
21	52260953	52260953	+	7.67944e-06	0.0146442	11.7987	1	0	0	394	-273	ENSOART00020017757	-	CRACR2B	ENSOARG00020011463	ENSOART00020017757	HGNC Symbol	calcium release activated channel regulator 2B [Source:NCBI gene (formerly Entrezgene);Acc:114110135]	prom
21	52525535	52525535	+	3.71271e-05	0.0354322	25.0538	0	0	1	395	16434	ENSOART00020024416	-	PTDSS2	ENSOARG00020015883	ENSOART00020024416	HGNC Symbol	phosphatidylserine synthase 2 [Source:NCBI gene (formerly Entrezgene);Acc:101107006]	intron
22	12868160	12868160	+	5.59651e-05	0.0446438	17.1658	0	0	1	396	43506	ENSOART00020013782	-	SLC16A12	ENSOARG00020008925	ENSOART00020013782	HGNC Symbol	solute carrier family 16 member 12 [Source:NCBI gene (formerly Entrezgene);Acc:101102689]	intron
22	20950830	20950830	+	0.00026883	0.0948301	23.9659	0	0	0	397	-8975	ENSOART00020024077	-	SLIT1	ENSOARG00020014873	ENSOART00020024077	HGNC Symbol	slit guidance ligand 1 [Source:HGNC Symbol;Acc:HGNC:11085]	intergenic
22	23177679	23177679	+	0.000168847	0.0765341	11.4537	0	0	0	398	-6179	ENSOART00020035508	+	NKX2-3	ENSOARG00020022879	ENSOART00020035508	HGNC Symbol	NK2 homeobox 3 [Source:NCBI gene (formerly Entrezgene);Acc:101110636]	intergenic
22	24652893	24652893	+	0.000238912	0.0901745	17.1242	0	0	0	399	-6893	ENSOART00020038427	-	LBX1	ENSOARG00020024551	ENSOART00020038427	HGNC Symbol	ladybird homeobox 1 [Source:NCBI gene (formerly Entrezgene);Acc:101113186]	intergenic
22	26769614	26769614	+	0.00018184	0.0794501	19.398	0	0	1	400	-106499	ENSOART00020013660	+	ENSOARG00020008903	ENSOARG00020008903	ENSOART00020013660			intron
22	45364223	45364223	+	7.88346e-05	0.0526905	16.6431	0	0	1	401	28704	ENSOART00020033728	+	ENSOARG00020019642	ENSOARG00020019642	ENSOART00020033728			intron
22	47104680	47104680	+	0.000243742	0.090724	16.0969	0	0	0	402	-78081	ENSOART00020035656	-	CPXM2	ENSOARG00020022962	ENSOART00020035656	HGNC Symbol	carboxypeptidase X, M14 family member 2 [Source:NCBI gene (formerly Entrezgene);Acc:101103861]	intergenic
22	49855592	49855592	+	1.0106e-05	0.0172975	24.2841	0	1	0	403	95821	ENSOART00020039006	+	DOCK1	ENSOARG00020024201	ENSOART00020039006	HGNC Symbol	dedicator of cytokinesis 1 [Source:HGNC Symbol;Acc:HGNC:2987]	exon
22	51087733	51087733	+	0.000194613	0.0820987	22.1469	0	0	1	404	-14771	ENSOART00020039379	+	PTPRE	ENSOARG00020025091	ENSOART00020039379	HGNC Symbol	protein tyrosine phosphatase receptor type E [Source:NCBI gene (formerly Entrezgene);Acc:101117715]	intron
22	51087744	51087744	+	2.6096e-06	0.00752614	10.3741	0	0	1	405	-14760	ENSOART00020039379	+	PTPRE	ENSOARG00020025091	ENSOART00020039379	HGNC Symbol	protein tyrosine phosphatase receptor type E [Source:NCBI gene (formerly Entrezgene);Acc:101117715]	intron
22	52892292	52892292	+	8.85532e-54	2.32404e-48	45.2572	0	0	1	406	54599	ENSOART00020039637	-	EBF3	ENSOARG00020025277	ENSOART00020039637	HGNC Symbol	EBF transcription factor 3 [Source:NCBI gene (formerly Entrezgene);Acc:101107152]	intron
22	53183309	53183309	+	1.98451e-06	0.00632583	36.9646	0	0	0	407	115311	ENSOART00020039697	+	GLRX3	ENSOARG00020025315	ENSOART00020039697	HGNC Symbol	glutaredoxin 3 [Source:NCBI gene (formerly Entrezgene);Acc:101107402]	intergenic
22	53228311	53228311	+	5.90983e-05	0.0460384	41.8867	0	0	0	408	160313	ENSOART00020039697	+	GLRX3	ENSOARG00020025315	ENSOART00020039697	HGNC Symbol	glutaredoxin 3 [Source:NCBI gene (formerly Entrezgene);Acc:101107402]	intergenic
22	54571169	54571169	+	0.000240229	0.0902201	17.7949	0	0	1	409	34083	ENSOART00020010851	+	DPYSL4	ENSOARG00020006880	ENSOART00020010851	HGNC Symbol	dihydropyrimidinase like 4 [Source:NCBI gene (formerly Entrezgene);Acc:101108975]	intron
22	55124286	55124286	+	0.000117258	0.0641292	11.4419	0	0	0	410	-9448	ENSOART00020011916	+	ADGRA1	ENSOARG00020007761	ENSOART00020011916	HGNC Symbol	adhesion G protein-coupled receptor A1 [Source:HGNC Symbol;Acc:HGNC:13838]	intergenic
23	17642	17642	+	6.62153e-05	0.0484965	26.6267	0	0	0	411	-157088	ENSOART00020016846	+	ENSOARG00020011052	ENSOARG00020011052	ENSOART00020016846		olfactory receptor 5L2-like [Source:NCBI gene (formerly Entrezgene);Acc:114110443]	intergenic
23	588349	588349	+	0.000132226	0.068006	30.3836	0	0	1	412	25150	ENSOART00020017608	-	ADNP2	ENSOARG00020011588	ENSOART00020017608	HGNC Symbol	ADNP homeobox 2 [Source:NCBI gene (formerly Entrezgene);Acc:101121903]	intron
23	751682	751682	+	1.00825e-05	0.0172949	25.9029	0	1	0	413	29700	ENSOART00020018498	-	KCNG2	ENSOARG00020012110	ENSOART00020018498	HGNC Symbol	potassium voltage-gated channel modifier subfamily G member 2 [Source:NCBI gene (formerly Entrezgene);Acc:101107566]	exon
23	848384	848384	+	0.000152393	0.0725861	10.4354	0	0	1	414	8505	ENSOART00020019261	-	CTDP1	ENSOARG00020012196	ENSOART00020019261	HGNC Symbol	CTD phosphatase subunit 1 [Source:HGNC Symbol;Acc:HGNC:2498]	intron
23	1661019	1661019	+	1.74633e-26	1.14579e-21	32.7681	0	0	0	415	-94560	ENSOART00020023011	-	ENSOARG00020015058	ENSOARG00020015058	ENSOART00020023011			intergenic
23	1970179	1970179	+	5.61123e-16	1.3806e-11	42.5586	0	0	0	416	-403720	ENSOART00020023011	-	ENSOARG00020015058	ENSOARG00020015058	ENSOART00020023011			intergenic
23	2786436	2786436	+	8.14966e-14	1.78237e-09	40.9004	0	0	0	417	-30500	ENSOART00020024551	+	ENSOARG00020016047	ENSOARG00020016047	ENSOART00020024551			intergenic
23	2857721	2857721	+	3.42471e-09	3.2883e-05	39.2857	0	0	1	418	12370	ENSOART00020024619	+	ENSOARG00020016047	ENSOARG00020016047	ENSOART00020024619			intron
23	3095673	3095673	+	0.000102106	0.0598155	26.7034	0	0	0	419	-176742	ENSOART00020024643	-	ENSOARG00020016086	ENSOARG00020016086	ENSOART00020024643			intergenic
23	3749212	3749212	+	0.000168397	0.0765341	14.8148	0	0	0	420	17048	ENSOART00020024838	+	ZADH2	ENSOARG00020016189	ENSOART00020024838	HGNC Symbol	zinc binding alcohol dehydrogenase domain containing 2 [Source:NCBI gene (formerly Entrezgene);Acc:101110470]	intergenic
23	4315756	4315756	+	8.72109e-06	0.0156955	17.2414	0	0	0	421	31388	ENSOART00020025652	+	ENSOARG00020016651	ENSOARG00020016651	ENSOART00020025652			intergenic
23	39365472	39365472	+	4.59884e-06	0.0106809	11.1111	0	0	1	422	37685	ENSOART00020009872	-	SNRPD1	ENSOARG00020006388	ENSOART00020009872	HGNC Symbol	small nuclear ribonucleoprotein D1 polypeptide [Source:NCBI gene (formerly Entrezgene);Acc:101123001]	intron
23	42686616	42686616	+	0.000135765	0.0686977	15.873	0	0	0	423	-32153	ENSOART00020018931	+	tgif1	ENSOARG00020012393	ENSOART00020018931	UniProtKB Gene Name	TGFB induced factor homeobox 1 [Source:NCBI gene (formerly Entrezgene);Acc:101105544]	intergenic
23	46560104	46560104	+	1.72528e-05	0.023915	28.3889	0	0	0	424	-31720	ENSOART00020029844	-	ENSOARG00020019428	ENSOARG00020019428	ENSOART00020029844			intergenic
23	47383563	47383563	+	5.9279e-05	0.0461113	10.6324	0	0	0	425	-1866	ENSOART00020032628	+	NAPG	ENSOARG00020021151	ENSOART00020032628	HGNC Symbol	NSF attachment protein gamma [Source:NCBI gene (formerly Entrezgene);Acc:101108096]	intergenic
23	51525330	51525330	+	0.000164845	0.075767	15.0265	0	0	1	426	12068	ENSOART00020009823	+	RNF165	ENSOARG00020006346	ENSOART00020009823	HGNC Symbol	ring finger protein 165 [Source:HGNC Symbol;Acc:HGNC:31696]	intron
23	52029409	52029409	+	0.000214576	0.0855086	19.4596	0	1	0	427	30395	ENSOART00020014813	-	PIAS2	ENSOARG00020009642	ENSOART00020014813	HGNC Symbol	protein inhibitor of activated STAT 2 [Source:NCBI gene (formerly Entrezgene);Acc:101112782]	exon
23	54951387	54951387	+	0.000296344	0.0993888	27.3333	0	0	1	428	75555	ENSOART00020018437	+	ENSOARG00020012091	ENSOARG00020012091	ENSOART00020018437			intron
23	62879882	62879882	+	3.91831e-13	7.71258e-09	47.8687	0	0	1	429	29556	ENSOART00020037420	-	FECH	ENSOARG00020023945	ENSOART00020037420	HGNC Symbol	ferrochelatase [Source:HGNC Symbol;Acc:HGNC:3647]	intron
23	65259137	65259137	+	4.33982e-07	0.00195252	41.847	0	0	0	430	-33254	ENSOART00020039477	-	MC4R	ENSOARG00020025172	ENSOART00020039477	NCBI gene (formerly Entrezgene)	melanocortin 4 receptor [Source:NCBI gene (formerly Entrezgene);Acc:100147707]	intergenic
23	66626980	66626980	+	2.09126e-07	0.00109935	16.8831	0	0	1	431	87545	ENSOART00020040390	-	ENSOARG00020025437	ENSOARG00020025437	ENSOART00020040390			intron
23	67733232	67733232	+	7.7006e-05	0.0523718	33.5331	0	0	1	432	24169	ENSOART00020040650	-	KDSR	ENSOARG00020025857	ENSOART00020040650	HGNC Symbol	3-ketodihydrosphingosine reductase [Source:NCBI gene (formerly Entrezgene);Acc:101119868]	intron
24	23312	23312	+	0.000241954	0.0905847	12.963	0	0	0	433	60885	ENSOART00020022370	-	ENSOARG00020014501	ENSOARG00020014501	ENSOART00020022370			intergenic
24	461017	461017	+	0.000132447	0.068006	22.4426	1	0	0	434	-878	ENSOART00020027221	+	PRR35	ENSOARG00020017710	ENSOART00020027221	HGNC Symbol	proline rich 35 [Source:NCBI gene (formerly Entrezgene);Acc:101101859]	prom
24	557774	557774	+	4.52696e-05	0.0399603	30.1327	1	1	1	435	-445	ENSOART00020031012	-	JMJD8	ENSOARG00020020030	ENSOART00020031012	HGNC Symbol	jumonji domain containing 8 [Source:HGNC Symbol;Acc:HGNC:14148]	prom;exon
24	689274	689274	+	0.000143484	0.0706475	12.7316	0	0	0	436	-42988	ENSOART00020032547	-	GNG13	ENSOARG00020021098	ENSOART00020032547	UniProtKB Gene Name	G protein subunit gamma 13 [Source:NCBI gene (formerly Entrezgene);Acc:101112183]	intergenic
24	891003	891003	+	1.96554e-05	0.0254213	17.431	0	0	0	437	-7147	ENSOART00020041034	+	CACNA1H	ENSOARG00020022237	ENSOART00020041034	HGNC Symbol	calcium voltage-gated channel subunit alpha1 H [Source:HGNC Symbol;Acc:HGNC:1395]	intergenic
24	1066547	1066547	+	0.00019032	0.081142	40.6016	0	1	0	438	10268	ENSOART00020041296	-	UNKL	ENSOARG00020026245	ENSOART00020041296	HGNC Symbol	unk like zinc finger [Source:HGNC Symbol;Acc:HGNC:14184]	exon
24	1207947	1207947	+	2.44499e-08	0.000175003	13.6435	0	0	1	439	5837	ENSOART00020041346	+	CRAMP1	ENSOARG00020026270	ENSOART00020041346	HGNC Symbol	cramped chromatin regulator homolog 1 [Source:NCBI gene (formerly Entrezgene);Acc:101109762]	intron
24	2342097	2342097	+	0.000199078	0.0829897	25.8784	0	0	0	440	-2226	ENSOART00020041499	+	ENSOARG00020026369	ENSOARG00020026369	ENSOART00020041499			intergenic
24	3058456	3058456	+	1.36713e-05	0.0208603	13.6986	0	1	0	441	8007	ENSOART00020041630	+	DNASE1	ENSOARG00020026459	ENSOART00020041630	HGNC Symbol	deoxyribonuclease 1 [Source:NCBI gene (formerly Entrezgene);Acc:101122154]	exon
24	19156715	19156715	+	0.000105816	0.0609013	16.8429	0	0	0	442	-59173	ENSOART00020027365	+	LYRM1	ENSOARG00020017780	ENSOART00020027365	UniProtKB Gene Name	LYR motif containing 1 [Source:HGNC Symbol;Acc:HGNC:25074]	intergenic
24	19162742	19162742	+	1.27413e-05	0.0197475	27.4608	0	0	0	443	-53146	ENSOART00020027365	+	LYRM1	ENSOARG00020017780	ENSOART00020027365	UniProtKB Gene Name	LYR motif containing 1 [Source:HGNC Symbol;Acc:HGNC:25074]	intergenic
24	20693311	20693311	+	0.000251798	0.0922951	27.7816	0	1	0	444	26403	ENSOART00020038101	-	ENSOARG00020024374	ENSOARG00020024374	ENSOART00020038101		cerebellar degeneration related protein 2 [Source:NCBI gene (formerly Entrezgene);Acc:101115091]	exon
24	20693329	20693329	+	4.57419e-05	0.0399603	24.8958	0	1	0	445	26385	ENSOART00020038101	-	ENSOARG00020024374	ENSOARG00020024374	ENSOART00020038101		cerebellar degeneration related protein 2 [Source:NCBI gene (formerly Entrezgene);Acc:101115091]	exon
24	27326252	27326252	+	4.21816e-05	0.0385727	16.5425	0	1	1	446	2071	ENSOART00020033379	-	ENSOARG00020021586	ENSOARG00020021586	ENSOART00020033379			exon;intron
24	34914365	34914365	+	0.000164829	0.075767	29.1667	0	1	0	447	1793	ENSOART00020036703	-	TMEM120A	ENSOARG00020023534	ENSOART00020036703	HGNC Symbol	transmembrane protein 120A [Source:NCBI gene (formerly Entrezgene);Acc:101118071]	exon
24	35809138	35809138	+	3.11483e-18	9.80969e-14	39.9206	0	0	0	448	-53997	ENSOART00020038369	+	MYL10	ENSOARG00020024505	ENSOART00020038369	HGNC Symbol	myosin light chain 10 [Source:HGNC Symbol;Acc:HGNC:29825]	intergenic
24	37103770	37103770	+	0.00021679	0.086162	63.6264	0	0	0	449	-7951	ENSOART00020032291	-	ZKSCAN1	ENSOARG00020020918	ENSOART00020032291	UniProtKB Gene Name	zinc finger with KRAB and SCAN domains 1 [Source:HGNC Symbol;Acc:HGNC:13101]	intergenic
24	38769675	38769675	+	0.000163181	0.0752658	17.3077	0	0	1	450	6296	ENSOART00020037281	+	AIMP2	ENSOARG00020023890	ENSOART00020037281	HGNC Symbol	aminoacyl tRNA synthetase complex interacting multifunctional protein 2 [Source:HGNC Symbol;Acc:HGNC:20609]	intron
24	39613528	39613528	+	1.86978e-20	7.74817e-16	35.8815	0	0	0	451	-6430	ENSOART00020013384	+	ACTB	ENSOARG00020008714	ENSOART00020013384	NCBI gene (formerly Entrezgene)	Ovis aries actin beta (ACTB), mRNA. [Source:RefSeq mRNA;Acc:NM_001009784]	intergenic
24	40575089	40575089	+	2.65323e-07	0.00133057	14.5833	0	0	1	452	448103	ENSOART00020018744	-	SDK1	ENSOARG00020010638	ENSOART00020018744	HGNC Symbol	sidekick cell adhesion molecule 1 [Source:NCBI gene (formerly Entrezgene);Acc:101110562]	intron
24	40736788	40736788	+	0.000116097	0.0638768	10.4404	0	0	1	453	286404	ENSOART00020018744	-	SDK1	ENSOARG00020010638	ENSOART00020018744	HGNC Symbol	sidekick cell adhesion molecule 1 [Source:NCBI gene (formerly Entrezgene);Acc:101110562]	intron
24	41322558	41322558	+	3.97096e-06	0.00983171	19.228	0	1	0	454	28139	ENSOART00020018997	+	CARD11	ENSOARG00020012438	ENSOART00020018997	HGNC Symbol	caspase recruitment domain family member 11 [Source:NCBI gene (formerly Entrezgene);Acc:101110813]	exon
24	41322576	41322576	+	8.18528e-05	0.0539189	25.1076	0	1	0	455	28157	ENSOART00020018997	+	CARD11	ENSOARG00020012438	ENSOART00020018997	HGNC Symbol	caspase recruitment domain family member 11 [Source:NCBI gene (formerly Entrezgene);Acc:101110813]	exon
24	41404496	41404496	+	0.000136115	0.0687813	24.2188	0	0	1	456	40127	ENSOART00020019068	+	GNA12	ENSOARG00020012511	ENSOART00020019068	HGNC Symbol	G protein subunit alpha 12 [Source:NCBI gene (formerly Entrezgene);Acc:101111070]	intron
24	41404517	41404517	+	0.000199155	0.0829897	29.2307	0	0	1	457	40148	ENSOART00020019068	+	GNA12	ENSOARG00020012511	ENSOART00020019068	HGNC Symbol	G protein subunit alpha 12 [Source:NCBI gene (formerly Entrezgene);Acc:101111070]	intron
24	41631476	41631476	+	2.27227e-06	0.00684346	44.1202	0	0	0	458	4289	ENSOART00020021502	-	CHST12	ENSOARG00020014103	ENSOART00020021502	HGNC Symbol	carbohydrate sulfotransferase 12 [Source:NCBI gene (formerly Entrezgene);Acc:101118845]	intergenic
24	41936939	41936939	+	4.47787e-05	0.0399071	15.8183	0	0	1	459	133046	ENSOART00020022350	+	MAD1L1	ENSOARG00020014537	ENSOART00020022350	HGNC Symbol	mitotic arrest deficient 1 like 1 [Source:NCBI gene (formerly Entrezgene);Acc:105605963]	intron
24	42249568	42249568	+	0.000168271	0.0765341	25.1912	0	0	1	460	3061	ENSOART00020028134	+	INTS1	ENSOARG00020015061	ENSOART00020028134	HGNC Symbol	integrator complex subunit 1 [Source:HGNC Symbol;Acc:HGNC:24555]	intron
24	42597970	42597970	+	1.95572e-05	0.0254213	12.789	0	0	1	461	19903	ENSOART00020028854	+	ADAP1	ENSOARG00020018675	ENSOART00020028854	HGNC Symbol	ArfGAP with dual PH domains 1 [Source:NCBI gene (formerly Entrezgene);Acc:114110560]	intron
24	42824825	42824825	+	5.55573e-05	0.0445081	14.7142	0	0	1	462	13016	ENSOART00020029503	+	PDGFA	ENSOARG00020019095	ENSOART00020029503	HGNC Symbol	platelet derived growth factor subunit A [Source:NCBI gene (formerly Entrezgene);Acc:114110564]	intron
24	43074714	43074714	+	4.95758e-05	0.041813	42.7871	0	0	0	463	-6918	ENSOART00020029942	-	ENSOARG00020019386	ENSOARG00020019386	ENSOART00020029942		patched domain-containing protein 3-like [Source:NCBI gene (formerly Entrezgene);Acc:101121837]	intergenic
25	1524901	1524901	+	0.00015706	0.073729	13.8298	1	0	0	464	964	ENSOART00020031712	-	5S_rRNA	ENSOARG00020020568	ENSOART00020031712	RFAM	5S ribosomal RNA [Source:RFAM;Acc:RF00001]	prom
25	4430728	4430728	+	7.84552e-06	0.0147424	26.5782	0	0	1	465	419812	ENSOART00020019846	+	ENSOARG00020012937	ENSOARG00020012937	ENSOART00020019846			intron
25	18879189	18879189	+	1.06492e-06	0.00409969	30.4348	0	0	0	466	-152355	ENSOART00020038406	-	EGR2	ENSOARG00020024540	ENSOART00020038406	HGNC Symbol	early growth response 2 [Source:NCBI gene (formerly Entrezgene);Acc:101122407]	intergenic
25	34359634	34359634	+	0.000134539	0.0683846	28.6252	1	0	1	467	-108	ENSOART00020041199	-	KCNMA1	ENSOARG00020008389	ENSOART00020041199	NCBI gene (formerly Entrezgene)	Ovis aries potassium calcium-activated channel subfamily M alpha 1 (KCNMA1), mRNA. [Source:RefSeq mRNA;Acc:NM_001303455]	prom;intron
25	35260731	35260731	+	8.86706e-05	0.0560753	11.4372	0	0	0	468	335947	ENSOART00020041243	+	RPS24	ENSOARG00020026205	ENSOART00020041243	HGNC Symbol	ribosomal protein S24 [Source:NCBI gene (formerly Entrezgene);Acc:101104961]	intergenic
25	39833571	39833571	+	0.000219082	0.0864621	19.0448	0	0	0	469	-54430	ENSOART00020041353	-	ENSOARG00020026284	ENSOARG00020026284	ENSOART00020041353			intergenic
25	45423459	45423459	+	8.55438e-06	0.0155547	20.4545	0	1	0	470	26443	ENSOART00020041628	+	ENSOARG00020026460	ENSOARG00020026460	ENSOART00020041628			exon
26	1510922	1510922	+	6.00108e-08	0.000384136	32.7586	0	0	1	471	27238	ENSOART00020037563	+	MYOM2	ENSOARG00020024056	ENSOART00020037563	HGNC Symbol	myomesin 2 [Source:NCBI gene (formerly Entrezgene);Acc:101102872]	intron
26	2052886	2052886	+	3.8446e-05	0.0363822	34.0909	0	0	0	472	-490255	ENSOART00020037686	-	U6	ENSOARG00020024143	ENSOART00020037686	RFAM	U6 spliceosomal RNA [Source:RFAM;Acc:RF00026]	intergenic
26	6490774	6490774	+	0.00024752	0.091709	19.3554	0	0	0	473	-3508	ENSOART00020038280	-	ENSOARG00020024473	ENSOARG00020024473	ENSOART00020038280			intergenic
26	6776187	6776187	+	0.000161288	0.0747428	10.1194	0	0	0	474	-5627	ENSOART00020038765	-	ENSOARG00020024758	ENSOARG00020024758	ENSOART00020038765			intergenic
26	15666642	15666642	+	3.69434e-05	0.0352996	25.8027	0	0	1	475	29156	ENSOART00020019308	-	ENPP6	ENSOARG00020012535	ENSOART00020019308	HGNC Symbol	ectonucleotide pyrophosphatase/phosphodiesterase 6 [Source:HGNC Symbol;Acc:HGNC:23409]	intron
26	26201989	26201989	+	2.50032e-05	0.0286968	10.7221	0	0	0	476	35038	ENSOART00020037537	-	TRMT9B	ENSOARG00020024043	ENSOART00020037537	HGNC Symbol	tRNA methyltransferase 9B (putative) [Source:NCBI gene (formerly Entrezgene);Acc:101102121]	intergenic
26	36905854	36905854	+	7.05025e-05	0.0504629	14.2857	0	1	1	477	28918	ENSOART00020034279	+	ENSOARG00020022108	ENSOARG00020022108	ENSOART00020034279			exon;intron
26	37045444	37045444	+	0.000299649	0.0998835	30.7442	0	0	1	478	-15896	ENSOART00020034518	+	HTRA4	ENSOARG00020022248	ENSOART00020034518	HGNC Symbol	HtrA serine peptidase 4 [Source:HGNC Symbol;Acc:HGNC:26909]	intron
26	39643324	39643324	+	7.9566e-05	0.0529994	28.2286	0	0	0	479	-18098	ENSOART00020038837	-	SFRP1	ENSOARG00020024807	ENSOART00020038837	HGNC Symbol	secreted frizzled related protein 1 [Source:NCBI gene (formerly Entrezgene);Acc:101121066]	intergenic
26	40533365	40533365	+	0.000243425	0.0907041	18.2997	0	0	1	480	-16576	ENSOART00020040242	+	POLB	ENSOARG00020025652	ENSOART00020040242	HGNC Symbol	DNA polymerase beta [Source:NCBI gene (formerly Entrezgene);Acc:101122327]	intron
26	42374534	42374534	+	2.96884e-05	0.03146	58.208	0	1	0	481	65159	ENSOART00020026141	-	ENSOARG00020016997	ENSOARG00020016997	ENSOART00020026141		arylamine N-acetyltransferase 1 [Source:NCBI gene (formerly Entrezgene);Acc:101120889]	exon
3	89181	89181	+	3.36778e-05	0.0337781	10.985	0	0	1	482	123504	ENSOART00020029647	-	CACNA1B	ENSOARG00020017625	ENSOART00020029647	HGNC Symbol	calcium voltage-gated channel subunit alpha1 B [Source:HGNC Symbol;Acc:HGNC:1389]	intron
3	191126	191126	+	0.000178455	0.0786841	21.0915	0	0	1	483	21559	ENSOART00020029647	-	CACNA1B	ENSOARG00020017625	ENSOART00020029647	HGNC Symbol	calcium voltage-gated channel subunit alpha1 B [Source:HGNC Symbol;Acc:HGNC:1389]	intron
3	241535	241535	+	1.84259e-05	0.0249696	21.3461	0	0	0	484	-28852	ENSOART00020029647	-	CACNA1B	ENSOARG00020017625	ENSOART00020029647	HGNC Symbol	calcium voltage-gated channel subunit alpha1 B [Source:HGNC Symbol;Acc:HGNC:1389]	intergenic
3	910010	910010	+	1.50378e-05	0.0219256	18.9741	0	0	0	485	2791	ENSOART00020000268	-	ENSOARG00020000226	ENSOARG00020000226	ENSOART00020000268			intergenic
3	1170464	1170464	+	0.0001681	0.0765341	56.4189	0	0	1	486	8900	ENSOART00020001159	+	LCN1	ENSOARG00020000827	ENSOART00020001159	HGNC Symbol	lipocalin-1-like [Source:NCBI gene (formerly Entrezgene);Acc:114114123]	intron
3	1186178	1186178	+	2.32977e-35	2.2929e-30	74.5555	0	1	1	487	2616	ENSOART00020001178	-	ENSOARG00020000853	ENSOARG00020000853	ENSOART00020001178			exon;intron
3	1348950	1348950	+	9.8867e-05	0.0589925	24.5989	0	0	1	488	95414	ENSOART00020001337	-	OLFM1	ENSOARG00020000901	ENSOART00020001337	HGNC Symbol	olfactomedin 1 [Source:NCBI gene (formerly Entrezgene);Acc:101109602]	intron
3	1599690	1599690	+	2.19085e-10	2.78216e-06	41.7708	0	0	1	489	37179	ENSOART00020002543	+	FCN1	ENSOARG00020001670	ENSOART00020002543	HGNC Symbol	ficolin 1 [Source:HGNC Symbol;Acc:HGNC:3623]	intron
3	1611682	1611682	+	8.00912e-06	0.0149203	47.2477	0	0	1	490	49171	ENSOART00020002543	+	FCN1	ENSOARG00020001670	ENSOART00020002543	HGNC Symbol	ficolin 1 [Source:HGNC Symbol;Acc:HGNC:3623]	intron
3	1634507	1634507	+	2.27627e-22	1.12012e-17	52.4491	0	0	1	491	71996	ENSOART00020002543	+	FCN1	ENSOARG00020001670	ENSOART00020002543	HGNC Symbol	ficolin 1 [Source:HGNC Symbol;Acc:HGNC:3623]	intron
3	1637782	1637782	+	5.5795e-20	2.19648e-15	57.232	0	0	1	492	75271	ENSOART00020002543	+	FCN1	ENSOARG00020001670	ENSOART00020002543	HGNC Symbol	ficolin 1 [Source:HGNC Symbol;Acc:HGNC:3623]	intron
3	1639408	1639408	+	2.41378e-43	3.80091e-38	48.0682	0	0	1	493	76897	ENSOART00020002543	+	FCN1	ENSOARG00020001670	ENSOART00020002543	HGNC Symbol	ficolin 1 [Source:HGNC Symbol;Acc:HGNC:3623]	intron
3	1648695	1648695	+	1.25976e-09	1.34035e-05	45.9903	0	0	1	494	80778	ENSOART00020002273	-	COL5A1	ENSOARG00020001060	ENSOART00020002273	HGNC Symbol	collagen type V alpha 1 chain [Source:HGNC Symbol;Acc:HGNC:2209]	intron
3	1654391	1654391	+	1.36886e-11	2.12581e-07	63.1486	0	0	1	495	75082	ENSOART00020002273	-	COL5A1	ENSOARG00020001060	ENSOART00020002273	HGNC Symbol	collagen type V alpha 1 chain [Source:HGNC Symbol;Acc:HGNC:2209]	intron
3	1656635	1656635	+	0.000189172	0.0810349	61.8807	0	0	1	496	72838	ENSOART00020002273	-	COL5A1	ENSOARG00020001060	ENSOART00020002273	HGNC Symbol	collagen type V alpha 1 chain [Source:HGNC Symbol;Acc:HGNC:2209]	intron
3	1659853	1659853	+	1.26686e-18	4.53386e-14	48.2363	0	0	1	497	69620	ENSOART00020002273	-	COL5A1	ENSOARG00020001060	ENSOART00020002273	HGNC Symbol	collagen type V alpha 1 chain [Source:HGNC Symbol;Acc:HGNC:2209]	intron
3	1661622	1661622	+	1.90921e-16	4.849e-12	43.7473	0	0	1	498	67851	ENSOART00020002273	-	COL5A1	ENSOARG00020001060	ENSOART00020002273	HGNC Symbol	collagen type V alpha 1 chain [Source:HGNC Symbol;Acc:HGNC:2209]	intron
3	1667608	1667608	+	8.22216e-06	0.0151253	71.25	0	0	1	499	61865	ENSOART00020002273	-	COL5A1	ENSOARG00020001060	ENSOART00020002273	HGNC Symbol	collagen type V alpha 1 chain [Source:HGNC Symbol;Acc:HGNC:2209]	intron
3	1667649	1667649	+	5.93274e-05	0.0461113	74.7785	0	0	1	500	61824	ENSOART00020002273	-	COL5A1	ENSOARG00020001060	ENSOART00020002273	HGNC Symbol	collagen type V alpha 1 chain [Source:HGNC Symbol;Acc:HGNC:2209]	intron
3	1823030	1823030	+	6.11533e-05	0.0465651	48.6872	0	0	0	501	-93559	ENSOART00020002481	-	COL5A1	ENSOARG00020001060	ENSOART00020002481	HGNC Symbol	collagen type V alpha 1 chain [Source:HGNC Symbol;Acc:HGNC:2209]	intergenic
3	2121968	2121968	+	0.0001936	0.0818629	13.0736	0	0	1	502	5226	ENSOART00020002599	+	ENSOARG00020001719	ENSOARG00020001719	ENSOART00020002599			intron
3	2336415	2336415	+	0.000280063	0.0966542	51.3668	0	0	1	503	-74642	ENSOART00020003206	+	SARDH	ENSOARG00020001993	ENSOART00020003206	HGNC Symbol	sarcosine dehydrogenase [Source:NCBI gene (formerly Entrezgene);Acc:101110407]	intron
3	2349804	2349804	+	9.13842e-05	0.0569467	31.4722	0	0	1	504	-61253	ENSOART00020003206	+	SARDH	ENSOARG00020001993	ENSOART00020003206	HGNC Symbol	sarcosine dehydrogenase [Source:NCBI gene (formerly Entrezgene);Acc:101110407]	intron
3	2475179	2475179	+	0.000253544	0.0924946	13.6024	0	0	1	505	14219	ENSOART00020003302	-	DBH	ENSOARG00020002153	ENSOART00020003302	HGNC Symbol	dopamine beta-hydroxylase [Source:NCBI gene (formerly Entrezgene);Acc:114113851]	intron
3	2567970	2567970	+	5.42492e-05	0.0439428	26.9552	0	0	1	506	3316	ENSOART00020003362	-	ADAMTSL2	ENSOARG00020002211	ENSOART00020003362	HGNC Symbol	ADAMTS like 2 [Source:NCBI gene (formerly Entrezgene);Acc:101111183]	intron
3	2913551	2913551	+	1.44069e-05	0.0214021	12.6695	0	0	0	507	-14736	ENSOART00020003930	-	EGFL7	ENSOARG00020002558	ENSOART00020003930	HGNC Symbol	EGF like domain multiple 7 [Source:NCBI gene (formerly Entrezgene);Acc:101114767]	intergenic
3	2913566	2913566	+	2.37281e-05	0.0280712	11.5839	0	0	0	508	-14751	ENSOART00020003930	-	EGFL7	ENSOARG00020002558	ENSOART00020003930	HGNC Symbol	EGF like domain multiple 7 [Source:NCBI gene (formerly Entrezgene);Acc:101114767]	intergenic
3	3206649	3206649	+	1.65479e-18	5.42865e-14	45.0529	0	0	1	509	-9942	ENSOART00020004212	+	INPP5E	ENSOARG00020002704	ENSOART00020004212	HGNC Symbol	inositol polyphosphate-5-phosphatase E [Source:NCBI gene (formerly Entrezgene);Acc:101115530]	intron
3	3217483	3217483	+	8.42544e-05	0.054483	10.8104	1	1	0	510	148	ENSOART00020004248	+	INPP5E	ENSOARG00020002704	ENSOART00020004248	HGNC Symbol	inositol polyphosphate-5-phosphatase E [Source:NCBI gene (formerly Entrezgene);Acc:101115530]	prom;exon
3	3680260	3680260	+	8.05221e-05	0.0532147	29.1667	0	0	1	511	25558	ENSOART00020007885	+	CAMSAP1	ENSOARG00020004888	ENSOART00020007885	HGNC Symbol	calmodulin regulated spectrin associated protein 1 [Source:NCBI gene (formerly Entrezgene);Acc:101118095]	intron
3	3778595	3778595	+	3.56698e-05	0.0347147	12.6927	0	0	1	512	-10219	ENSOART00020019708	-	KCNT1	ENSOARG00020005353	ENSOART00020019708	HGNC Symbol	potassium sodium-activated channel subfamily T member 1 [Source:NCBI gene (formerly Entrezgene);Acc:101118349]	intron
3	4479929	4479929	+	8.21668e-06	0.0151253	20.2856	0	0	1	513	-30325	ENSOART00020027411	-	BARHL1	ENSOARG00020017803	ENSOART00020027411	HGNC Symbol	BarH like homeobox 1 [Source:NCBI gene (formerly Entrezgene);Acc:101119896]	intron
3	4772442	4772442	+	3.54831e-06	0.0092202	70.9357	0	0	1	514	53581	ENSOART00020000184	-	NTNG2	ENSOARG00020000152	ENSOART00020000184	HGNC Symbol	netrin G2 [Source:NCBI gene (formerly Entrezgene);Acc:101120654]	intron
3	4802938	4802938	+	7.69543e-05	0.0523718	45.7814	0	0	1	515	23085	ENSOART00020000184	-	NTNG2	ENSOARG00020000152	ENSOART00020000184	HGNC Symbol	netrin G2 [Source:NCBI gene (formerly Entrezgene);Acc:101120654]	intron
3	5519430	5519430	+	1.54339e-05	0.0223363	16.4912	0	0	0	516	-17308	ENSOART00020000908	-	PRRC2B	ENSOARG00020000660	ENSOART00020000908	HGNC Symbol	proline rich coiled-coil 2B [Source:NCBI gene (formerly Entrezgene);Acc:101113998]	intergenic
3	5837053	5837053	+	0.000241488	0.0905246	22.2284	1	1	0	517	137	ENSOART00020001539	-	LAMC3	ENSOARG00020001023	ENSOART00020001539	HGNC Symbol	laminin subunit gamma 3 [Source:HGNC Symbol;Acc:HGNC:6494]	prom;exon
3	5892637	5892637	+	0.000199878	0.0830743	24.0032	0	1	0	518	9382	ENSOART00020001580	+	FIBCD1	ENSOARG00020001071	ENSOART00020001580	HGNC Symbol	fibrinogen C domain containing 1 [Source:NCBI gene (formerly Entrezgene);Acc:101122684]	exon
3	8172789	8172789	+	0.000125198	0.0660679	26.4808	0	0	0	519	-1486	ENSOART00020013063	-	U3	ENSOARG00020008551	ENSOART00020013063	RFAM	Small nucleolar RNA U3 [Source:RFAM;Acc:RF00012]	intergenic
3	14480798	14480798	+	1.47736e-05	0.0217012	12.6582	0	0	0	520	-26525	ENSOART00020022729	+	ENSOARG00020014852	ENSOARG00020014852	ENSOART00020022729			intergenic
3	14753033	14753033	+	9.42265e-06	0.0166341	21.3483	0	0	0	521	-30552	ENSOART00020023071	-	DAB2IP	ENSOARG00020014930	ENSOART00020023071	HGNC Symbol	DAB2 interacting protein [Source:HGNC Symbol;Acc:HGNC:17294]	intergenic
3	18694645	18694645	+	4.8209e-05	0.0410787	17.9398	0	0	0	522	-68373	ENSOART00020010630	+	ID2	ENSOARG00020006940	ENSOART00020010630	HGNC Symbol	inhibitor of DNA binding 2 [Source:NCBI gene (formerly Entrezgene);Acc:101115522]	intergenic
3	27300690	27300690	+	0.000112809	0.0627008	52.8712	1	0	1	523	687	ENSOART00020026833	+	KCNS3	ENSOARG00020017454	ENSOART00020026833	UniProtKB Gene Name	potassium voltage-gated channel modifier subfamily S member 3 [Source:HGNC Symbol;Acc:HGNC:6302]	prom;intron
3	27301044	27301044	+	1.59311e-19	5.97294e-15	47.9452	0	1	0	524	1041	ENSOART00020026833	+	KCNS3	ENSOARG00020017454	ENSOART00020026833	UniProtKB Gene Name	potassium voltage-gated channel modifier subfamily S member 3 [Source:HGNC Symbol;Acc:HGNC:6302]	exon
3	27301185	27301185	+	2.49907e-24	1.40544e-19	43.0422	0	1	0	525	1182	ENSOART00020026833	+	KCNS3	ENSOARG00020017454	ENSOART00020026833	UniProtKB Gene Name	potassium voltage-gated channel modifier subfamily S member 3 [Source:HGNC Symbol;Acc:HGNC:6302]	exon
3	27301307	27301307	+	4.8902e-79	1.92512e-73	46.4431	0	1	0	526	1304	ENSOART00020026833	+	KCNS3	ENSOARG00020017454	ENSOART00020026833	UniProtKB Gene Name	potassium voltage-gated channel modifier subfamily S member 3 [Source:HGNC Symbol;Acc:HGNC:6302]	exon
3	35169479	35169479	+	6.79142e-05	0.0491917	36.9636	0	0	1	527	57717	ENSOART00020000756	+	DRC1	ENSOARG00020000494	ENSOART00020000756	HGNC Symbol	dynein regulatory complex subunit 1 [Source:HGNC Symbol;Acc:HGNC:24245]	intron
3	63216533	63216533	+	7.70643e-05	0.0523718	13.3333	0	0	0	528	-5730	ENSOART00020001352	+	TEX37	ENSOARG00020000939	ENSOART00020001352	UniProtKB Gene Name	testis expressed 37 [Source:NCBI gene (formerly Entrezgene);Acc:101109784]	intergenic
3	83572247	83572247	+	8.66986e-06	0.0156922	24.554	0	0	1	529	48883	ENSOART00020008841	-	PRKCE	ENSOARG00020005680	ENSOART00020008841	HGNC Symbol	protein kinase C epsilon [Source:NCBI gene (formerly Entrezgene);Acc:101110314]	intron
3	93271651	93271651	+	2.03813e-06	0.00634267	15.35	0	0	1	530	21479	ENSOART00020002283	-	CRIM1	ENSOARG00020001496	ENSOART00020002283	HGNC Symbol	cysteine rich transmembrane BMP regulator 1 [Source:NCBI gene (formerly Entrezgene);Acc:101122183]	intron
3	93271678	93271678	+	0.000253344	0.0924946	11.1331	0	0	1	531	21452	ENSOART00020002283	-	CRIM1	ENSOARG00020001496	ENSOART00020002283	HGNC Symbol	cysteine rich transmembrane BMP regulator 1 [Source:NCBI gene (formerly Entrezgene);Acc:101122183]	intron
3	102662577	102662577	+	6.61428e-06	0.0134218	46.2264	1	0	0	532	-944	ENSOART00020002687	-	LBX2	ENSOARG00020001779	ENSOART00020002687	UniProtKB Gene Name	ladybird homeobox 2 [Source:NCBI gene (formerly Entrezgene);Acc:101118683]	prom
3	103571415	103571415	+	1.2877e-05	0.019848	20.2745	0	0	0	533	23738	ENSOART00020003558	+	ENSOARG00020002342	ENSOARG00020002342	ENSOART00020003558			intergenic
3	103571642	103571642	+	0.000208865	0.0844186	30.3368	0	0	0	534	23965	ENSOART00020003558	+	ENSOARG00020002342	ENSOARG00020002342	ENSOART00020003558			intergenic
3	106620737	106620737	+	0.000190099	0.081142	16.1249	0	0	0	535	1955	ENSOART00020017719	-	ENSOARG00020011658	ENSOARG00020011658	ENSOART00020017719			intergenic
3	107263191	107263191	+	4.57558e-06	0.0106584	11.6548	0	0	0	536	44473	ENSOART00020019091	-	PDCL3	ENSOARG00020012507	ENSOART00020019091	UniProtKB Gene Name	phosducin like 3 [Source:NCBI gene (formerly Entrezgene);Acc:101105318]	intergenic
3	109570144	109570144	+	6.09752e-05	0.046476	38.2699	0	1	0	537	79738	ENSOART00020024727	-	ZAP70	ENSOARG00020016071	ENSOART00020024727	HGNC Symbol	tyrosine-protein kinase ZAP-70 [Source:NCBI gene (formerly Entrezgene);Acc:101112639]	exon
3	109887952	109887952	+	0.000294898	0.099097	12.5	0	1	0	538	2078	ENSOART00020025673	+	ANKRD39	ENSOARG00020016738	ENSOART00020025673	HGNC Symbol	ankyrin repeat domain 39 [Source:NCBI gene (formerly Entrezgene);Acc:101113669]	exon
3	110056489	110056489	+	0.000191745	0.0814724	15	0	1	0	539	12687	ENSOART00020027547	-	FER1L5	ENSOARG00020017137	ENSOART00020027547	HGNC Symbol	fer-1 like family member 5 [Source:HGNC Symbol;Acc:HGNC:19044]	exon
3	127505447	127505447	+	5.58576e-05	0.0446438	30.1728	0	0	0	540	-174369	ENSOART00020010095	-	ENSOARG00020006568	ENSOARG00020006568	ENSOART00020010095			intergenic
3	143128622	143128622	+	0.000176649	0.0784216	10.3346	1	1	0	541	127	ENSOART00020014878	+	KRT4	ENSOARG00020009647	ENSOART00020014878	HGNC Symbol	keratin 4 [Source:NCBI gene (formerly Entrezgene);Acc:101108902]	prom;exon
3	143147446	143147446	+	1.6537e-05	0.023365	14.5378	1	1	0	542	164	ENSOART00020014997	+	KRT3	ENSOARG00020009739	ENSOART00020014997	HGNC Symbol	keratin 3 [Source:HGNC Symbol;Acc:HGNC:6440]	prom;exon
3	146400352	146400352	+	9.42337e-05	0.0576957	34.0255	0	0	1	543	2593	ENSOART00020000211	+	NCKAP5L	ENSOARG00020000181	ENSOART00020000211	HGNC Symbol	NCK associated protein 5 like [Source:NCBI gene (formerly Entrezgene);Acc:101122265]	intron
3	146665908	146665908	+	0.000216432	0.0861067	27.7188	0	0	1	544	-36719	ENSOART00020001045	-	KCNH3	ENSOARG00020000757	ENSOART00020001045	HGNC Symbol	potassium voltage-gated channel subfamily H member 3 [Source:NCBI gene (formerly Entrezgene);Acc:101118435]	intron
3	148926007	148926007	+	6.48129e-05	0.0481289	27.8394	0	0	1	545	18094	ENSOART00020004333	-	SLC48A1	ENSOARG00020002825	ENSOART00020004333	HGNC Symbol	solute carrier family 48 member 1 [Source:NCBI gene (formerly Entrezgene);Acc:101107779]	intron
3	149491764	149491764	+	8.75143e-06	0.0156955	56.1331	0	0	0	546	-46987	ENSOART00020004954	-	PCED1B	ENSOARG00020003260	ENSOART00020004954	UniProtKB Gene Name	PC-esterase domain containing 1B [Source:NCBI gene (formerly Entrezgene);Acc:101110924]	intergenic
3	219233155	219233155	+	1.20212e-05	0.0191494	15.3335	0	0	0	547	18889	ENSOART00020007100	-	ENSOARG00020004647	ENSOARG00020004647	ENSOART00020007100			intergenic
3	223616761	223616761	+	7.95622e-05	0.0529994	37.8788	1	1	0	548	591	ENSOART00020026460	-	ENSOARG00020016510	ENSOARG00020016510	ENSOART00020026460		antigen WC1.1 [Source:NCBI gene (formerly Entrezgene);Acc:101102967]	prom;exon
3	226271404	226271404	+	0.000101522	0.0596507	13.5439	0	1	0	549	15502	ENSOART00020014392	-	NDUFA9	ENSOARG00020009304	ENSOART00020014392	HGNC Symbol	NADH:ubiquinone oxidoreductase subunit A9 [Source:NCBI gene (formerly Entrezgene);Acc:101115781]	exon
3	229470486	229470486	+	0.000199612	0.0830666	10.2381	0	0	1	550	-155478	ENSOART00020040345	+	U2	ENSOARG00020025708	ENSOART00020040345	RFAM	U2 spliceosomal RNA [Source:RFAM;Acc:RF00004]	intron
3	229888077	229888077	+	2.37184e-05	0.0280712	24.5256	0	1	0	551	30210	ENSOART00020040422	-	ATP6V1E1	ENSOARG00020025746	ENSOART00020040422	UniProtKB Gene Name	ATPase H+ transporting V1 subunit E1 [Source:NCBI gene (formerly Entrezgene);Acc:494438]	exon
3	230271471	230271471	+	0.000115302	0.0637256	22.6457	1	1	0	552	208	ENSOART00020040561	+	CDC42EP1	ENSOARG00020025820	ENSOART00020040561	HGNC Symbol	CDC42 effector protein 1 [Source:NCBI gene (formerly Entrezgene);Acc:101122773]	prom;exon
3	230271494	230271494	+	0.000167751	0.0765341	22.6182	1	1	0	553	231	ENSOART00020040561	+	CDC42EP1	ENSOARG00020025820	ENSOART00020040561	HGNC Symbol	CDC42 effector protein 1 [Source:NCBI gene (formerly Entrezgene);Acc:101122773]	prom;exon
3	230427639	230427639	+	7.67955e-06	0.0146442	14.9277	0	0	0	554	22297	ENSOART00020010633	+	ENSOARG00020006860	ENSOARG00020006860	ENSOART00020010633			intergenic
3	230471242	230471242	+	0.000208142	0.0844157	16.0036	1	1	0	555	322	ENSOART00020010881	+	GALR3	ENSOARG00020007100	ENSOART00020010881	HGNC Symbol	galanin receptor 3 [Source:HGNC Symbol;Acc:HGNC:4134]	prom;exon
3	233977668	233977668	+	0.00026139	0.0937169	11.2342	0	0	1	556	2310	ENSOART00020000561	-	ENSOARG00020000379	ENSOARG00020000379	ENSOART00020000561		cytochrome P450 2D14 [Source:NCBI gene (formerly Entrezgene);Acc:101105651]	intron
3	234797926	234797926	+	0.000242593	0.0906515	54.9328	0	0	1	557	23132	ENSOART00020001313	-	TTLL1	ENSOARG00020000919	ENSOART00020001313	UniProtKB Gene Name	tubulin tyrosine ligase like 1 [Source:NCBI gene (formerly Entrezgene);Acc:101116134]	intron
3	234919377	234919377	+	1.2561e-09	1.34035e-05	53.3146	0	1	0	558	6312	ENSOART00020001437	-	TTLL12	ENSOARG00020000987	ENSOART00020001437	HGNC Symbol	tubulin tyrosine ligase like 12 [Source:NCBI gene (formerly Entrezgene);Acc:101107185]	exon
3	234942671	234942671	+	0.000131373	0.0679599	14.8936	0	0	1	559	-16984	ENSOART00020001437	-	TTLL12	ENSOARG00020000987	ENSOART00020001437	HGNC Symbol	tubulin tyrosine ligase like 12 [Source:NCBI gene (formerly Entrezgene);Acc:101107185]	intron
3	234954316	234954316	+	0.000192598	0.0815704	12.1951	0	1	0	560	-28629	ENSOART00020001437	-	TTLL12	ENSOARG00020000987	ENSOART00020001437	HGNC Symbol	tubulin tyrosine ligase like 12 [Source:NCBI gene (formerly Entrezgene);Acc:101107185]	exon
3	235011367	235011367	+	7.16995e-05	0.050735	14.3299	0	0	1	561	53868	ENSOART00020001559	-	SCUBE1	ENSOARG00020001035	ENSOART00020001559	HGNC Symbol	signal peptide, CUB domain and EGF like domain containing 1 [Source:HGNC Symbol;Acc:HGNC:13441]	intron
3	236818258	236818258	+	4.71972e-05	0.0407796	11.102	0	0	0	562	-17258	ENSOART00020003009	+	FBLN1	ENSOARG00020001970	ENSOART00020003009	HGNC Symbol	fibulin 1 [Source:NCBI gene (formerly Entrezgene);Acc:100037704]	intergenic
3	237208504	237208504	+	3.01739e-05	0.0318682	37.4825	0	0	1	563	22923	ENSOART00020003177	-	WNT7B	ENSOARG00020002070	ENSOART00020003177	HGNC Symbol	Wnt family member 7B [Source:NCBI gene (formerly Entrezgene);Acc:101109531]	intron
3	237366917	237366917	+	9.37008e-05	0.0576341	17.0865	0	0	0	564	6638	ENSOART00020003193	+	ENSOARG00020002094	ENSOARG00020002094	ENSOART00020003193			intergenic
3	237644249	237644249	+	0.000203681	0.0835237	58.867	0	0	1	565	68098	ENSOART00020003354	+	TRMU	ENSOARG00020002204	ENSOART00020003354	HGNC Symbol	tRNA 5-methylaminomethyl-2-thiouridylate methyltransferase [Source:NCBI gene (formerly Entrezgene);Acc:101110834]	intron
3	237664533	237664533	+	0.000237926	0.0899749	16.6663	0	0	1	566	78212	ENSOART00020007219	-	CELSR1	ENSOARG00020002430	ENSOART00020007219	HGNC Symbol	cadherin EGF LAG seven-pass G-type receptor 1 [Source:HGNC Symbol;Acc:HGNC:1850]	intron
3	237759567	237759567	+	5.38639e-06	0.0116647	26.2685	0	0	0	567	-15468	ENSOART00020008053	+	GRAMD4	ENSOARG00020005262	ENSOART00020008053	HGNC Symbol	GRAM domain containing 4 [Source:NCBI gene (formerly Entrezgene);Acc:101111359]	intergenic
3	237759587	237759587	+	2.94503e-05	0.0312937	23.7374	0	0	0	568	-15448	ENSOART00020008053	+	GRAMD4	ENSOARG00020005262	ENSOART00020008053	HGNC Symbol	GRAM domain containing 4 [Source:NCBI gene (formerly Entrezgene);Acc:101111359]	intergenic
3	237790634	237790634	+	8.93766e-05	0.0563815	14.4415	0	0	1	569	15601	ENSOART00020008116	+	GRAMD4	ENSOARG00020005262	ENSOART00020008116	HGNC Symbol	GRAM domain containing 4 [Source:NCBI gene (formerly Entrezgene);Acc:101111359]	intron
3	237801825	237801825	+	1.55293e-05	0.0223413	10.8644	0	0	1	570	26792	ENSOART00020008116	+	GRAMD4	ENSOARG00020005262	ENSOART00020008116	HGNC Symbol	GRAM domain containing 4 [Source:NCBI gene (formerly Entrezgene);Acc:101111359]	intron
3	239082423	239082423	+	9.67821e-06	0.0168958	10.2995	0	0	0	571	-227382	ENSOART00020008507	+	TAFA5	ENSOARG00020005539	ENSOART00020008507	HGNC Symbol	TAFA chemokine like family member 5 [Source:NCBI gene (formerly Entrezgene);Acc:101121083]	intergenic
3	239140139	239140139	+	2.10584e-06	0.00650197	31.1321	0	0	0	572	-169666	ENSOART00020008507	+	TAFA5	ENSOARG00020005539	ENSOART00020008507	HGNC Symbol	TAFA chemokine like family member 5 [Source:NCBI gene (formerly Entrezgene);Acc:101121083]	intergenic
3	239141279	239141279	+	1.88509e-05	0.0251134	44.697	0	0	0	573	-168526	ENSOART00020008507	+	TAFA5	ENSOARG00020005539	ENSOART00020008507	HGNC Symbol	TAFA chemokine like family member 5 [Source:NCBI gene (formerly Entrezgene);Acc:101121083]	intergenic
3	239355439	239355439	+	1.67569e-05	0.0235175	24.2021	0	0	1	574	-25584	ENSOART00020008530	+	TAFA5	ENSOARG00020005539	ENSOART00020008530	HGNC Symbol	TAFA chemokine like family member 5 [Source:NCBI gene (formerly Entrezgene);Acc:101121083]	intron
3	239385585	239385585	+	3.05568e-05	0.0321776	17	0	0	1	575	4564	ENSOART00020008530	+	TAFA5	ENSOARG00020005539	ENSOART00020008530	HGNC Symbol	TAFA chemokine like family member 5 [Source:NCBI gene (formerly Entrezgene);Acc:101121083]	intron
3	239414112	239414112	+	0.000285002	0.0976468	52.4823	0	0	1	576	33091	ENSOART00020008530	+	TAFA5	ENSOARG00020005539	ENSOART00020008530	HGNC Symbol	TAFA chemokine like family member 5 [Source:NCBI gene (formerly Entrezgene);Acc:101121083]	intron
3	239449112	239449112	+	1.55693e-08	0.000123513	56.7668	0	0	1	577	-6018	ENSOART00020008547	+	TAFA5	ENSOARG00020005539	ENSOART00020008547	HGNC Symbol	TAFA chemokine like family member 5 [Source:NCBI gene (formerly Entrezgene);Acc:101121083]	intron
3	239561378	239561378	+	0.000188387	0.0807864	24.7691	0	0	0	578	-72349	ENSOART00020008564	+	ENSOARG00020005578	ENSOARG00020005578	ENSOART00020008564			intergenic
3	239825453	239825453	+	0.000147415	0.0712407	76.912	0	0	0	579	191728	ENSOART00020008564	+	ENSOARG00020005578	ENSOARG00020005578	ENSOART00020008564			intergenic
3	240051815	240051815	+	0.000183751	0.0799199	14.1062	0	0	0	580	-145583	ENSOART00020008587	+	ENSOARG00020005589	ENSOARG00020005589	ENSOART00020008587			intergenic
3	240404145	240404145	+	4.83583e-05	0.0411614	30.1689	0	0	0	581	7604	ENSOART00020009022	+	PIM3	ENSOARG00020005837	ENSOART00020009022	HGNC Symbol	Pim-3 proto-oncogene, serine/threonine kinase [Source:NCBI gene (formerly Entrezgene);Acc:114114098]	intergenic
3	240415859	240415859	+	4.56393e-05	0.0399603	30.8442	0	0	1	582	3422	ENSOART00020009111	-	IL17REL	ENSOARG00020005871	ENSOART00020009111	HGNC Symbol	interleukin 17 receptor E like [Source:HGNC Symbol;Acc:HGNC:33808]	intron
3	240430929	240430929	+	1.56875e-08	0.000123513	32.7273	0	0	0	583	-11650	ENSOART00020009111	-	IL17REL	ENSOARG00020005871	ENSOART00020009111	HGNC Symbol	interleukin 17 receptor E like [Source:HGNC Symbol;Acc:HGNC:33808]	intergenic
3	240870512	240870512	+	0.000108462	0.0617471	11.8644	0	1	0	584	2213	ENSOART00020014268	-	SCO2	ENSOARG00020009321	ENSOART00020014268	HGNC Symbol	synthesis of cytochrome C oxidase 2 [Source:HGNC Symbol;Acc:HGNC:10604]	exon
4	9014193	9014193	+	9.33068e-05	0.0575285	27.9959	0	0	1	585	108848	ENSOART00020018375	-	ABCA13	ENSOARG00020010832	ENSOART00020018375	HGNC Symbol	ATP binding cassette subfamily A member 13 [Source:HGNC Symbol;Acc:HGNC:14638]	intron
4	9936580	9936580	+	0.000180563	0.0792444	36.2745	0	0	1	586	-243541	ENSOART00020020019	+	FZD1	ENSOARG00020013139	ENSOART00020020019	HGNC Symbol	frizzled class receptor 1 [Source:NCBI gene (formerly Entrezgene);Acc:101112309]	intron
4	14365539	14365539	+	9.61887e-05	0.0583909	16.9837	0	0	1	587	25345	ENSOART00020031908	-	PON1	ENSOARG00020020677	ENSOART00020031908	HGNC Symbol	paraoxonase 1 [Source:NCBI gene (formerly Entrezgene);Acc:101116983]	intron
4	72072924	72072924	+	8.33531e-06	0.0152977	38.4615	0	0	1	588	4978	ENSOART00020014607	-	ADCYAP1R1	ENSOARG00020008168	ENSOART00020014607	HGNC Symbol	ADCYAP receptor type I [Source:HGNC Symbol;Acc:HGNC:242]	intron
4	77136003	77136003	+	0.000227424	0.088033	13.2768	0	0	0	589	-249852	ENSOART00020000621	-	ENSOARG00020000488	ENSOARG00020000488	ENSOART00020000621			intergenic
4	77942735	77942735	+	0.000192174	0.0814982	15.7147	0	0	0	590	-6686	ENSOART00020000954	+	GSDME	ENSOARG00020000709	ENSOART00020000954	UniProtKB Gene Name	gasdermin E [Source:NCBI gene (formerly Entrezgene);Acc:101109266]	intergenic
4	96176862	96176862	+	0.000181612	0.0794335	28.0173	0	0	1	591	56716	ENSOART00020006051	+	LMOD2	ENSOARG00020003951	ENSOART00020006051	HGNC Symbol	leiomodin 2 [Source:HGNC Symbol;Acc:HGNC:6648]	intron
4	101682706	101682706	+	5.98292e-05	0.0462265	11.9958	0	0	1	592	15659	ENSOART00020009099	+	ATP6V1FNB	ENSOARG00020005898	ENSOART00020009099	UniProtKB Gene Name	ATP6V1F neighbor [Source:NCBI gene (formerly Entrezgene);Acc:105608858]	intron
4	112128536	112128536	+	0.000107216	0.0614744	16.8837	0	0	1	593	33243	ENSOART00020007294	-	HIPK2	ENSOARG00020004569	ENSOART00020007294	HGNC Symbol	homeodomain interacting protein kinase 2 [Source:NCBI gene (formerly Entrezgene);Acc:101111092]	intron
4	114661059	114661059	+	0.000156824	0.0736716	22.4049	0	0	0	594	-16445	ENSOART00020001643	+	TRBV19	ENSOARG00020001113	ENSOART00020001643	UniProtKB Gene Name	T cell receptor beta variable 19 [Source:HGNC Symbol;Acc:HGNC:12194]	intergenic
4	122220941	122220941	+	0.000253869	0.0924946	23.109	0	1	0	595	-21730	ENSOART00020015314	+	ZNF862	ENSOARG00020009909	ENSOART00020015314	HGNC Symbol	zinc finger protein 862 [Source:NCBI gene (formerly Entrezgene);Acc:101121768]	exon
4	122808745	122808745	+	4.54016e-05	0.0399603	20.4848	0	0	0	596	2961	ENSOART00020016293	-	ENSOARG00020010651	ENSOARG00020010651	ENSOART00020016293			intergenic
4	122808769	122808769	+	7.00669e-05	0.0501968	22.9754	0	0	0	597	2937	ENSOART00020016293	-	ENSOARG00020010651	ENSOARG00020010651	ENSOART00020016293			intergenic
4	122808788	122808788	+	3.29499e-06	0.00885417	21.5151	0	0	0	598	2918	ENSOART00020016293	-	ENSOARG00020010651	ENSOARG00020010651	ENSOART00020016293			intergenic
4	123768214	123768214	+	3.77896e-05	0.0358904	17.2414	0	0	1	599	15964	ENSOART00020023803	+	AGAP3	ENSOARG00020015226	ENSOART00020023803	HGNC Symbol	ArfGAP with GTPase domain, ankyrin repeat and PH domain 3 [Source:HGNC Symbol;Acc:HGNC:16923]	intron
4	124049799	124049799	+	2.03905e-05	0.0256875	23.1428	1	0	0	600	-82	ENSOART00020025560	-	CRYGN	ENSOARG00020016653	ENSOART00020025560	HGNC Symbol	crystallin gamma N [Source:NCBI gene (formerly Entrezgene);Acc:101115362]	prom
4	124051540	124051540	+	0.000171888	0.0773338	36.3104	0	0	0	601	-1823	ENSOART00020025560	-	CRYGN	ENSOARG00020016653	ENSOART00020025560	HGNC Symbol	crystallin gamma N [Source:NCBI gene (formerly Entrezgene);Acc:101115362]	intergenic
4	124295389	124295389	+	8.03144e-13	1.47057e-08	35.7947	0	0	1	602	37203	ENSOART00020026596	-	PRKAG2	ENSOARG00020016773	ENSOART00020026596	HGNC Symbol	protein kinase AMP-activated non-catalytic subunit gamma 2 [Source:HGNC Symbol;Acc:HGNC:9386]	intron
4	124493828	124493828	+	0.000273642	0.0958829	15.7104	0	0	0	603	-34423	ENSOART00020026700	+	GALNTL5	ENSOARG00020017347	ENSOART00020026700	HGNC Symbol	polypeptide N-acetylgalactosaminyltransferase like 5 [Source:NCBI gene (formerly Entrezgene);Acc:101104903]	intergenic
4	124493831	124493831	+	0.000190454	0.081142	22.5318	0	0	0	604	-34420	ENSOART00020026700	+	GALNTL5	ENSOARG00020017347	ENSOART00020026700	HGNC Symbol	polypeptide N-acetylgalactosaminyltransferase like 5 [Source:NCBI gene (formerly Entrezgene);Acc:101104903]	intergenic
4	124493833	124493833	+	9.64566e-05	0.0584634	17.2776	0	0	0	605	-34418	ENSOART00020026700	+	GALNTL5	ENSOARG00020017347	ENSOART00020026700	HGNC Symbol	polypeptide N-acetylgalactosaminyltransferase like 5 [Source:NCBI gene (formerly Entrezgene);Acc:101104903]	intergenic
4	126074782	126074782	+	8.80139e-05	0.0558394	26.2305	0	0	1	606	-71877	ENSOART00020031181	+	DPP6	ENSOARG00020018767	ENSOART00020031181	HGNC Symbol	dipeptidyl peptidase like 6 [Source:NCBI gene (formerly Entrezgene);Acc:101105907]	intron
4	126836971	126836971	+	1.96951e-05	0.0254213	25.175	0	0	1	607	-192137	ENSOART00020031498	-	Vault	ENSOARG00020020455	ENSOART00020031498	RFAM	Vault RNA [Source:RFAM;Acc:RF00006]	intron
4	126858135	126858135	+	1.91622e-07	0.0010194	74.2765	0	0	1	608	-213301	ENSOART00020031498	-	Vault	ENSOARG00020020455	ENSOART00020031498	RFAM	Vault RNA [Source:RFAM;Acc:RF00006]	intron
4	126860332	126860332	+	1.2873e-08	0.000105577	84.9057	0	0	1	609	-215498	ENSOART00020031498	-	Vault	ENSOARG00020020455	ENSOART00020031498	RFAM	Vault RNA [Source:RFAM;Acc:RF00006]	intron
4	127382369	127382369	+	0.000177965	0.0786301	30.5085	0	0	0	610	23920	ENSOART00020033946	+	EN2	ENSOARG00020021934	ENSOART00020033946	HGNC Symbol	engrailed homeobox 2 [Source:HGNC Symbol;Acc:HGNC:3343]	intergenic
4	127428578	127428578	+	3.19996e-05	0.032792	20.2465	0	0	1	611	8553	ENSOART00020034023	-	ENSOARG00020021953	ENSOARG00020021953	ENSOART00020034023		canopy FGF signaling regulator 1 [Source:HGNC Symbol;Acc:HGNC:27786]	intron
4	128286779	128286779	+	0.000118117	0.0644924	42.6282	0	0	1	612	28383	ENSOART00020034555	+	RNF32	ENSOARG00020022205	ENSOART00020034555	HGNC Symbol	ring finger protein 32 [Source:HGNC Symbol;Acc:HGNC:17118]	intron
4	129900956	129900956	+	6.54198e-05	0.0482659	18.8872	0	0	1	613	1742	ENSOART00020014865	-	VIPR2	ENSOARG00020009244	ENSOART00020014865	HGNC Symbol	vasoactive intestinal peptide receptor 2 [Source:HGNC Symbol;Acc:HGNC:12695]	intron
5	1029800	1029800	+	6.31156e-06	0.0130772	39.9123	0	0	1	614	10744	ENSOART00020020428	+	RASGEF1C	ENSOARG00020013195	ENSOART00020020428	HGNC Symbol	RasGEF domain family member 1C [Source:NCBI gene (formerly Entrezgene);Acc:101121257]	intron
5	1448697	1448697	+	5.73389e-05	0.0453244	41.9917	1	0	0	615	-938	ENSOART00020022676	-	LTC4S	ENSOARG00020014721	ENSOART00020022676	HGNC Symbol	leukotriene C4 synthase [Source:NCBI gene (formerly Entrezgene);Acc:101119304]	prom
5	4506037	4506037	+	0.000285464	0.0976776	34.2105	1	0	1	616	-931	ENSOART00020006246	-	U6	ENSOARG00020004102	ENSOART00020006246	RFAM	U6 spliceosomal RNA [Source:RFAM;Acc:RF00026]	prom;intron
5	5076416	5076416	+	0.000127007	0.0666647	33.1909	0	0	0	617	-4441	ENSOART00020008519	-	ENSOARG00020005480	ENSOARG00020005480	ENSOART00020008519		phosphoinositide-3-kinase regulatory subunit 2 [Source:NCBI gene (formerly Entrezgene);Acc:101111546]	intergenic
5	5424605	5424605	+	5.90927e-05	0.0460384	27.7383	0	0	1	618	16351	ENSOART00020010365	-	MAP1S	ENSOARG00020006765	ENSOART00020010365	HGNC Symbol	microtubule associated protein 1S [Source:HGNC Symbol;Acc:HGNC:15715]	intron
5	9576087	9576087	+	8.42845e-05	0.054483	10.5795	0	0	1	619	-2127	ENSOART00020000780	-	TECR	ENSOARG00020000551	ENSOART00020000780	HGNC Symbol	trans-2,3-enoyl-CoA reductase [Source:NCBI gene (formerly Entrezgene);Acc:101117331]	intron
5	9956748	9956748	+	5.46354e-07	0.0023898	26.9088	1	1	0	620	147	ENSOART00020001902	+	C19orf67	ENSOARG00020001274	ENSOART00020001902	HGNC Symbol	chromosome 5 C19orf67 homolog [Source:NCBI gene (formerly Entrezgene);Acc:101123552]	prom;exon
5	10351276	10351276	+	1.36055e-07	0.000765151	32.8636	0	0	0	621	-19705	ENSOART00020002558	-	ENSOARG00020001697	ENSOARG00020001697	ENSOART00020002558			intergenic
5	13662990	13662990	+	1.64626e-05	0.0233122	11.8141	0	1	0	622	18442	ENSOART00020011348	-	YIPF2	ENSOARG00020007419	ENSOART00020011348	HGNC Symbol	Yip1 domain family member 2 [Source:NCBI gene (formerly Entrezgene);Acc:101116047]	exon
5	14880628	14880628	+	4.78125e-06	0.0109283	12.0008	0	0	0	623	-4086	ENSOART00020015294	-	ENSOARG00020009935	ENSOARG00020009935	ENSOART00020015294		C-type lectin domain family 4 member G [Source:NCBI gene (formerly Entrezgene);Acc:101123627]	intergenic
5	15147933	15147933	+	8.28396e-12	1.35881e-07	51.1309	0	0	1	624	13743	ENSOART00020019290	-	ENSOARG00020011123	ENSOARG00020011123	ENSOART00020019290		fibrillin 3 [Source:HGNC Symbol;Acc:HGNC:18794]	intron
5	15147964	15147964	+	7.55993e-18	2.20453e-13	69.1841	0	0	1	625	13712	ENSOART00020019290	-	ENSOARG00020011123	ENSOARG00020011123	ENSOART00020019290		fibrillin 3 [Source:HGNC Symbol;Acc:HGNC:18794]	intron
5	16857994	16857994	+	8.24543e-05	0.0541732	21.2766	0	0	0	626	-13065	ENSOART00020031594	+	RFX2	ENSOARG00020020257	ENSOART00020031594	HGNC Symbol	regulatory factor X2 [Source:NCBI gene (formerly Entrezgene);Acc:101107090]	intergenic
5	17843682	17843682	+	0.000187631	0.0807191	15.2304	1	1	0	627	571	ENSOART00020020053	-	FEM1A	ENSOARG00020013159	ENSOART00020020053	HGNC Symbol	fem-1 homolog A [Source:NCBI gene (formerly Entrezgene);Acc:101113330]	prom;exon
5	18663814	18663814	+	0.000266148	0.0943911	18.6032	0	1	0	628	2042	ENSOART00020026270	+	MATK	ENSOARG00020017085	ENSOART00020026270	HGNC Symbol	megakaryocyte-associated tyrosine kinase [Source:HGNC Symbol;Acc:HGNC:6906]	exon
5	20661362	20661362	+	0.00020284	0.0833089	16.99	0	0	1	629	13612	ENSOART00020000599	-	PDLIM4	ENSOARG00020000472	ENSOART00020000599	HGNC Symbol	PDZ and LIM domain 4 [Source:NCBI gene (formerly Entrezgene);Acc:101102144]	intron
5	20661375	20661375	+	0.000286365	0.0978137	13.7958	0	0	1	630	13599	ENSOART00020000599	-	PDLIM4	ENSOARG00020000472	ENSOART00020000599	HGNC Symbol	PDZ and LIM domain 4 [Source:NCBI gene (formerly Entrezgene);Acc:101102144]	intron
5	20661389	20661389	+	2.62066e-05	0.0296032	20.4324	0	0	1	631	13585	ENSOART00020000599	-	PDLIM4	ENSOARG00020000472	ENSOART00020000599	HGNC Symbol	PDZ and LIM domain 4 [Source:NCBI gene (formerly Entrezgene);Acc:101102144]	intron
5	46050721	46050721	+	5.51274e-05	0.0444712	25.1521	0	1	0	632	7287	ENSOART00020027671	-	MEX3D	ENSOARG00020017996	ENSOART00020027671	HGNC Symbol	mex-3 RNA binding family member D [Source:NCBI gene (formerly Entrezgene);Acc:101116229]	exon
5	54258353	54258353	+	1.35549e-06	0.00472224	12.4914	1	1	1	633	510	ENSOART00020022671	-	ENSOARG00020014815	ENSOARG00020014815	ENSOART00020022671			prom;exon
5	54280799	54280799	+	3.057e-05	0.0321776	16.1657	0	1	1	634	1439	ENSOART00020022263	+	PCDHAC2	ENSOARG00020013410	ENSOART00020022263	UniProtKB Gene Name	protocadherin alpha-C2 [Source:NCBI gene (formerly Entrezgene);Acc:101122274]	exon;intron
5	60967366	60967366	+	1.77852e-08	0.000137284	18.8675	0	0	0	635	-4717	ENSOART00020034408	+	STK32A	ENSOARG00020022217	ENSOART00020034408	HGNC Symbol	serine/threonine kinase 32A [Source:HGNC Symbol;Acc:HGNC:28317]	intergenic
5	64526727	64526727	+	1.98127e-05	0.0254339	34.6318	0	0	0	636	-22353	ENSOART00020020615	+	NDST1	ENSOARG00020013489	ENSOART00020020615	HGNC Symbol	N-deacetylase and N-sulfotransferase 1 [Source:NCBI gene (formerly Entrezgene);Acc:101102810]	intergenic
5	115255264	115255264	+	1.00497e-07	0.000594926	66.077	0	0	1	637	115002	ENSOART00020031218	-	PJA2	ENSOARG00020020210	ENSOART00020031218	HGNC Symbol	praja ring finger ubiquitin ligase 2 [Source:NCBI gene (formerly Entrezgene);Acc:101116312]	intron
5	116324151	116324151	+	3.23267e-05	0.0329623	65.6148	0	0	0	638	196550	ENSOART00020031891	+	ENSOARG00020020687	ENSOARG00020020687	ENSOART00020031891			intergenic
5	116324162	116324162	+	3.48807e-05	0.0343189	66.6027	0	0	0	639	196561	ENSOART00020031891	+	ENSOARG00020020687	ENSOARG00020020687	ENSOART00020031891			intergenic
6	5337727	5337727	+	0.0001904	0.081142	12.7907	0	1	0	640	-8958	ENSOART00020015146	+	PRDM5	ENSOARG00020009876	ENSOART00020015146	HGNC Symbol	PR/SET domain 5 [Source:NCBI gene (formerly Entrezgene);Acc:101115210]	exon
6	46753385	46753385	+	9.99451e-06	0.0172189	41.7765	0	0	1	641	9016	ENSOART00020021870	+	ENSOARG00020014326	ENSOARG00020014326	ENSOART00020021870		dnaJ homolog subfamily A member 1 [Source:NCBI gene (formerly Entrezgene);Acc:101105132]	intron
6	64208612	64208612	+	8.39995e-05	0.054483	13.545	0	0	1	642	-17770	ENSOART00020037314	-	UGDH	ENSOARG00020023884	ENSOART00020037314	UniProtKB Gene Name	UDP-glucose 6-dehydrogenase [Source:NCBI gene (formerly Entrezgene);Acc:101114271]	intron
6	112972892	112972892	+	0.000288412	0.0980278	12.2672	0	0	1	643	2953	ENSOART00020035571	-	ENSOARG00020022892	ENSOARG00020022892	ENSOART00020035571			intron
6	113825566	113825566	+	0.000183998	0.0799199	10.9756	0	0	1	644	13155	ENSOART00020037430	-	EVC	ENSOARG00020023672	ENSOART00020037430	HGNC Symbol	EvC ciliary complex subunit 1 [Source:HGNC Symbol;Acc:HGNC:3497]	intron
6	115277635	115277635	+	6.06583e-08	0.00038515	69.6775	0	1	0	645	20841	ENSOART00020038017	-	ZBTB49	ENSOARG00020024332	ENSOART00020038017	HGNC Symbol	zinc finger and BTB domain containing 49 [Source:NCBI gene (formerly Entrezgene);Acc:101114273]	exon
6	115277645	115277645	+	2.1775e-05	0.0268372	73.4246	0	1	0	646	20831	ENSOART00020038017	-	ZBTB49	ENSOARG00020024332	ENSOART00020038017	HGNC Symbol	zinc finger and BTB domain containing 49 [Source:NCBI gene (formerly Entrezgene);Acc:101114273]	exon
6	115278232	115278232	+	1.36907e-17	3.84971e-13	46.7646	0	1	0	647	20244	ENSOART00020038017	-	ZBTB49	ENSOARG00020024332	ENSOART00020038017	HGNC Symbol	zinc finger and BTB domain containing 49 [Source:NCBI gene (formerly Entrezgene);Acc:101114273]	exon
6	115278236	115278236	+	1.48172e-34	1.29624e-29	47.0757	0	1	0	648	20240	ENSOART00020038017	-	ZBTB49	ENSOARG00020024332	ENSOART00020038017	HGNC Symbol	zinc finger and BTB domain containing 49 [Source:NCBI gene (formerly Entrezgene);Acc:101114273]	exon
6	118915341	118915341	+	9.8955e-05	0.0589925	32.9545	0	0	0	649	204915	ENSOART00020005061	+	ENSOARG00020003330	ENSOARG00020003330	ENSOART00020005061			intergenic
6	124888268	124888268	+	0.000248462	0.0917481	16.1593	0	1	1	650	14972	ENSOART00020009374	-	QDPR	ENSOARG00020006022	ENSOART00020009374	HGNC Symbol	quinoid dihydropteridine reductase [Source:NCBI gene (formerly Entrezgene);Acc:101116833]	exon;intron
6	125935247	125935247	+	7.14554e-05	0.0506842	10.3759	0	0	1	651	-79654	ENSOART00020017055	-	PSAPL1	ENSOARG00020011199	ENSOART00020017055	HGNC Symbol	prosaposin like 1 [Source:NCBI gene (formerly Entrezgene);Acc:105615572]	intron
6	126130409	126130409	+	4.08844e-06	0.0100176	14.4536	0	1	0	652	111238	ENSOART00020018088	-	AFAP1	ENSOARG00020011241	ENSOART00020018088	HGNC Symbol	actin filament associated protein 1 [Source:NCBI gene (formerly Entrezgene);Acc:101109449]	exon
6	126399425	126399425	+	3.3957e-05	0.0338591	27.5598	0	0	1	653	-7619	ENSOART00020027540	-	ABLIM2	ENSOARG00020012027	ENSOART00020027540	HGNC Symbol	actin binding LIM protein family member 2 [Source:HGNC Symbol;Acc:HGNC:19195]	intron
6	126473627	126473627	+	0.00013977	0.0696719	13.6926	0	0	1	654	2034	ENSOART00020027014	-	ABLIM2	ENSOARG00020012027	ENSOART00020027014	HGNC Symbol	actin binding LIM protein family member 2 [Source:HGNC Symbol;Acc:HGNC:19195]	intron
6	126474938	126474938	+	9.29141e-05	0.0574133	10.5233	1	0	1	655	723	ENSOART00020027014	-	ABLIM2	ENSOARG00020012027	ENSOART00020027014	HGNC Symbol	actin binding LIM protein family member 2 [Source:HGNC Symbol;Acc:HGNC:19195]	prom;intron
6	126557800	126557800	+	9.98753e-10	1.10754e-05	45.3654	0	1	0	656	25561	ENSOART00020027982	+	SH3TC1	ENSOARG00020017981	ENSOART00020027982	HGNC Symbol	SH3 domain and tetratricopeptide repeats 1 [Source:HGNC Symbol;Acc:HGNC:26009]	exon
6	126567407	126567407	+	9.13045e-06	0.0161545	54.6791	0	0	0	657	-29829	ENSOART00020028202	+	HTRA3	ENSOARG00020018235	ENSOART00020028202	HGNC Symbol	HtrA serine peptidase 3 [Source:NCBI gene (formerly Entrezgene);Acc:101119395]	intergenic
6	126577141	126577141	+	3.69657e-07	0.00170565	53.6062	0	0	0	658	-20095	ENSOART00020028202	+	HTRA3	ENSOARG00020018235	ENSOART00020028202	HGNC Symbol	HtrA serine peptidase 3 [Source:NCBI gene (formerly Entrezgene);Acc:101119395]	intergenic
6	126677536	126677536	+	7.04836e-06	0.0139548	38.272	0	0	1	659	-21304	ENSOART00020028573	+	ENSOARG00020018563	ENSOARG00020018563	ENSOART00020028573			intron
6	126682276	126682276	+	0.000176837	0.0784216	31.9535	0	0	1	660	-16564	ENSOART00020028573	+	ENSOARG00020018563	ENSOARG00020018563	ENSOART00020028573			intron
6	127058423	127058423	+	0.000124059	0.0657855	12.6937	0	0	0	661	-12749	ENSOART00020029171	-	HMX1	ENSOARG00020018963	ENSOART00020029171	HGNC Symbol	H6 family homeobox 1 [Source:NCBI gene (formerly Entrezgene);Acc:106991217]	intergenic
6	127766420	127766420	+	1.2001e-05	0.0191494	33.34	0	0	0	662	-4503	ENSOART00020032360	-	HTT	ENSOARG00020020229	ENSOART00020032360	HGNC Symbol	huntingtin [Source:HGNC Symbol;Acc:HGNC:4851]	intergenic
6	127800157	127800157	+	8.05709e-06	0.0149614	10.5263	0	0	1	663	-38240	ENSOART00020032360	-	HTT	ENSOARG00020020229	ENSOART00020032360	HGNC Symbol	huntingtin [Source:HGNC Symbol;Acc:HGNC:4851]	intron
6	128656731	128656731	+	0.00011257	0.0627008	29.7297	0	1	0	664	8582	ENSOART00020036394	-	ENSOARG00020023376	ENSOARG00020023376	ENSOART00020036394			exon
6	128656735	128656735	+	6.16711e-05	0.0466429	24.8006	0	1	0	665	8578	ENSOART00020036394	-	ENSOARG00020023376	ENSOARG00020023376	ENSOART00020036394			exon
6	128656747	128656747	+	3.62193e-05	0.0350437	26.3833	0	1	0	666	8566	ENSOART00020036394	-	ENSOARG00020023376	ENSOARG00020023376	ENSOART00020036394			exon
6	129334557	129334557	+	0.000183895	0.0799199	11.3508	0	0	0	667	26023	ENSOART00020016435	-	FGFRL1	ENSOARG00020010713	ENSOART00020016435	HGNC Symbol	fibroblast growth factor receptor like 1 [Source:NCBI gene (formerly Entrezgene);Acc:101105659]	intergenic
6	129378173	129378173	+	1.67095e-06	0.00559832	20.7108	0	0	1	668	-7791	ENSOART00020016787	+	SLC26A1	ENSOARG00020011004	ENSOART00020016787	HGNC Symbol	solute carrier family 26 member 1 [Source:NCBI gene (formerly Entrezgene);Acc:114115367]	intron
6	129410558	129410558	+	2.6917e-12	4.60713e-08	18.4613	0	1	0	669	8296	ENSOART00020017121	+	DGKQ	ENSOARG00020011039	ENSOART00020017121	HGNC Symbol	diacylglycerol kinase theta [Source:HGNC Symbol;Acc:HGNC:2856]	exon
6	129410566	129410566	+	3.20283e-05	0.032792	16.7158	0	1	0	670	8304	ENSOART00020017121	+	DGKQ	ENSOARG00020011039	ENSOART00020017121	HGNC Symbol	diacylglycerol kinase theta [Source:HGNC Symbol;Acc:HGNC:2856]	exon
6	129410568	129410568	+	4.29136e-06	0.0102697	14.3523	0	1	0	671	8306	ENSOART00020017121	+	DGKQ	ENSOARG00020011039	ENSOART00020017121	HGNC Symbol	diacylglycerol kinase theta [Source:HGNC Symbol;Acc:HGNC:2856]	exon
6	129410596	129410596	+	1.19132e-05	0.0191423	22.9442	0	1	0	672	8334	ENSOART00020017121	+	DGKQ	ENSOARG00020011039	ENSOART00020017121	HGNC Symbol	diacylglycerol kinase theta [Source:HGNC Symbol;Acc:HGNC:2856]	exon
6	129410619	129410619	+	2.30032e-09	2.38306e-05	18.9835	0	1	0	673	8357	ENSOART00020017121	+	DGKQ	ENSOARG00020011039	ENSOART00020017121	HGNC Symbol	diacylglycerol kinase theta [Source:HGNC Symbol;Acc:HGNC:2856]	exon
6	129410623	129410623	+	6.48839e-06	0.0133035	21.6657	0	1	0	674	8361	ENSOART00020017121	+	DGKQ	ENSOARG00020011039	ENSOART00020017121	HGNC Symbol	diacylglycerol kinase theta [Source:HGNC Symbol;Acc:HGNC:2856]	exon
7	4233489	4233489	+	0.000137848	0.0692789	24.3164	0	0	0	675	-104276	ENSOART00020027651	-	ENSOARG00020017984	ENSOARG00020017984	ENSOART00020027651			intergenic
7	4233532	4233532	+	0.000110912	0.0623829	24.5833	0	0	0	676	-104319	ENSOART00020027651	-	ENSOARG00020017984	ENSOARG00020017984	ENSOART00020027651			intergenic
7	8570188	8570188	+	5.14137e-06	0.011435	42.3188	0	0	1	677	-69160	ENSOART00020035632	+	IQGAP2	ENSOARG00020021962	ENSOART00020035632	HGNC Symbol	IQ motif containing GTPase activating protein 2 [Source:NCBI gene (formerly Entrezgene);Acc:101105506]	intron
7	11043980	11043980	+	5.94799e-05	0.0461387	21.1148	1	0	1	678	862	ENSOART00020004790	+	BHMT	ENSOARG00020003124	ENSOART00020004790	UniProtKB Gene Name	betaine--homocysteine S-methyltransferase [Source:NCBI gene (formerly Entrezgene);Acc:101113853]	prom;intron
7	12876574	12876574	+	1.22438e-05	0.019319	13.4097	1	1	0	679	419	ENSOART00020007977	+	KBTBD13	ENSOARG00020005214	ENSOART00020007977	HGNC Symbol	kelch repeat and BTB domain containing 13 [Source:HGNC Symbol;Acc:HGNC:37227]	prom;exon
7	16554691	16554691	+	0.000240102	0.0902201	40.1515	0	0	1	680	151140	ENSOART00020019536	-	ENSOARG00020012822	ENSOARG00020012822	ENSOART00020019536		acidic nuclear phosphoprotein 32 family member A [Source:NCBI gene (formerly Entrezgene);Acc:101105917]	intron
7	22030117	22030117	+	0.000218028	0.0863866	27.9438	0	1	0	681	5398	ENSOART00020009792	+	SDR39U1	ENSOARG00020006277	ENSOART00020009792	HGNC Symbol	short chain dehydrogenase/reductase family 39U member 1 [Source:NCBI gene (formerly Entrezgene);Acc:101112484]	exon
7	36924926	36924926	+	9.90838e-05	0.0590109	24.3742	0	1	0	682	7782	ENSOART00020016429	+	ITPKA	ENSOARG00020010701	ENSOART00020016429	HGNC Symbol	inositol-trisphosphate 3-kinase A [Source:NCBI gene (formerly Entrezgene);Acc:101115627]	exon
7	80327486	80327486	+	3.65776e-05	0.0350437	37.7101	0	0	1	683	59552	ENSOART00020023849	-	SPTB	ENSOARG00020015515	ENSOART00020023849	HGNC Symbol	spectrin beta, erythrocytic [Source:NCBI gene (formerly Entrezgene);Acc:101120414]	intron
7	84570379	84570379	+	0.000135368	0.0685854	39.51	0	0	1	684	17214	ENSOART00020006028	+	EXD2	ENSOARG00020003938	ENSOART00020006028	HGNC Symbol	exonuclease 3'-5' domain containing 2 [Source:HGNC Symbol;Acc:HGNC:20217]	intron
7	95439475	95439475	+	0.000276913	0.0962897	16.2139	0	1	0	685	190488	ENSOART00020014289	-	ENSOARG00020009343	ENSOARG00020009343	ENSOART00020014289			exon
7	106164849	106164849	+	1.69745e-05	0.0236962	76.1905	0	0	0	686	-25224	ENSOART00020026991	+	ENSOARG00020017551	ENSOARG00020017551	ENSOART00020026991			intergenic
7	106566902	106566902	+	6.54712e-05	0.0482659	33.9452	0	0	0	687	89294	ENSOART00020027575	+	CALM2	ENSOARG00020017821	ENSOART00020027575	NCBI gene (formerly Entrezgene)	calmodulin 1 [Source:NCBI gene (formerly Entrezgene);Acc:101115216]	intergenic
7	106571385	106571385	+	4.85198e-06	0.0110091	28.8149	0	0	0	688	93777	ENSOART00020027575	+	CALM2	ENSOARG00020017821	ENSOART00020027575	NCBI gene (formerly Entrezgene)	calmodulin 1 [Source:NCBI gene (formerly Entrezgene);Acc:101115216]	intergenic
7	106602811	106602811	+	9.1432e-05	0.0569467	26.2043	0	0	1	689	125203	ENSOART00020027575	+	CALM2	ENSOARG00020017821	ENSOART00020027575	NCBI gene (formerly Entrezgene)	calmodulin 1 [Source:NCBI gene (formerly Entrezgene);Acc:101115216]	intron
7	106744721	106744721	+	7.43124e-05	0.051732	17.8241	0	0	1	690	127450	ENSOART00020027817	-	TTC7B	ENSOARG00020017968	ENSOART00020027817	HGNC Symbol	tetratricopeptide repeat domain 7B [Source:NCBI gene (formerly Entrezgene);Acc:101115465]	intron
7	106744729	106744729	+	0.000179702	0.0789543	21.6367	0	0	1	691	127442	ENSOART00020027817	-	TTC7B	ENSOARG00020017968	ENSOART00020027817	HGNC Symbol	tetratricopeptide repeat domain 7B [Source:NCBI gene (formerly Entrezgene);Acc:101115465]	intron
7	107160999	107160999	+	7.4745e-06	0.014495	48.5916	0	0	0	692	24749	ENSOART00020028276	+	ENSOARG00020018391	ENSOARG00020018391	ENSOART00020028276			intergenic
8	24446057	24446057	+	2.45908e-05	0.0285144	43.7801	0	0	0	693	-20486	ENSOART00020007471	-	ENSOARG00020004885	ENSOARG00020004885	ENSOART00020007471			intergenic
8	57115486	57115486	+	1.98098e-05	0.0254339	12.8961	0	0	0	694	20845	ENSOART00020005589	+	ENSOARG00020003650	ENSOARG00020003650	ENSOART00020005589			intergenic
8	58635753	58635753	+	0.000120929	0.0650225	16.4309	0	0	0	695	-28902	ENSOART00020006119	-	RIPPLY2	ENSOARG00020003983	ENSOART00020006119	HGNC Symbol	ripply transcriptional repressor 2 [Source:HGNC Symbol;Acc:HGNC:21390]	intergenic
8	88585534	88585534	+	4.40965e-05	0.0395882	19.6617	0	0	0	696	107795	ENSOART00020005760	-	TMEM242	ENSOARG00020003775	ENSOART00020005760	HGNC Symbol	transmembrane protein 242 [Source:NCBI gene (formerly Entrezgene);Acc:101107450]	intergenic
8	90500328	90500328	+	0.000213653	0.0855081	36.3946	0	0	0	697	-38317	ENSOART00020009254	+	ENSOARG00020006001	ENSOARG00020006001	ENSOART00020009254			intergenic
8	95514540	95514540	+	3.17056e-07	0.00152407	70.1045	0	0	1	698	3421	ENSOART00020041069	-	U6	ENSOARG00020026116	ENSOART00020041069	RFAM	U6 spliceosomal RNA [Source:RFAM;Acc:RF00026]	intron
8	95514572	95514572	+	2.47704e-07	0.00125823	80.7171	0	0	1	699	3389	ENSOART00020041069	-	U6	ENSOARG00020026116	ENSOART00020041069	RFAM	U6 spliceosomal RNA [Source:RFAM;Acc:RF00026]	intron
8	95597495	95597495	+	1.04367e-05	0.0174981	17.8481	0	0	0	700	-72976	ENSOART00020041063	-	PDE10A	ENSOARG00020026110	ENSOART00020041063	HGNC Symbol	phosphodiesterase 10A [Source:NCBI gene (formerly Entrezgene);Acc:101114027]	intergenic
8	96588990	96588990	+	0.000100525	0.0595159	31.8665	0	0	0	701	-17713	ENSOART00020041109	+	CCR6	ENSOARG00020026137	ENSOART00020041109	HGNC Symbol	C-C motif chemokine receptor 6 [Source:NCBI gene (formerly Entrezgene);Acc:101115284]	intergenic
8	97002998	97002998	+	1.15198e-05	0.0186625	10.8605	0	0	1	702	40717	ENSOART00020041141	+	AFDN	ENSOARG00020026148	ENSOART00020041141	HGNC Symbol	afadin, adherens junction formation factor [Source:NCBI gene (formerly Entrezgene);Acc:101115800]	intron
8	97130398	97130398	+	0.00010449	0.0605156	15.5556	0	0	1	703	9182	ENSOART00020041155	-	ENSOARG00020026161	ENSOARG00020026161	ENSOART00020041155			intron
8	97131374	97131374	+	9.14952e-05	0.0569467	39.0625	0	0	1	704	8206	ENSOART00020041155	-	ENSOARG00020026161	ENSOARG00020026161	ENSOART00020041155			intron
8	97224295	97224295	+	0.000118866	0.0646367	15.3532	0	0	0	705	6788	ENSOART00020041158	-	ENSOARG00020026165	ENSOARG00020026165	ENSOART00020041158			intergenic
8	97430472	97430472	+	0.000190428	0.081142	11.8092	0	1	0	706	115727	ENSOART00020041163	+	SMOC2	ENSOARG00020026168	ENSOART00020041163	HGNC Symbol	SPARC related modular calcium binding 2 [Source:NCBI gene (formerly Entrezgene);Acc:101116580]	exon
8	97727709	97727709	+	7.84257e-05	0.0525958	12.3113	0	0	0	707	120994	ENSOART00020041170	-	THBS2	ENSOARG00020026173	ENSOART00020041170	HGNC Symbol	thrombospondin 2 [Source:NCBI gene (formerly Entrezgene);Acc:101116840]	intergenic
8	98565551	98565551	+	6.75958e-06	0.0136463	11.7564	0	0	1	708	8117	ENSOART00020041213	-	DLL1	ENSOARG00020026189	ENSOART00020041213	HGNC Symbol	delta like canonical Notch ligand 1 [Source:HGNC Symbol;Acc:HGNC:2908]	intron
8	98602508	98602508	+	4.73665e-05	0.0408025	31.6789	1	0	0	709	-362	ENSOART00020041217	+	FAM120B	ENSOARG00020026192	ENSOART00020041217	HGNC Symbol	family with sequence similarity 120B [Source:NCBI gene (formerly Entrezgene);Acc:101115971]	prom
9	13997251	13997251	+	4.60982e-05	0.0401048	11.5217	0	0	0	710	-57630	ENSOART00020004791	-	ENSOARG00020003138	ENSOARG00020003138	ENSOART00020004791			intergenic
9	15069955	15069955	+	0.000176426	0.0784186	25.196	1	0	1	711	-859	ENSOART00020011710	+	PLEC	ENSOARG00020006299	ENSOART00020011710	HGNC Symbol	plectin [Source:NCBI gene (formerly Entrezgene);Acc:101111462]	prom;intron
9	15307105	15307105	+	0.000265369	0.0943186	17.5439	1	1	0	712	301	ENSOART00020017705	+	ENSOARG00020011643	ENSOARG00020011643	ENSOART00020017705			prom;exon
9	15501837	15501837	+	5.66594e-05	0.044953	21.1268	0	0	0	713	18763	ENSOART00020019305	-	ENSOARG00020012674	ENSOARG00020012674	ENSOART00020019305			intergenic
9	15911425	15911425	+	2.9479e-06	0.0083489	15.4902	1	0	1	714	919	ENSOART00020021442	+	SLURP1	ENSOARG00020014023	ENSOART00020021442	HGNC Symbol	secreted LY6/PLAUR domain containing 1 [Source:HGNC Symbol;Acc:HGNC:18746]	prom;intron
9	17536054	17536054	+	1.08306e-06	0.00409969	24.2974	0	0	1	715	-32347	ENSOART00020008075	-	ENSOARG00020005279	ENSOARG00020005279	ENSOART00020008075			intron
9	17536058	17536058	+	0.000140787	0.0698909	22.125	0	0	1	716	-32351	ENSOART00020008075	-	ENSOARG00020005279	ENSOARG00020005279	ENSOART00020008075			intron
9	17536074	17536074	+	4.37731e-06	0.0104122	22.4837	0	0	1	717	-32367	ENSOART00020008075	-	ENSOARG00020005279	ENSOARG00020005279	ENSOART00020008075			intron
9	17809957	17809957	+	5.05711e-05	0.0423582	38.3054	0	0	1	718	-51991	ENSOART00020008101	+	KCNK9	ENSOARG00020005293	ENSOART00020008101	HGNC Symbol	potassium two pore domain channel subfamily K member 9 [Source:NCBI gene (formerly Entrezgene);Acc:101122116]	intron
9	23120776	23120776	+	6.14883e-06	0.0128414	27.0077	0	0	1	719	26293	ENSOART00020009800	-	TG	ENSOARG00020006257	ENSOART00020009800	HGNC Symbol	thyroglobulin [Source:NCBI gene (formerly Entrezgene);Acc:101122868]	intron
9	27268765	27268765	+	3.65865e-05	0.0350437	63.8607	0	0	0	720	-20468	ENSOART00020015154	-	ENSOARG00020009889	ENSOARG00020009889	ENSOART00020015154			intergenic
9	30896295	30896295	+	9.02403e-07	0.00367994	22.0359	0	0	1	721	2673	ENSOART00020018957	+	TATDN1	ENSOARG00020012205	ENSOART00020018957	HGNC Symbol	TatD DNase domain containing 1 [Source:NCBI gene (formerly Entrezgene);Acc:101106439]	intron
9	52580173	52580173	+	0.000289346	0.0981605	15.7303	0	0	0	722	-23455	ENSOART00020017970	-	EYA1	ENSOARG00020009883	ENSOART00020017970	UniProtKB Gene Name	EYA transcriptional coactivator and phosphatase 1 [Source:HGNC Symbol;Acc:HGNC:3519]	intergenic
9	54094541	54094541	+	7.44173e-13	1.39504e-08	56.8966	0	0	0	723	42224	ENSOART00020019755	+	RDH10	ENSOARG00020012918	ENSOART00020019755	HGNC Symbol	retinol dehydrogenase 10 [Source:NCBI gene (formerly Entrezgene);Acc:101116487]	intergenic
9	72729793	72729793	+	0.000200805	0.0831502	11.2146	0	0	0	724	-392899	ENSOART00020019939	+	U6	ENSOARG00020013085	ENSOART00020019939	RFAM	U6 spliceosomal RNA [Source:RFAM;Acc:RF00026]	intergenic
9	83585471	83585471	+	2.4324e-05	0.0283721	38.8173	0	0	1	725	30806	ENSOART00020034164	+	U6	ENSOARG00020022060	ENSOART00020034164	RFAM	U6 spliceosomal RNA [Source:RFAM;Acc:RF00026]	intron
9	93905284	93905284	+	1.28093e-06	0.00456344	18.5418	0	1	0	726	95992	ENSOART00020008319	+	RUNX1T1	ENSOARG00020005217	ENSOART00020008319	HGNC Symbol	RUNX1 partner transcriptional co-repressor 1 [Source:NCBI gene (formerly Entrezgene);Acc:101113340]	exon
9	99018678	99018678	+	1.45651e-08	0.000117017	37.6698	0	0	0	727	117125	ENSOART00020011194	-	CA2	ENSOARG00020007297	ENSOART00020011194	HGNC Symbol	carbonic anhydrase 2 [Source:NCBI gene (formerly Entrezgene);Acc:101113341]	intergenic
9	104495960	104495960	+	1.25255e-06	0.00451755	47.4244	0	0	1	728	57697	ENSOART00020019947	-	SNTB1	ENSOARG00020013089	ENSOART00020019947	HGNC Symbol	syntrophin beta 1 [Source:HGNC Symbol;Acc:HGNC:11168]	intron
9	104495971	104495971	+	1.69577e-05	0.0236962	38.2979	0	0	1	729	57686	ENSOART00020019947	-	SNTB1	ENSOARG00020013089	ENSOART00020019947	HGNC Symbol	syntrophin beta 1 [Source:HGNC Symbol;Acc:HGNC:11168]	intron
9	104515611	104515611	+	7.50855e-07	0.00316137	37.7288	0	0	1	730	38046	ENSOART00020019947	-	SNTB1	ENSOARG00020013089	ENSOART00020019947	HGNC Symbol	syntrophin beta 1 [Source:HGNC Symbol;Acc:HGNC:11168]	intron
X	162351	162351	+	4.96587e-05	0.0418162	20.8097	0	0	0	731	-305879	ENSOART00020032766	+	ENSOARG00020021231	ENSOARG00020021231	ENSOART00020032766			intergenic
X	352292	352292	+	1.25095e-05	0.0195421	42.6012	0	0	1	732	-115938	ENSOART00020032766	+	ENSOARG00020021231	ENSOARG00020021231	ENSOART00020032766			intron
X	3658771	3658771	+	0.000218351	0.0863866	72.1492	0	1	0	733	341346	ENSOART00020035032	-	ENSOARG00020022535	ENSOARG00020022535	ENSOART00020035032			exon
X	5597378	5597378	+	0.000132089	0.068006	24.8356	0	0	1	734	41405	ENSOART00020035363	-	PNPLA4	ENSOARG00020022744	ENSOART00020035363	HGNC Symbol	patatin like phospholipase domain containing 4 [Source:NCBI gene (formerly Entrezgene);Acc:101117303]	intron
X	5894515	5894515	+	8.68338e-05	0.0554222	30.099	0	0	0	735	89291	ENSOART00020035385	+	U6	ENSOARG00020022795	ENSOART00020035385	RFAM	U6 spliceosomal RNA [Source:RFAM;Acc:RF00026]	intergenic
X	40957164	40957164	+	0.00028397	0.0974207	18.1818	0	1	0	736	14431	ENSOART00020023548	-	BCOR	ENSOARG00020015351	ENSOART00020023548	HGNC Symbol	BCL6 corepressor [Source:NCBI gene (formerly Entrezgene);Acc:101122580]	exon
X	66067607	66067607	+	0.0001529	0.0726516	28.9937	0	0	0	737	8200	ENSOART00020034443	+	ENSOARG00020022225	ENSOARG00020022225	ENSOART00020034443			intergenic
X	66625087	66625087	+	7.85129e-07	0.00328432	10.4167	0	1	0	738	18882	ENSOART00020038230	+	NLGN3	ENSOARG00020024280	ENSOART00020038230	UniProtKB Gene Name	neuroligin 3 [Source:NCBI gene (formerly Entrezgene);Acc:101103785]	exon
X	88710263	88710263	+	7.26583e-05	0.0509862	16.0596	0	0	0	739	-9074	ENSOART00020034241	-	TKTL1	ENSOARG00020021994	ENSOART00020034241	HGNC Symbol	transketolase like 1 [Source:NCBI gene (formerly Entrezgene);Acc:101109516]	intergenic
X	89054377	89054377	+	1.39635e-05	0.0211558	24.7312	1	1	0	740	22	ENSOART00020038417	-	ENSOARG00020024429	ENSOARG00020024429	ENSOART00020038417			prom;exon
X	89054392	89054392	+	8.05651e-05	0.0532147	24.7354	1	1	0	741	7	ENSOART00020038417	-	ENSOARG00020024429	ENSOARG00020024429	ENSOART00020038417			prom;exon
X	89275982	89275982	+	7.56979e-05	0.0521148	10.0771	0	1	0	742	10772	ENSOART00020038931	-	ATP2B3	ENSOARG00020024861	ENSOART00020038931	HGNC Symbol	ATPase plasma membrane Ca2+ transporting 3 [Source:NCBI gene (formerly Entrezgene);Acc:101101873]	exon
X	98674380	98674380	+	0.000215093	0.085617	20.4453	0	0	1	743	57803	ENSOART00020018797	+	ENSOARG00020012139	ENSOARG00020012139	ENSOART00020018797			intron
X	112275837	112275837	+	1.11413e-05	0.0181614	22.6087	1	1	0	744	507	ENSOART00020033571	+	ENSOARG00020021701	ENSOARG00020021701	ENSOART00020033571			prom;exon
X	112275879	112275879	+	0.000238204	0.0900369	15.0717	1	0	1	745	549	ENSOART00020033571	+	ENSOARG00020021701	ENSOARG00020021701	ENSOART00020033571			prom;intron
X	118317186	118317186	+	6.89607e-06	0.0137456	23.4568	0	1	0	746	1055	ENSOART00020024150	-	ENSOARG00020015794	ENSOARG00020015794	ENSOART00020024150			exon
X	123781725	123781725	+	8.86053e-05	0.0560753	75.977	0	0	0	747	-77606	ENSOART00020033714	-	ARHGAP36	ENSOARG00020021118	ENSOART00020033714	HGNC Symbol	Rho GTPase activating protein 36 [Source:HGNC Symbol;Acc:HGNC:26388]	intergenic
X	135707405	135707405	+	0.000161413	0.0747568	16.5205	1	1	0	748	87	ENSOART00020033504	+	ENSOARG00020021650	ENSOARG00020021650	ENSOART00020033504			prom;exon
X	142662212	142662212	+	0.00027995	0.0966542	80.4749	0	0	0	749	-44990	ENSOART00020027582	-	ENSOARG00020017942	ENSOARG00020017942	ENSOART00020027582			intergenic
1	291712	291712	+	0.000268118	0.0947508	-10.3899	0	0	0	1	11728	ENSOART00020000080	-	ENSOARG00020000073	ENSOARG00020000073	ENSOART00020000080			intergenic
1	307912	307912	+	9.98452e-05	0.0592849	-31.7364	0	0	0	2	-4474	ENSOART00020000081	-	ENSOARG00020000073	ENSOARG00020000073	ENSOART00020000081			intergenic
1	315903	315903	+	5.74e-05	0.0453244	-12.2198	0	0	0	3	-10997	ENSOART00020000082	+	STK25	ENSOARG00020000074	ENSOART00020000082	HGNC Symbol	serine/threonine kinase 25 [Source:NCBI gene (formerly Entrezgene);Acc:101123003]	intergenic
1	498617	498617	+	2.79363e-05	0.0304695	-12.4828	0	0	1	4	30728	ENSOART00020000162	+	HDLBP	ENSOARG00020000111	ENSOART00020000162	HGNC Symbol	high density lipoprotein binding protein [Source:HGNC Symbol;Acc:HGNC:4857]	intron
1	543145	543145	+	3.96507e-06	0.00983171	-23.387	0	0	0	5	33986	ENSOART00020000283	-	ENSOARG00020000194	ENSOARG00020000194	ENSOART00020000283		protein phosphatase 1 regulatory subunit 7 [Source:NCBI gene (formerly Entrezgene);Acc:101102445]	intergenic
1	3097610	3097610	+	7.34319e-05	0.0512277	-21.1075	0	0	1	6	2216	ENSOART00020002683	-	ENSOARG00020001749	ENSOARG00020001749	ENSOART00020002683			intron
1	3098157	3098157	+	0.000218373	0.0863866	-10.3879	0	1	1	7	1669	ENSOART00020002683	-	ENSOARG00020001749	ENSOARG00020001749	ENSOART00020002683			exon;intron
1	6759678	6759678	+	2.3209e-05	0.0278133	-16.5561	0	0	0	8	-28930	ENSOART00020007444	-	ENSOARG00020004878	ENSOARG00020004878	ENSOART00020007444			intergenic
1	8515057	8515057	+	0.000179904	0.0789989	-12.5876	0	0	0	9	-42527	ENSOART00020010000	-	EFHD1	ENSOARG00020006468	ENSOART00020010000	HGNC Symbol	EF-hand domain family member D1 [Source:NCBI gene (formerly Entrezgene);Acc:101113980]	intergenic
1	8803674	8803674	+	0.000130309	0.067676	-14.5553	0	0	1	10	17992	ENSOART00020013449	-	CSMD2	ENSOARG00020006862	ENSOART00020013449	HGNC Symbol	CUB and Sushi multiple domains 2 [Source:HGNC Symbol;Acc:HGNC:19290]	intron
1	10371210	10371210	+	4.44501e-05	0.0398148	-35.9922	0	0	0	11	-12434	ENSOART00020014385	-	ZMYM6	ENSOARG00020009325	ENSOART00020014385	HGNC Symbol	zinc finger MYM-type containing 6 [Source:NCBI gene (formerly Entrezgene);Acc:101108433]	intergenic
1	13421313	13421313	+	0.000146738	0.0712407	-14.1981	0	0	0	12	-85154	ENSOART00020027010	-	POU3F1	ENSOARG00020017594	ENSOART00020027010	HGNC Symbol	POU domain, class 3, transcription factor 1 [Source:NCBI gene (formerly Entrezgene);Acc:114112957]	intergenic
1	18787995	18787995	+	3.0195e-05	0.0318682	-36.0591	0	0	0	13	-2076	ENSOART00020002290	+	PTPRF	ENSOARG00020001497	ENSOART00020002290	HGNC Symbol	protein tyrosine phosphatase receptor type F [Source:NCBI gene (formerly Entrezgene);Acc:101111588]	intergenic
1	20156394	20156394	+	9.146e-05	0.0569467	-11.7161	0	0	1	14	3793	ENSOART00020004816	+	BTBD19	ENSOARG00020003142	ENSOART00020004816	HGNC Symbol	BTB domain containing 19 [Source:NCBI gene (formerly Entrezgene);Acc:101110018]	intron
1	20172204	20172204	+	0.000195426	0.0821495	-16.7909	0	0	1	15	6834	ENSOART00020005268	-	PTCH2	ENSOARG00020003214	ENSOART00020005268	HGNC Symbol	patched 2 [Source:NCBI gene (formerly Entrezgene);Acc:101110291]	intron
1	30808447	30808447	+	0.000123901	0.0657855	-14.6929	0	1	0	16	-17496	ENSOART00020029834	-	PARS2	ENSOARG00020019422	ENSOART00020029834	HGNC Symbol	prolyl-tRNA synthetase 2, mitochondrial [Source:NCBI gene (formerly Entrezgene);Acc:101122641]	exon
1	35135525	35135525	+	6.80106e-06	0.0136548	-10.3307	0	0	0	17	-36124	ENSOART00020035781	-	JUN	ENSOARG00020023038	ENSOART00020035781	HGNC Symbol	Jun proto-oncogene, AP-1 transcription factor subunit [Source:NCBI gene (formerly Entrezgene);Acc:443219]	intergenic
1	38004055	38004055	+	0.000237713	0.0899685	-29.2185	0	0	1	18	28074	ENSOART00020037324	+	NFIA	ENSOARG00020023719	ENSOART00020037324	HGNC Symbol	nuclear factor I A [Source:NCBI gene (formerly Entrezgene);Acc:101105452]	intron
1	91336587	91336587	+	0.00025341	0.0924946	-10.8614	0	0	0	19	-17212	ENSOART00020010114	-	AMIGO1	ENSOARG00020006582	ENSOART00020010114	UniProtKB Gene Name	adhesion molecule with Ig like domain 1 [Source:NCBI gene (formerly Entrezgene);Acc:101106213]	intergenic
1	93179258	93179258	+	0.000203215	0.0834194	-36.1064	1	0	1	20	391	ENSOART00020015495	-	DENND2D	ENSOARG00020009993	ENSOART00020015495	HGNC Symbol	DENN domain containing 2D [Source:NCBI gene (formerly Entrezgene);Acc:101113024]	prom;intron
1	99950638	99950638	+	9.34096e-08	0.000557158	-28.9427	0	0	0	21	41895	ENSOART00020001660	+	TENT5C	ENSOARG00020001120	ENSOART00020001660	HGNC Symbol	terminal nucleotidyltransferase 5C [Source:NCBI gene (formerly Entrezgene);Acc:101108706]	intergenic
1	110378899	110378899	+	0.000121957	0.0651574	-18.1976	0	0	0	22	22546	ENSOART00020001615	+	SLC27A3	ENSOARG00020001089	ENSOART00020001615	HGNC Symbol	solute carrier family 27 member 3 [Source:NCBI gene (formerly Entrezgene);Acc:101101860]	intergenic
1	112788013	112788013	+	5.21724e-05	0.043058	-10.5607	0	1	0	23	7034	ENSOART00020041066	-	NES	ENSOARG00020026112	ENSOART00020041066	HGNC Symbol	nestin [Source:HGNC Symbol;Acc:HGNC:7756]	exon
1	117785632	117785632	+	0.000147818	0.0712692	-23.1938	1	0	1	24	709	ENSOART00020017649	-	TAGLN2	ENSOARG00020011575	ENSOART00020017649	HGNC Symbol	transgelin 2 [Source:NCBI gene (formerly Entrezgene);Acc:101116785]	prom;intron
1	117785668	117785668	+	3.30461e-07	0.00156738	-27.3727	1	0	1	25	673	ENSOART00020017649	-	TAGLN2	ENSOARG00020011575	ENSOART00020017649	HGNC Symbol	transgelin 2 [Source:NCBI gene (formerly Entrezgene);Acc:101116785]	prom;intron
1	118064378	118064378	+	2.22159e-05	0.0271699	-16.82	0	0	1	26	-3839	ENSOART00020023496	+	CASQ1	ENSOARG00020015333	ENSOART00020023496	UniProtKB Gene Name	calsequestrin 1 [Source:NCBI gene (formerly Entrezgene);Acc:101118652]	intron
1	119555989	119555989	+	6.85285e-05	0.0494453	-12.1951	1	0	0	27	-103	ENSOART00020027035	-	F11R	ENSOARG00020017478	ENSOART00020027035	UniProtKB Gene Name	F11 receptor [Source:NCBI gene (formerly Entrezgene);Acc:780487]	prom
1	127323129	127323129	+	3.47608e-05	0.0343189	-40.4044	0	0	1	28	66208	ENSOART00020004300	-	CD247	ENSOARG00020002799	ENSOART00020004300	NCBI gene (formerly Entrezgene)	Ovis aries CD247 molecule (CD247), mRNA. [Source:RefSeq mRNA;Acc:NM_001009417]	intron
1	131353921	131353921	+	2.70157e-05	0.0299163	-35.4839	0	0	0	29	56330	ENSOART00020001880	-	ENSOARG00020001252	ENSOARG00020001252	ENSOART00020001880			intergenic
1	207085006	207085006	+	2.64907e-05	0.0297341	-33.2889	0	0	1	30	-133831	ENSOART00020001479	+	UMPS	ENSOARG00020001013	ENSOART00020001479	HGNC Symbol	uridine monophosphate synthetase [Source:NCBI gene (formerly Entrezgene);Acc:101116528]	intron
1	217829611	217829611	+	0.000145867	0.0710372	-14.1657	0	0	0	31	23249	ENSOART00020039470	+	ENSOARG00020025169	ENSOARG00020025169	ENSOART00020039470			intergenic
1	225907728	225907728	+	0.000269738	0.0950222	-13.324	0	0	1	32	51457	ENSOART00020013774	-	USP13	ENSOARG00020008860	ENSOART00020013774	HGNC Symbol	ubiquitin specific peptidase 13 [Source:NCBI gene (formerly Entrezgene);Acc:101107750]	intron
1	225956595	225956595	+	0.000259535	0.0933068	-18.9163	0	0	1	33	2590	ENSOART00020013774	-	USP13	ENSOARG00020008860	ENSOART00020013774	HGNC Symbol	ubiquitin specific peptidase 13 [Source:NCBI gene (formerly Entrezgene);Acc:101107750]	intron
1	226844562	226844562	+	0.000158915	0.0740793	-28.3339	0	0	0	34	5325	ENSOART00020000092	+	ENSOARG00020000080	ENSOARG00020000080	ENSOART00020000092			intergenic
1	234983361	234983361	+	6.58055e-05	0.0483764	-10.6433	0	0	1	35	155024	ENSOART00020001626	+	PLD1	ENSOARG00020001072	ENSOART00020001626	UniProtKB Gene Name	phospholipase D1 [Source:HGNC Symbol;Acc:HGNC:9067]	intron
1	259906736	259906736	+	0.000157242	0.073729	-17.2973	0	0	1	36	5448	ENSOART00020007792	-	TM4SF4	ENSOARG00020005107	ENSOART00020007792	UniProtKB Gene Name	transmembrane 4 L six family member 4 [Source:NCBI gene (formerly Entrezgene);Acc:101121226]	intron
1	282912872	282912872	+	0.000284728	0.0975955	-39.4564	0	0	0	37	16313	ENSOART00020003667	-	ENSOARG00020002404	ENSOARG00020002404	ENSOART00020003667			intergenic
1	283739431	283739431	+	2.56593e-05	0.0292415	-32.5932	0	0	1	38	35386	ENSOART00020003872	-	U6	ENSOARG00020002527	ENSOART00020003872	RFAM	U6 spliceosomal RNA [Source:RFAM;Acc:RF00026]	intron
1	285551701	285551701	+	0.000105684	0.0609013	-19.1176	1	1	0	39	860	ENSOART00020004387	-	ZBTB21	ENSOARG00020002853	ENSOART00020004387	HGNC Symbol	zinc finger and BTB domain containing 21 [Source:NCBI gene (formerly Entrezgene);Acc:101120984]	prom;exon
1	286810805	286810805	+	0.000260589	0.093521	-10.1176	0	0	0	40	27138	ENSOART00020008804	-	ENSOARG00020005689	ENSOARG00020005689	ENSOART00020008804		salt inducible kinase 1 [Source:NCBI gene (formerly Entrezgene);Acc:101122497]	intergenic
1	287551924	287551924	+	0.000225112	0.0875253	-13.0833	0	0	0	41	10126	ENSOART00020009658	-	ICOSLG	ENSOARG00020006191	ENSOART00020009658	UniProtKB Gene Name	inducible T cell costimulator ligand [Source:NCBI gene (formerly Entrezgene);Acc:101102203]	intergenic
1	288636373	288636373	+	0.000205176	0.0838952	-19.764	0	0	1	42	48329	ENSOART00020011286	-	SLC19A1	ENSOARG00020007403	ENSOART00020011286	HGNC Symbol	solute carrier family 19 member 1 [Source:NCBI gene (formerly Entrezgene);Acc:101110110]	intron
1	289216848	289216848	+	7.81274e-05	0.0525556	-10.4784	0	1	0	43	12184	ENSOART00020013636	-	FTCD	ENSOARG00020008875	ENSOART00020013636	HGNC Symbol	formimidoyltransferase cyclodeaminase [Source:NCBI gene (formerly Entrezgene);Acc:101106741]	exon
1	294736342	294736342	+	1.88061e-05	0.0250961	-15.0473	0	0	0	44	105656	ENSOART00020028240	+	ETS2	ENSOARG00020018270	ENSOART00020028240	HGNC Symbol	ETS proto-oncogene 2, transcription factor [Source:NCBI gene (formerly Entrezgene);Acc:443026]	intergenic
1	294736386	294736386	+	8.57265e-09	7.33649e-05	-21.1245	0	0	0	45	105700	ENSOART00020028240	+	ETS2	ENSOARG00020018270	ENSOART00020028240	HGNC Symbol	ETS proto-oncogene 2, transcription factor [Source:NCBI gene (formerly Entrezgene);Acc:443026]	intergenic
1	296627132	296627132	+	6.21135e-06	0.0129193	-26.8985	0	0	0	46	-95925	ENSOART00020032286	-	ANKRD28	ENSOARG00020020797	ENSOART00020032286	HGNC Symbol	ankyrin repeat domain 28 [Source:NCBI gene (formerly Entrezgene);Acc:101119271]	intergenic
1	296627134	296627134	+	9.79121e-06	0.0170012	-19.7993	0	0	0	47	-95927	ENSOART00020032286	-	ANKRD28	ENSOARG00020020797	ENSOART00020032286	HGNC Symbol	ankyrin repeat domain 28 [Source:NCBI gene (formerly Entrezgene);Acc:101119271]	intergenic
1	296627139	296627139	+	2.90797e-15	6.54159e-11	-26.2816	0	0	0	48	-95932	ENSOART00020032286	-	ANKRD28	ENSOARG00020020797	ENSOART00020032286	HGNC Symbol	ankyrin repeat domain 28 [Source:NCBI gene (formerly Entrezgene);Acc:101119271]	intergenic
10	12536315	12536315	+	0.000126335	0.0664482	-16.4792	0	0	0	49	303558	ENSOART00020007577	-	OLFM4	ENSOARG00020004943	ENSOART00020007577	HGNC Symbol	olfactomedin 4 [Source:HGNC Symbol;Acc:HGNC:17190]	intergenic
10	13952948	13952948	+	3.25399e-06	0.00877394	-12.3486	0	0	1	50	179268	ENSOART00020008686	+	RGCC	ENSOARG00020005649	ENSOART00020008686	HGNC Symbol	regulator of cell cycle [Source:HGNC Symbol;Acc:HGNC:20369]	intron
10	22842029	22842029	+	0.000208859	0.0844186	-19.2091	0	0	0	51	61809	ENSOART00020021086	-	C13orf42	ENSOARG00020013790	ENSOART00020021086	HGNC Symbol	chromosome 10 C13orf42 homolog [Source:NCBI gene (formerly Entrezgene);Acc:114116710]	intergenic
10	23395237	23395237	+	0.000146791	0.0712407	-33.6538	0	0	1	52	15207	ENSOART00020004882	+	WDFY2	ENSOARG00020003184	ENSOART00020004882	HGNC Symbol	WD repeat and FYVE domain containing 2 [Source:NCBI gene (formerly Entrezgene);Acc:101106601]	intron
10	27603431	27603431	+	1.26637e-06	0.00453209	-35.333	0	0	0	53	-1409	ENSOART00020008870	-	CCNA1	ENSOARG00020005736	ENSOART00020008870	HGNC Symbol	cyclin A1 [Source:NCBI gene (formerly Entrezgene);Acc:101105579]	intergenic
10	32789544	32789544	+	0.000189435	0.0811035	-16.8992	0	0	1	54	-7495	ENSOART00020014908	+	SLC7A1	ENSOARG00020009646	ENSOART00020014908	HGNC Symbol	solute carrier family 7 member 1 [Source:NCBI gene (formerly Entrezgene);Acc:443452]	intron
10	33623949	33623949	+	9.26472e-07	0.00374075	-44.2919	0	0	1	55	146028	ENSOART00020016675	-	PAN3	ENSOARG00020010540	ENSOART00020016675	HGNC Symbol	poly(A) specific ribonuclease subunit PAN3 [Source:NCBI gene (formerly Entrezgene);Acc:101113862]	intron
10	34561753	34561753	+	0.0002227	0.087083	-18.663	0	0	1	56	9175	ENSOART00020019131	+	USP12	ENSOARG00020012488	ENSOART00020019131	HGNC Symbol	ubiquitin specific peptidase 12 [Source:NCBI gene (formerly Entrezgene);Acc:101114370]	intron
10	36442812	36442812	+	2.27728e-06	0.00684346	-39.5469	0	0	1	57	17665	ENSOART00020006281	-	TNFRSF19	ENSOARG00020004054	ENSOART00020006281	HGNC Symbol	TNF receptor superfamily member 19 [Source:HGNC Symbol;Acc:HGNC:11915]	intron
10	41887099	41887099	+	0.000175677	0.0782258	-23.6024	0	0	0	58	-357597	ENSOART00020009811	-	ENSOARG00020006338	ENSOARG00020006338	ENSOART00020009811			intergenic
10	84501307	84501307	+	2.39715e-09	2.45113e-05	-45.8073	0	0	1	59	86260	ENSOART00020030881	-	STK24	ENSOARG00020020090	ENSOART00020030881	HGNC Symbol	serine/threonine kinase 24 [Source:HGNC Symbol;Acc:HGNC:11403]	intron
10	94408170	94408170	+	3.22376e-05	0.0329207	-18.7325	0	0	0	60	333800	ENSOART00020005257	-	IRS2	ENSOARG00020003454	ENSOART00020005257	HGNC Symbol	insulin receptor substrate 2 [Source:NCBI gene (formerly Entrezgene);Acc:106991367]	intergenic
10	94474854	94474854	+	0.0002853	0.0976642	-11.3208	0	0	0	61	267116	ENSOART00020005257	-	IRS2	ENSOARG00020003454	ENSOART00020005257	HGNC Symbol	insulin receptor substrate 2 [Source:NCBI gene (formerly Entrezgene);Acc:106991367]	intergenic
10	94998031	94998031	+	6.69369e-08	0.000418269	-48.1726	0	0	1	62	80213	ENSOART00020005366	-	COL4A1	ENSOARG00020003497	ENSOART00020005366	HGNC Symbol	collagen type IV alpha 1 chain [Source:NCBI gene (formerly Entrezgene);Acc:101115552]	intron
10	95700165	95700165	+	1.0813e-06	0.00409969	-14.8148	0	0	0	63	214694	ENSOART00020007133	-	ENSOARG00020004658	ENSOARG00020004658	ENSOART00020007133			intergenic
10	95705961	95705961	+	3.0642e-05	0.0322105	-23.127	0	0	0	64	208898	ENSOART00020007133	-	ENSOARG00020004658	ENSOARG00020004658	ENSOART00020007133			intergenic
10	95855124	95855124	+	2.01393e-05	0.0256875	-10.8696	0	0	0	65	59735	ENSOART00020007133	-	ENSOARG00020004658	ENSOARG00020004658	ENSOART00020007133			intergenic
10	96057071	96057071	+	4.25618e-06	0.0102166	-26.6233	0	0	0	66	-76480	ENSOART00020007512	+	SOX1	ENSOARG00020004913	ENSOART00020007512	HGNC Symbol	SRY-box transcription factor 1 [Source:NCBI gene (formerly Entrezgene);Acc:114116707]	intergenic
10	96127355	96127355	+	0.000196998	0.0826338	-10.003	0	0	0	67	-6196	ENSOART00020007512	+	SOX1	ENSOARG00020004913	ENSOART00020007512	HGNC Symbol	SRY-box transcription factor 1 [Source:NCBI gene (formerly Entrezgene);Acc:114116707]	intergenic
10	96433041	96433041	+	7.51671e-05	0.0520051	-11.0173	0	0	1	68	30793	ENSOART00020008731	+	ATP11A	ENSOARG00020005296	ENSOART00020008731	HGNC Symbol	ATPase phospholipid transporting 11A [Source:NCBI gene (formerly Entrezgene);Acc:101117857]	intron
10	96433047	96433047	+	0.00022069	0.086698	-10.4318	0	0	1	69	30799	ENSOART00020008731	+	ATP11A	ENSOARG00020005296	ENSOART00020008731	HGNC Symbol	ATPase phospholipid transporting 11A [Source:NCBI gene (formerly Entrezgene);Acc:101117857]	intron
10	96448741	96448741	+	7.72269e-05	0.0523718	-16.6667	0	1	0	70	46493	ENSOART00020008731	+	ATP11A	ENSOARG00020005296	ENSOART00020008731	HGNC Symbol	ATPase phospholipid transporting 11A [Source:NCBI gene (formerly Entrezgene);Acc:101117857]	exon
10	96537205	96537205	+	0.00010135	0.0596507	-17.8541	0	0	1	71	1676	ENSOART00020009194	+	MCF2L	ENSOARG00020005760	ENSOART00020009194	HGNC Symbol	MCF.2 cell line derived transforming sequence like [Source:NCBI gene (formerly Entrezgene);Acc:101118115]	intron
10	96556912	96556912	+	0.000289119	0.0981605	-14.0242	0	0	1	72	7493	ENSOART00020009453	+	MCF2L	ENSOARG00020005760	ENSOART00020009453	HGNC Symbol	MCF.2 cell line derived transforming sequence like [Source:NCBI gene (formerly Entrezgene);Acc:101118115]	intron
10	96698846	96698846	+	4.64991e-05	0.0404089	-15.3573	0	0	1	73	6011	ENSOART00020010651	+	LAMP1	ENSOARG00020006894	ENSOART00020010651	HGNC Symbol	lysosomal associated membrane protein 1 [Source:HGNC Symbol;Acc:HGNC:6499]	intron
10	96856252	96856252	+	5.98916e-05	0.0462265	-59.7701	0	0	1	74	5349	ENSOART00020011402	+	GRK1	ENSOARG00020007457	ENSOART00020011402	HGNC Symbol	G protein-coupled receptor kinase 1 [Source:HGNC Symbol;Acc:HGNC:10013]	intron
11	53652	53652	+	0.000156519	0.0735721	-75.0712	0	0	0	75	-33262	ENSOART00020013877	+	HELZ	ENSOARG00020009001	ENSOART00020013877	HGNC Symbol	helicase with zinc finger [Source:NCBI gene (formerly Entrezgene);Acc:101117777]	intergenic
11	657431	657431	+	0.000132734	0.068006	-13.324	0	0	1	76	41173	ENSOART00020014503	-	PRKCA	ENSOARG00020009468	ENSOART00020014503	HGNC Symbol	protein kinase C alpha [Source:NCBI gene (formerly Entrezgene);Acc:101110074]	intron
11	964574	964574	+	0.000109968	0.0621107	-18.8119	0	0	1	77	-11456	ENSOART00020015155	+	CEP112	ENSOARG00020009563	ENSOART00020015155	HGNC Symbol	centrosomal protein 112 [Source:HGNC Symbol;Acc:HGNC:28514]	intron
11	1078008	1078008	+	0.000128935	0.06714	-12.8946	0	0	0	78	-30872	ENSOART00020015227	+	AXIN2	ENSOARG00020009921	ENSOART00020015227	HGNC Symbol	axin 2 [Source:HGNC Symbol;Acc:HGNC:904]	intergenic
11	1686484	1686484	+	5.09042e-05	0.0425014	-18.6099	0	0	1	79	9227	ENSOART00020017633	-	FAM20A	ENSOARG00020011538	ENSOART00020017633	HGNC Symbol	FAM20A golgi associated secretory pathway pseudokinase [Source:NCBI gene (formerly Entrezgene);Acc:101108764]	intron
11	5207377	5207377	+	3.65295e-05	0.0350437	-10.165	0	0	1	80	5849	ENSOART00020040816	+	ENSOARG00020025954	ENSOARG00020025954	ENSOART00020040816			intron
11	5899142	5899142	+	0.000275895	0.096244	-23.2804	0	0	0	81	-194893	ENSOART00020040893	+	RPL38	ENSOARG00020026005	ENSOART00020040893	HGNC Symbol	ribosomal protein L38 [Source:NCBI gene (formerly Entrezgene);Acc:101106700]	intergenic
11	7207837	7207837	+	0.000245266	0.0911741	-25.641	1	0	1	82	773	ENSOART00020010806	+	TMEM94	ENSOARG00020006269	ENSOART00020010806	HGNC Symbol	transmembrane protein 94 [Source:NCBI gene (formerly Entrezgene);Acc:105616468]	prom;intron
11	7233824	7233824	+	0.000240407	0.0902201	-11.6421	0	0	1	83	4436	ENSOART00020010913	-	CASKIN2	ENSOARG00020007127	ENSOART00020010913	HGNC Symbol	CASK interacting protein 2 [Source:NCBI gene (formerly Entrezgene);Acc:101120933]	intron
11	7497101	7497101	+	0.000169573	0.0767168	-36.0269	1	0	1	84	790	ENSOART00020016126	-	UNC13D	ENSOARG00020010518	ENSOART00020016126	HGNC Symbol	unc-13 homolog D [Source:NCBI gene (formerly Entrezgene);Acc:101119148]	prom;intron
11	8856907	8856907	+	1.28883e-06	0.00457093	-11.8178	0	0	0	85	114680	ENSOART00020026744	+	SEPTIN9	ENSOARG00020016929	ENSOART00020026744	HGNC Symbol	septin 9 [Source:NCBI gene (formerly Entrezgene);Acc:101102074]	intergenic
11	9065534	9065534	+	5.03635e-06	0.0112904	-16.5404	0	0	0	86	21969	ENSOART00020026788	-	ENSOARG00020017440	ENSOARG00020017440	ENSOART00020026788			intergenic
11	12138584	12138584	+	0.000207465	0.0843262	-12.9659	0	0	0	87	3193	ENSOART00020039829	-	MAFG	ENSOARG00020025383	ENSOART00020039829	HGNC Symbol	MAF bZIP transcription factor G [Source:NCBI gene (formerly Entrezgene);Acc:101113422]	intergenic
11	15956979	15956979	+	8.28296e-05	0.0541732	-16.2654	0	0	0	88	65413	ENSOART00020034885	-	MRC2	ENSOARG00020022317	ENSOART00020034885	HGNC Symbol	mannose receptor C type 2 [Source:NCBI gene (formerly Entrezgene);Acc:101122041]	intergenic
11	16678837	16678837	+	7.50411e-05	0.0519794	-14.2132	0	0	0	89	15595	ENSOART00020036093	-	U6	ENSOARG00020023203	ENSOART00020036093	RFAM	U6 spliceosomal RNA [Source:RFAM;Acc:RF00026]	intergenic
11	19418956	19418956	+	0.000150903	0.0722259	-27.596	0	0	0	90	13777	ENSOART00020030517	+	SOST	ENSOARG00020019837	ENSOART00020030517	HGNC Symbol	sclerostin [Source:NCBI gene (formerly Entrezgene);Acc:101114123]	intergenic
11	22233548	22233548	+	2.22235e-05	0.0271699	-14.4266	1	1	0	91	97	ENSOART00020011144	+	KRT25	ENSOARG00020007286	ENSOART00020011144	NCBI gene (formerly Entrezgene)	Ovis aries keratin 25 (KRT25), mRNA. [Source:RefSeq mRNA;Acc:NM_001009739]	prom;exon
11	23690064	23690064	+	0.000136902	0.0689132	-73.7094	0	0	1	92	-8113	ENSOART00020025949	-	LINC00672	ENSOARG00020016899	ENSOART00020025949	HGNC Symbol	long intergenic non-protein coding RNA 672 [Source:HGNC Symbol;Acc:HGNC:44353]	intron
11	24563814	24563814	+	7.60321e-05	0.0521858	-19.8196	0	0	0	93	-1052	ENSOART00020031418	+	TBKBP1	ENSOARG00020020372	ENSOART00020031418	HGNC Symbol	TBK1 binding protein 1 [Source:NCBI gene (formerly Entrezgene);Acc:101122370]	intergenic
11	25268856	25268856	+	3.05333e-06	0.00846479	-12.2439	1	0	1	94	589	ENSOART00020033774	-	SKAP1	ENSOARG00020021817	ENSOART00020033774	HGNC Symbol	src kinase associated phosphoprotein 1 [Source:NCBI gene (formerly Entrezgene);Acc:101121871]	prom;intron
11	26162611	26162611	+	3.55014e-05	0.0346794	-24.5956	0	0	0	95	-30559	ENSOART00020015776	-	PHB	ENSOARG00020010257	ENSOART00020015776	UniProtKB Gene Name	prohibitin [Source:NCBI gene (formerly Entrezgene);Acc:101111817]	intergenic
11	26606088	26606088	+	0.000163726	0.0754729	-10.3223	0	0	0	96	-10562	ENSOART00020017101	-	U6	ENSOARG00020011232	ENSOART00020017101	RFAM	U6 spliceosomal RNA [Source:RFAM;Acc:RF00026]	intergenic
11	28025820	28025820	+	0.000229004	0.0884707	-51.5622	0	0	0	97	38303	ENSOART00020041233	-	MAP2K3	ENSOARG00020026202	ENSOART00020041233	HGNC Symbol	mitogen-activated protein kinase kinase 3 [Source:NCBI gene (formerly Entrezgene);Acc:101122959]	intergenic
11	29056441	29056441	+	2.04522e-11	3.03826e-07	-67.5676	0	1	1	98	17553	ENSOART00020041504	+	SLC5A10	ENSOARG00020026368	ENSOART00020041504	HGNC Symbol	solute carrier family 5 member 10 [Source:HGNC Symbol;Acc:HGNC:23155]	exon;intron
11	29156637	29156637	+	7.05419e-06	0.0139548	-10.5238	0	0	0	99	-8463	ENSOART00020041520	+	EPN2	ENSOARG00020026384	ENSOART00020041520	HGNC Symbol	epsin 2 [Source:NCBI gene (formerly Entrezgene);Acc:101119060]	intergenic
11	33033246	33033246	+	0.000107448	0.0615255	-13.6364	0	0	0	100	-11601	ENSOART00020026911	+	ENSOARG00020017515	ENSOARG00020017515	ENSOART00020026911			intergenic
11	34392427	34392427	+	9.6125e-05	0.0583909	-14.6772	0	0	0	101	-3369	ENSOART00020030781	+	RCVRN	ENSOARG00020020017	ENSOART00020030781	UniProtKB Gene Name	recoverin [Source:NCBI gene (formerly Entrezgene);Acc:101111206]	intergenic
11	34689100	34689100	+	0.000217069	0.0861857	-19.2308	0	0	1	102	125810	ENSOART00020032148	+	ENSOARG00020020787	ENSOARG00020020787	ENSOART00020032148		syntaxin 8 [Source:NCBI gene (formerly Entrezgene);Acc:101110251]	intron
11	35885605	35885605	+	7.45677e-05	0.0518533	-19.69	0	1	0	103	-2036	ENSOART00020015607	-	TMEM88	ENSOARG00020010194	ENSOART00020015607	HGNC Symbol	transmembrane protein 88 [Source:NCBI gene (formerly Entrezgene);Acc:101104509]	exon
11	37948540	37948540	+	2.9417e-05	0.0312937	-11.7267	0	0	0	104	7657	ENSOART00020017110	+	PIMREG	ENSOARG00020011227	ENSOART00020017110	UniProtKB Gene Name	PICALM interacting mitotic regulator [Source:NCBI gene (formerly Entrezgene);Acc:101104673]	intergenic
11	38169370	38169370	+	0.000220781	0.086698	-11.3498	0	0	1	105	4484	ENSOART00020020217	-	SLC13A5	ENSOARG00020012447	ENSOART00020020217	HGNC Symbol	solute carrier family 13 member 5 [Source:HGNC Symbol;Acc:HGNC:23089]	intron
11	38286618	38286618	+	4.53935e-06	0.0106584	-12.2449	0	0	0	106	-14751	ENSOART00020020824	+	TEKT1	ENSOARG00020013604	ENSOART00020020824	UniProtKB Gene Name	tektin 1 [Source:NCBI gene (formerly Entrezgene);Acc:101103164]	intergenic
11	43020026	43020026	+	1.12376e-05	0.0182805	-16	0	0	1	107	12586	ENSOART00020031403	+	SEZ6	ENSOARG00020019891	ENSOART00020031403	HGNC Symbol	seizure related 6 homolog [Source:NCBI gene (formerly Entrezgene);Acc:101121277]	intron
11	43216416	43216416	+	1.87962e-05	0.0250961	-27.3999	0	1	0	108	4435	ENSOART00020032587	-	NEK8	ENSOARG00020021047	ENSOART00020032587	HGNC Symbol	NIMA related kinase 8 [Source:HGNC Symbol;Acc:HGNC:13387]	exon
11	46451371	46451371	+	0.000174522	0.0778516	-18.0772	0	0	1	109	12856	ENSOART00020026369	+	TMEM98	ENSOARG00020017022	ENSOART00020026369	UniProtKB Gene Name	transmembrane protein 98 [Source:NCBI gene (formerly Entrezgene);Acc:101120587]	intron
11	48446622	48446622	+	0.000202684	0.0833089	-17.293	0	0	0	110	92236	ENSOART00020027667	+	SNORA70	ENSOARG00020017990	ENSOART00020027667	RFAM	Small nucleolar RNA SNORA70 [Source:RFAM;Acc:RF00156]	intergenic
11	49160885	49160885	+	8.29108e-05	0.0541732	-27.2425	0	0	1	111	12944	ENSOART00020032039	+	C17orf50	ENSOARG00020020706	ENSOART00020032039	HGNC Symbol	chromosome 11 C17orf50 homolog [Source:NCBI gene (formerly Entrezgene);Acc:101112334]	intron
11	50983430	50983430	+	0.000270493	0.0950882	-16.9337	0	0	0	112	15361	ENSOART00020038273	-	MRM1	ENSOARG00020024467	ENSOART00020038273	HGNC Symbol	mitochondrial rRNA methyltransferase 1 [Source:NCBI gene (formerly Entrezgene);Acc:101111204]	intergenic
11	51123797	51123797	+	0.000201557	0.0831717	-25.08	0	0	1	113	1734	ENSOART00020038795	+	CA4	ENSOARG00020024778	ENSOART00020038795	HGNC Symbol	carbonic anhydrase 4 [Source:NCBI gene (formerly Entrezgene);Acc:101109718]	intron
11	54464722	54464722	+	0.000138988	0.0695682	-30	0	0	1	114	1931	ENSOART00020028500	+	ENSOARG00020017876	ENSOARG00020017876	ENSOART00020028500		septin 4 [Source:NCBI gene (formerly Entrezgene);Acc:101101998]	intron
11	54650890	54650890	+	7.29733e-05	0.0511137	-20.5264	0	0	1	115	4638	ENSOART00020031162	+	TSPOAP1	ENSOARG00020019724	ENSOART00020031162	HGNC Symbol	TSPO associated protein 1 [Source:HGNC Symbol;Acc:HGNC:16831]	intron
11	57293989	57293989	+	5.49378e-05	0.0444093	-11.6625	0	0	0	116	-147484	ENSOART00020033566	+	U6	ENSOARG00020021702	ENSOART00020033566	RFAM	U6 spliceosomal RNA [Source:RFAM;Acc:RF00026]	intergenic
11	58651972	58651972	+	0.000120295	0.0649753	-36.02	0	0	0	117	-10868	ENSOART00020034127	+	ENSOARG00020022026	ENSOARG00020022026	ENSOART00020034127		CUE domain containing 1 [Source:NCBI gene (formerly Entrezgene);Acc:101120504]	intergenic
11	58989209	58989209	+	2.16152e-05	0.0267444	-23.1331	0	0	1	118	200918	ENSOART00020034364	+	CCDC182	ENSOARG00020022181	ENSOART00020034364	HGNC Symbol	coiled-coil domain containing 182 [Source:NCBI gene (formerly Entrezgene);Acc:101102825]	intron
11	59032139	59032139	+	9.29741e-05	0.0574133	-16.4604	0	0	1	119	225659	ENSOART00020034697	-	MSI2	ENSOARG00020022222	ENSOART00020034697	HGNC Symbol	musashi RNA binding protein 2 [Source:HGNC Symbol;Acc:HGNC:18585]	intron
11	59070833	59070833	+	5.50959e-08	0.000355566	-20.6845	0	0	1	120	186965	ENSOART00020034697	-	MSI2	ENSOARG00020022222	ENSOART00020034697	HGNC Symbol	musashi RNA binding protein 2 [Source:HGNC Symbol;Acc:HGNC:18585]	intron
11	59070846	59070846	+	7.29742e-07	0.00310569	-16.2865	0	0	1	121	186952	ENSOART00020034697	-	MSI2	ENSOARG00020022222	ENSOART00020034697	HGNC Symbol	musashi RNA binding protein 2 [Source:HGNC Symbol;Acc:HGNC:18585]	intron
11	59070893	59070893	+	0.000150847	0.0722259	-30.058	0	0	1	122	186905	ENSOART00020034697	-	MSI2	ENSOARG00020022222	ENSOART00020034697	HGNC Symbol	musashi RNA binding protein 2 [Source:HGNC Symbol;Acc:HGNC:18585]	intron
11	59070907	59070907	+	2.93386e-08	0.000208102	-29.539	0	0	1	123	186891	ENSOART00020034697	-	MSI2	ENSOARG00020022222	ENSOART00020034697	HGNC Symbol	musashi RNA binding protein 2 [Source:HGNC Symbol;Acc:HGNC:18585]	intron
11	59946796	59946796	+	3.092e-05	0.0322444	-16.4578	0	0	0	124	3660	ENSOART00020035599	-	NOG	ENSOARG00020022924	ENSOART00020035599	NCBI gene (formerly Entrezgene)	Ovis aries noggin (NOG), mRNA. [Source:RefSeq mRNA;Acc:NM_001174110]	intergenic
12	2889974	2889974	+	0.000218672	0.0863866	-23.9187	0	0	0	125	-26147	ENSOART00020012277	+	CDK18	ENSOARG00020008010	ENSOART00020012277	HGNC Symbol	cyclin dependent kinase 18 [Source:HGNC Symbol;Acc:HGNC:8751]	intergenic
12	3005452	3005452	+	1.71602e-05	0.0238708	-17.7487	0	0	1	126	19639	ENSOART00020012766	+	MFSD4A	ENSOARG00020008124	ENSOART00020012766	UniProtKB Gene Name	major facilitator superfamily domain containing 4A [Source:NCBI gene (formerly Entrezgene);Acc:101114541]	intron
12	3313082	3313082	+	0.000262947	0.0939329	-15.1128	0	0	0	127	-20492	ENSOART00020013621	-	SLC26A9	ENSOARG00020008780	ENSOART00020013621	HGNC Symbol	solute carrier family 26 member 9 [Source:HGNC Symbol;Acc:HGNC:14469]	intergenic
12	3922382	3922382	+	2.89402e-06	0.00822589	-73.07	0	0	1	128	-15029	ENSOART00020016045	+	RASSF5	ENSOARG00020009941	ENSOART00020016045	HGNC Symbol	Ras association domain family member 5 [Source:NCBI gene (formerly Entrezgene);Acc:101117178]	intron
12	15574998	15574998	+	3.03439e-07	0.00147474	-75.2178	0	0	0	129	490927	ENSOART00020010847	+	ENSOARG00020007106	ENSOARG00020007106	ENSOART00020010847			intergenic
12	50845575	50845575	+	7.08299e-05	0.0505674	-14.3856	0	0	1	130	46564	ENSOART00020037124	+	CHD5	ENSOARG00020023354	ENSOART00020037124	HGNC Symbol	chromodomain helicase DNA binding protein 5 [Source:NCBI gene (formerly Entrezgene);Acc:101118206]	intron
12	54939347	54939347	+	3.88433e-05	0.0365822	-14.3739	0	0	0	131	-2859	ENSOART00020015018	+	MXRA8	ENSOARG00020009763	ENSOART00020015018	HGNC Symbol	matrix remodeling associated 8 [Source:HGNC Symbol;Acc:HGNC:7542]	intergenic
12	82165099	82165099	+	0.000172335	0.0773579	-24.3574	0	0	0	132	-202146	ENSOART00020023103	+	NR5A2	ENSOARG00020015025	ENSOART00020023103	NCBI gene (formerly Entrezgene)	nuclear receptor subfamily 5 group A member 2 [Source:NCBI gene (formerly Entrezgene);Acc:100653388]	intergenic
12	82165130	82165130	+	0.000127576	0.0667854	-25.9417	0	0	0	133	-202115	ENSOART00020023103	+	NR5A2	ENSOARG00020015025	ENSOART00020023103	NCBI gene (formerly Entrezgene)	nuclear receptor subfamily 5 group A member 2 [Source:NCBI gene (formerly Entrezgene);Acc:100653388]	intergenic
12	82677358	82677358	+	3.49604e-06	0.00916954	-11.3275	0	0	0	134	68754	ENSOART00020023235	-	ZNF281	ENSOARG00020015197	ENSOART00020023235	HGNC Symbol	zinc finger protein 281 [Source:HGNC Symbol;Acc:HGNC:13075]	intergenic
12	83196200	83196200	+	0.000201909	0.0831717	-17.8295	0	0	1	135	-22062	ENSOART00020027191	-	KIF21B	ENSOARG00020016471	ENSOART00020027191	HGNC Symbol	kinesin family member 21B [Source:NCBI gene (formerly Entrezgene);Acc:101108506]	intron
12	83259557	83259557	+	0.000213039	0.0854207	-12.1794	0	0	1	136	10517	ENSOART00020028908	-	TMEM9	ENSOARG00020018785	ENSOART00020028908	HGNC Symbol	transmembrane protein 9 [Source:NCBI gene (formerly Entrezgene);Acc:101103661]	intron
12	83308828	83308828	+	0.000294745	0.099097	-25.9834	0	0	1	137	9140	ENSOART00020029015	+	ENSOARG00020018847	ENSOARG00020018847	ENSOART00020029015			intron
12	83407159	83407159	+	2.57126e-05	0.0292551	-18.6441	0	0	0	138	-25699	ENSOART00020029331	+	ENSOARG00020019052	ENSOARG00020019052	ENSOART00020029331			intergenic
12	83435434	83435434	+	0.000151727	0.0725204	-13.7418	0	1	0	139	2578	ENSOART00020029331	+	ENSOARG00020019052	ENSOARG00020019052	ENSOART00020029331			exon
12	83719204	83719204	+	0.000296398	0.0993888	-24.3304	0	0	1	140	25481	ENSOART00020031714	+	ENSOARG00020020561	ENSOARG00020020561	ENSOART00020031714			intron
12	84109724	84109724	+	2.00302e-08	0.000151639	-38.1818	0	0	1	141	3963	ENSOART00020033578	-	TIMM17A	ENSOARG00020021696	ENSOART00020033578	HGNC Symbol	translocase of inner mitochondrial membrane 17A [Source:NCBI gene (formerly Entrezgene);Acc:101113949]	intron
13	12673933	12673933	+	1.54614e-05	0.0223363	-27.4809	0	1	0	142	-35894	ENSOART00020006953	+	ENSOARG00020004546	ENSOARG00020004546	ENSOART00020006953			exon
13	20264817	20264817	+	7.97633e-06	0.0149203	-18.5074	0	0	0	143	-3126	ENSOART00020035310	+	ITGB1	ENSOARG00020022585	ENSOART00020035310	UniProtKB Gene Name	integrin subunit beta 1 [Source:NCBI gene (formerly Entrezgene);Acc:443141]	intergenic
13	32152951	32152951	+	1.377e-11	2.12581e-07	-52.7273	0	0	1	144	39001	ENSOART00020007519	-	RSU1	ENSOARG00020004875	ENSOART00020007519	UniProtKB Gene Name	Ras suppressor protein 1 [Source:NCBI gene (formerly Entrezgene);Acc:100302548]	intron
13	42644723	42644723	+	0.000277689	0.0964424	-21.432	0	0	0	145	-241138	ENSOART00020007085	+	ENSOARG00020004631	ENSOARG00020004631	ENSOART00020007085			intergenic
13	43337167	43337167	+	0.000200066	0.0830801	-43.154	0	0	0	146	24775	ENSOART00020007226	+	ENSOARG00020004719	ENSOARG00020004719	ENSOART00020007226			intergenic
13	53546547	53546547	+	1.52655e-05	0.0221347	-19.6078	0	0	1	147	1365	ENSOART00020006895	+	SIGLEC1	ENSOARG00020004259	ENSOART00020006895	HGNC Symbol	sialic acid binding Ig like lectin 1 [Source:NCBI gene (formerly Entrezgene);Acc:101110959]	intron
13	56489475	56489475	+	7.61573e-05	0.0521858	-10.2056	0	0	1	148	16396	ENSOART00020006498	+	KCNQ2	ENSOARG00020003802	ENSOART00020006498	HGNC Symbol	potassium voltage-gated channel subfamily Q member 2 [Source:NCBI gene (formerly Entrezgene);Acc:101118630]	intron
13	60057158	60057158	+	7.15894e-06	0.0140315	-15.1097	0	0	1	149	13020	ENSOART00020019566	-	ENSOARG00020012241	ENSOARG00020012241	ENSOART00020019566		syntaxin 16 [Source:NCBI gene (formerly Entrezgene);Acc:101116075]	intron
13	60862840	60862840	+	0.000152128	0.0725734	-16.1667	0	0	1	150	-30135	ENSOART00020020470	+	ENSOARG00020013373	ENSOARG00020013373	ENSOART00020020470			intron
13	65528802	65528802	+	8.47911e-05	0.0545864	-15.6178	0	0	1	151	2152	ENSOART00020015864	+	ENSOARG00020010310	ENSOARG00020010310	ENSOART00020015864			intron
13	72080811	72080811	+	0.000203602	0.0835237	-20.7833	0	0	0	152	83829	ENSOART00020020340	+	U6	ENSOARG00020013341	ENSOART00020020340	RFAM	U6 spliceosomal RNA [Source:RFAM;Acc:RF00026]	intergenic
13	78135411	78135411	+	0.000154775	0.0731014	-21.2193	0	0	1	153	4313	ENSOART00020027702	+	SLC12A5	ENSOARG00020017284	ENSOART00020027702	HGNC Symbol	solute carrier family 12 member 5 [Source:NCBI gene (formerly Entrezgene);Acc:101114128]	intron
13	82316045	82316045	+	0.000128259	0.0669718	-21.7647	0	1	0	154	4313	ENSOART00020018806	-	KCNG1	ENSOARG00020012313	ENSOART00020018806	HGNC Symbol	potassium voltage-gated channel modifier subfamily G member 1 [Source:NCBI gene (formerly Entrezgene);Acc:101123485]	exon
13	82788234	82788234	+	5.76938e-06	0.0123101	-14.2698	0	1	0	155	19095	ENSOART00020019276	-	NFATC2	ENSOARG00020012410	ENSOART00020019276	HGNC Symbol	nuclear factor of activated T cells 2 [Source:NCBI gene (formerly Entrezgene);Acc:101119239]	exon
13	82853445	82853445	+	0.000140683	0.0698909	-16.7838	0	0	0	156	-29316	ENSOART00020019463	-	NFATC2	ENSOARG00020012410	ENSOART00020019463	HGNC Symbol	nuclear factor of activated T cells 2 [Source:NCBI gene (formerly Entrezgene);Acc:101119239]	intergenic
13	82853449	82853449	+	1.10312e-05	0.0180943	-21.0354	0	0	0	157	-29320	ENSOART00020019463	-	NFATC2	ENSOARG00020012410	ENSOART00020019463	HGNC Symbol	nuclear factor of activated T cells 2 [Source:NCBI gene (formerly Entrezgene);Acc:101119239]	intergenic
13	82950931	82950931	+	0.000299493	0.0998835	-18.3133	0	0	1	158	29699	ENSOART00020019976	-	ATP9A	ENSOARG00020013019	ENSOART00020019976	HGNC Symbol	ATPase phospholipid transporting 9A (putative) [Source:HGNC Symbol;Acc:HGNC:13540]	intron
13	84561290	84561290	+	0.000102436	0.0598647	-18.4676	0	0	0	159	9633	ENSOART00020021401	+	ENSOARG00020014028	ENSOARG00020014028	ENSOART00020021401			intergenic
13	84882845	84882845	+	0.000195747	0.0822407	-23.9013	0	0	1	160	63229	ENSOART00020021643	-	ENSOARG00020014074	ENSOARG00020014074	ENSOART00020021643			intron
13	86941499	86941499	+	2.25244e-12	4.03052e-08	-49.0196	0	0	0	161	-60518	ENSOART00020022891	-	ENSOARG00020014972	ENSOARG00020014972	ENSOART00020022891			intergenic
14	719392	719392	+	0.000187217	0.080679	-19.5836	0	0	0	162	-107665	ENSOART00020023028	+	ENSOARG00020015053	ENSOARG00020015053	ENSOART00020023028			intergenic
14	3834580	3834580	+	9.67623e-05	0.0586035	-53.0659	0	0	0	163	-411498	ENSOART00020033726	+	ENSOARG00020021758	ENSOARG00020021758	ENSOART00020033726			intergenic
14	7164612	7164612	+	0.000256421	0.0928964	-12.2449	0	0	0	164	-360241	ENSOART00020005067	+	DYNLRB2	ENSOARG00020003305	ENSOART00020005067	HGNC Symbol	dynein light chain roadblock-type 2 [Source:NCBI gene (formerly Entrezgene);Acc:101120685]	intergenic
14	8296914	8296914	+	4.81945e-05	0.0410787	-15.6157	0	0	1	165	12609	ENSOART00020007756	+	CMIP	ENSOARG00020004094	ENSOART00020007756	HGNC Symbol	c-Maf inducing protein [Source:NCBI gene (formerly Entrezgene);Acc:101121541]	intron
14	8296935	8296935	+	4.58414e-05	0.0399697	-23.3222	0	0	1	166	12630	ENSOART00020007756	+	CMIP	ENSOARG00020004094	ENSOART00020007756	HGNC Symbol	c-Maf inducing protein [Source:NCBI gene (formerly Entrezgene);Acc:101121541]	intron
14	8296961	8296961	+	0.000262741	0.0939148	-14.184	0	0	1	167	12656	ENSOART00020007756	+	CMIP	ENSOARG00020004094	ENSOART00020007756	HGNC Symbol	c-Maf inducing protein [Source:NCBI gene (formerly Entrezgene);Acc:101121541]	intron
14	8340016	8340016	+	0.000287029	0.0978471	-15	0	0	1	168	-55649	ENSOART00020007827	+	CMIP	ENSOARG00020004094	ENSOART00020007827	HGNC Symbol	c-Maf inducing protein [Source:NCBI gene (formerly Entrezgene);Acc:101121541]	intron
14	11382801	11382801	+	5.9651e-06	0.0126244	-21.4823	0	0	1	169	4498	ENSOART00020011888	-	MEAK7	ENSOARG00020007766	ENSOART00020011888	HGNC Symbol	MTOR associated protein, eak-7 homolog [Source:NCBI gene (formerly Entrezgene);Acc:101103171]	intron
14	12091181	12091181	+	4.68756e-05	0.0406464	-30.6341	0	0	1	170	9264	ENSOART00020013867	+	GSE1	ENSOARG00020008756	ENSOART00020013867	HGNC Symbol	genetic suppressor element 1 [Source:NCBI gene (formerly Entrezgene);Acc:101102752]	intron
14	12321570	12321570	+	0.000243347	0.0907041	-11.2245	0	0	1	171	40485	ENSOART00020014393	+	GSE1	ENSOARG00020008756	ENSOART00020014393	HGNC Symbol	genetic suppressor element 1 [Source:NCBI gene (formerly Entrezgene);Acc:101102752]	intron
14	12393402	12393402	+	4.46527e-05	0.0398772	-25.9259	0	0	1	172	8046	ENSOART00020014595	-	C16orf74	ENSOARG00020009512	ENSOART00020014595	HGNC Symbol	chromosome 14 C16orf74 homolog [Source:NCBI gene (formerly Entrezgene);Acc:106991551]	intron
14	12785468	12785468	+	0.000230816	0.0887353	-17.3684	0	0	0	173	-233379	ENSOART00020015055	+	FOXF1	ENSOARG00020009818	ENSOART00020015055	HGNC Symbol	forkhead box F1 [Source:NCBI gene (formerly Entrezgene);Acc:101103258]	intergenic
14	13146906	13146906	+	8.74727e-06	0.0156955	-14.614	0	0	0	174	72585	ENSOART00020015380	+	FOXL1	ENSOARG00020010056	ENSOART00020015380	HGNC Symbol	forkhead box L1 [Source:NCBI gene (formerly Entrezgene);Acc:101103750]	intergenic
14	14241801	14241801	+	1.09538e-05	0.0180048	-24.8821	0	0	0	175	58172	ENSOART00020018491	+	BANP	ENSOARG00020011813	ENSOART00020018491	HGNC Symbol	BTG3 associated nuclear protein [Source:HGNC Symbol;Acc:HGNC:13450]	intergenic
14	14705616	14705616	+	0.000219729	0.0865436	-12.7865	0	0	1	176	-6220	ENSOART00020020116	-	SNAI3	ENSOARG00020013184	ENSOART00020020116	HGNC Symbol	snail family transcriptional repressor 3 [Source:NCBI gene (formerly Entrezgene);Acc:101107302]	intron
14	15175676	15175676	+	0.000122186	0.0651574	-12.5894	0	0	1	177	4196	ENSOART00020025383	-	ENSOARG00020016449	ENSOARG00020016449	ENSOART00020025383			intron
14	15175693	15175693	+	0.000274844	0.0960902	-17.7402	0	0	1	178	4179	ENSOART00020025383	-	ENSOARG00020016449	ENSOARG00020016449	ENSOART00020025383			intron
14	19927839	19927839	+	3.12649e-06	0.008604	-12.3288	0	0	0	179	-26362	ENSOART00020009433	+	TENT4B	ENSOARG00020006032	ENSOART00020009433	HGNC Symbol	terminal nucleotidyltransferase 4B [Source:NCBI gene (formerly Entrezgene);Acc:101116340]	intergenic
14	20074327	20074327	+	0.000100754	0.0595159	-12.7665	0	1	0	180	36143	ENSOART00020009581	+	ADCY7	ENSOARG00020006198	ENSOART00020009581	HGNC Symbol	adenylate cyclase 7 [Source:HGNC Symbol;Acc:HGNC:238]	exon
14	25499349	25499349	+	0.000132165	0.068006	-13.1762	0	0	0	181	5036	ENSOART00020036813	-	MT1A	ENSOARG00020023615	ENSOART00020036813	UniProtKB Gene Name	metallothionein-1A [Source:NCBI gene (formerly Entrezgene);Acc:101117184]	intergenic
14	26539561	26539561	+	7.30337e-05	0.0511137	-15.4838	0	0	1	182	23552	ENSOART00020038698	+	SLC12A3	ENSOARG00020024481	ENSOART00020038698	HGNC Symbol	solute carrier family 12 member 3 [Source:NCBI gene (formerly Entrezgene);Acc:101120940]	intron
14	44882041	44882041	+	5.944e-05	0.0461387	-26.8031	0	0	0	183	-175521	ENSOART00020025884	-	TSHZ3	ENSOARG00020016853	ENSOART00020025884	HGNC Symbol	teashirt zinc finger homeobox 3 [Source:NCBI gene (formerly Entrezgene);Acc:101116250]	intergenic
14	46353007	46353007	+	2.03529e-06	0.00634267	-20.8055	0	0	1	184	34005	ENSOART00020017111	-	RHPN2	ENSOARG00020011137	ENSOART00020017111	HGNC Symbol	rhophilin Rho GTPase binding protein 2 [Source:NCBI gene (formerly Entrezgene);Acc:101117270]	intron
14	48673277	48673277	+	0.000294726	0.099097	-21.6875	0	0	0	185	-1192	ENSOART00020024970	+	LSR	ENSOARG00020016020	ENSOART00020024970	HGNC Symbol	lipolysis stimulated lipoprotein receptor [Source:NCBI gene (formerly Entrezgene);Acc:101102331]	intergenic
14	48828445	48828445	+	8.45548e-05	0.0545656	-14.3316	1	1	0	186	365	ENSOART00020026142	+	FFAR2	ENSOARG00020017019	ENSOART00020026142	HGNC Symbol	free fatty acid receptor 2 [Source:HGNC Symbol;Acc:HGNC:4501]	prom;exon
14	49278987	49278987	+	0.00017736	0.0784901	-21.369	0	0	1	187	2955	ENSOART00020033671	-	NPHS1	ENSOARG00020021376	ENSOART00020033671	HGNC Symbol	NPHS1 adhesion molecule, nephrin [Source:NCBI gene (formerly Entrezgene);Acc:101115895]	intron
14	51538549	51538549	+	9.95027e-05	0.0591262	-21.8021	0	0	1	188	-3717	ENSOART00020037788	-	ENSOARG00020024194	ENSOARG00020024194	ENSOART00020037788		coiled-coil glutamate rich protein 2 [Source:NCBI gene (formerly Entrezgene);Acc:101113431]	intron
14	51890790	51890790	+	7.10093e-05	0.0505674	-13.0743	0	0	0	189	6909	ENSOART00020038570	-	NDUFA5	ENSOARG00020024620	ENSOART00020038570	UniProtKB Gene Name	NADH:ubiquinone oxidoreductase subunit A5 [Source:NCBI gene (formerly Entrezgene);Acc:101123463]	intergenic
14	51913991	51913991	+	0.000148314	0.0712899	-21.2476	0	1	0	190	5570	ENSOART00020038627	-	LRFN1	ENSOARG00020024659	ENSOART00020038627	HGNC Symbol	leucine rich repeat and fibronectin type III domain containing 1 [Source:HGNC Symbol;Acc:HGNC:29290]	exon
14	52834830	52834830	+	0.000147268	0.0712407	-15.1703	0	0	1	191	-16212	ENSOART00020021173	-	SHKBP1	ENSOARG00020013843	ENSOART00020021173	HGNC Symbol	SH3KBP1 binding protein 1 [Source:NCBI gene (formerly Entrezgene);Acc:101119748]	intron
14	52954180	52954180	+	0.000104709	0.0605741	-11.0227	0	1	0	192	-4134	ENSOART00020022135	+	HIPK4	ENSOARG00020014458	ENSOART00020022135	HGNC Symbol	homeodomain interacting protein kinase 4 [Source:HGNC Symbol;Acc:HGNC:19007]	exon
14	54170466	54170466	+	3.49145e-05	0.0343189	-16.4275	0	1	0	193	1427	ENSOART00020031663	-	CIC	ENSOARG00020020421	ENSOART00020031663	HGNC Symbol	capicua transcriptional repressor [Source:NCBI gene (formerly Entrezgene);Acc:101102258]	exon
14	54171250	54171250	+	8.76607e-05	0.055705	-10.6383	1	1	0	194	643	ENSOART00020031663	-	CIC	ENSOARG00020020421	ENSOART00020031663	HGNC Symbol	capicua transcriptional repressor [Source:NCBI gene (formerly Entrezgene);Acc:101102258]	prom;exon
14	54940452	54940452	+	0.000272766	0.0957036	-12.3338	0	0	1	195	35606	ENSOART00020036452	+	ENSOARG00020023390	ENSOARG00020023390	ENSOART00020036452			intron
14	55321292	55321292	+	8.81605e-05	0.0558873	-26.3424	1	1	1	196	6	ENSOART00020005053	-	XRCC1	ENSOARG00020003238	ENSOART00020005053	HGNC Symbol	X-ray repair cross complementing 1 [Source:NCBI gene (formerly Entrezgene);Acc:101106279]	prom;exon
14	55321316	55321316	+	0.000103858	0.060437	-24.4947	1	0	1	197	-20	ENSOART00020005053	-	XRCC1	ENSOARG00020003238	ENSOART00020005053	HGNC Symbol	X-ray repair cross complementing 1 [Source:NCBI gene (formerly Entrezgene);Acc:101106279]	prom;intron
14	55711787	55711787	+	0.00012251	0.0652173	-26.087	0	0	1	198	7459	ENSOART00020006240	-	ZNF235	ENSOARG00020004058	ENSOART00020006240	HGNC Symbol	zinc finger protein 235 [Source:HGNC Symbol;Acc:HGNC:12866]	intron
14	56408580	56408580	+	8.78766e-05	0.0557972	-10.7914	0	0	0	199	-3611	ENSOART00020009750	-	EXOC3L2	ENSOARG00020006236	ENSOART00020009750	HGNC Symbol	exocyst complex component 3 like 2 [Source:NCBI gene (formerly Entrezgene);Acc:101115304]	intergenic
14	56679189	56679189	+	0.000139504	0.069649	-12.1028	0	0	0	200	-2505	ENSOART00020013912	-	OPA3	ENSOARG00020009064	ENSOART00020013912	HGNC Symbol	outer mitochondrial membrane lipid metabolism regulator OPA3 [Source:HGNC Symbol;Acc:HGNC:8142]	intergenic
14	57590944	57590944	+	6.20082e-05	0.0466743	-35.3795	0	0	1	201	-17783	ENSOART00020017546	-	TMEM160	ENSOARG00020011550	ENSOART00020017546	HGNC Symbol	transmembrane protein 160 [Source:NCBI gene (formerly Entrezgene);Acc:114117827]	intron
14	66577866	66577866	+	2.67736e-05	0.0297738	-16.6667	1	1	0	202	35	ENSOART00020006017	-	U2AF2	ENSOARG00020003937	ENSOART00020006017	HGNC Symbol	U2 small nuclear RNA auxiliary factor 2 [Source:NCBI gene (formerly Entrezgene);Acc:101117445]	prom;exon
14	66969922	66969922	+	0.000121236	0.0650229	-11.7124	0	0	1	203	5493	ENSOART00020008666	+	TNNT1	ENSOARG00020005414	ENSOART00020008666	HGNC Symbol	troponin T1, slow skeletal type [Source:NCBI gene (formerly Entrezgene);Acc:101122212]	intron
14	67899974	67899974	+	0.00013304	0.0680378	-14.8171	0	0	1	204	-5384	ENSOART00020020983	-	ENSOARG00020012497	ENSOARG00020012497	ENSOART00020020983			intron
14	68117296	68117296	+	3.53233e-06	0.00920905	-13.8514	0	1	1	205	5661	ENSOART00020033616	-	RPS9	ENSOARG00020021652	ENSOART00020033616	HGNC Symbol	ribosomal protein S9 [Source:NCBI gene (formerly Entrezgene);Acc:101102330]	exon;intron
14	68492310	68492310	+	6.76397e-05	0.0490832	-18.8732	1	0	1	206	854	ENSOART00020006052	-	ZNF787	ENSOARG00020003960	ENSOART00020006052	HGNC Symbol	zinc finger protein 787 [Source:NCBI gene (formerly Entrezgene);Acc:101109641]	prom;intron
14	68532115	68532115	+	4.95222e-05	0.041813	-19.3391	0	0	0	207	-14121	ENSOART00020006093	+	ENSOARG00020003990	ENSOARG00020003990	ENSOART00020006093			intergenic
14	69233329	69233329	+	3.32028e-05	0.0334099	-23.1342	0	0	0	208	-2964	ENSOART00020010155	-	ENSOARG00020006597	ENSOARG00020006597	ENSOART00020010155			intergenic
15	10585766	10585766	+	5.39278e-06	0.0116647	-45.6443	0	0	0	209	-130044	ENSOART00020035902	+	ENSOARG00020023102	ENSOARG00020023102	ENSOART00020035902		L-lactate dehydrogenase B chain-like [Source:NCBI gene (formerly Entrezgene);Acc:114118359]	intergenic
15	16943944	16943944	+	2.72788e-09	2.75354e-05	-48.2906	0	1	0	210	1130	ENSOART00020037143	-	ENSOARG00020023828	ENSOARG00020023828	ENSOART00020037143			exon
15	16943953	16943953	+	3.75049e-06	0.00949486	-37.5158	0	1	0	211	1121	ENSOART00020037143	-	ENSOARG00020023828	ENSOARG00020023828	ENSOART00020037143			exon
15	29113755	29113755	+	1.11078e-06	0.00416126	-25.3616	0	0	0	212	-109409	ENSOART00020038523	+	ENSOARG00020024596	ENSOARG00020024596	ENSOART00020038523			intergenic
15	30071632	30071632	+	1.79435e-06	0.00586206	-19.5793	0	0	0	213	69364	ENSOART00020038697	-	BUD13	ENSOARG00020024712	ENSOART00020038697	HGNC Symbol	BUD13 homolog [Source:NCBI gene (formerly Entrezgene);Acc:101115900]	intergenic
15	55180943	55180943	+	5.55239e-05	0.0445081	-15.0733	0	0	1	214	-2532	ENSOART00020031961	-	ENSOARG00020020718	ENSOARG00020020718	ENSOART00020031961			intron
15	55799753	55799753	+	1.82995e-05	0.024884	-26.8324	0	1	0	215	3105	ENSOART00020036738	+	ARHGEF17	ENSOARG00020023502	ENSOART00020036738	HGNC Symbol	Rho guanine nucleotide exchange factor 17 [Source:NCBI gene (formerly Entrezgene);Acc:101104090]	exon
15	57652830	57652830	+	2.13061e-05	0.0265429	-20.7071	0	0	1	216	-5719	ENSOART00020007278	-	ENSOARG00020004773	ENSOARG00020004773	ENSOART00020007278			intron
15	68141057	68141057	+	0.000297977	0.0996567	-40.1937	0	0	0	217	76472	ENSOART00020013811	-	WT1	ENSOARG00020008054	ENSOART00020013811	HGNC Symbol	WT1 transcription factor [Source:HGNC Symbol;Acc:HGNC:12796]	intergenic
15	69548376	69548376	+	0.000255723	0.0928263	-15.5181	0	0	0	218	-19142	ENSOART00020017276	-	LMO2	ENSOARG00020011313	ENSOART00020017276	HGNC Symbol	LIM domain only 2 [Source:NCBI gene (formerly Entrezgene);Acc:101103346]	intergenic
15	81854126	81854126	+	9.05321e-06	0.0160972	-40.0392	0	0	0	219	87233	ENSOART00020031828	-	ENSOARG00020020582	ENSOARG00020020582	ENSOART00020031828			intergenic
15	82640001	82640001	+	9.60072e-05	0.0583707	-18.114	0	0	1	220	-4054	ENSOART00020034985	+	DGKZ	ENSOARG00020021820	ENSOART00020034985	HGNC Symbol	diacylglycerol kinase zeta [Source:NCBI gene (formerly Entrezgene);Acc:101117698]	intron
15	86164131	86164131	+	5.40395e-10	6.35034e-06	-46.193	0	0	0	221	-33662	ENSOART00020015999	+	ENSOARG00020010464	ENSOARG00020010464	ENSOART00020015999			intergenic
15	86800635	86800635	+	2.30525e-05	0.0277524	-19.7097	0	0	0	222	18872	ENSOART00020017079	-	ENSOARG00020011108	ENSOARG00020011108	ENSOART00020017079			intergenic
15	86953619	86953619	+	2.38254e-06	0.00710348	-13.9945	0	0	0	223	-16721	ENSOART00020017934	-	ENSOARG00020011780	ENSOARG00020011780	ENSOART00020017934		proteoglycan 3-like [Source:NCBI gene (formerly Entrezgene);Acc:101105022]	intergenic
15	87095740	87095740	+	2.39087e-06	0.00710348	-17.4078	0	1	0	224	3753	ENSOART00020018562	+	ENSOARG00020012052	ENSOARG00020012052	ENSOART00020018562			exon
15	88309782	88309782	+	0.000192536	0.0815704	-17.8845	0	0	1	225	26217	ENSOART00020022142	-	LPXN	ENSOARG00020014393	ENSOART00020022142	HGNC Symbol	leupaxin [Source:NCBI gene (formerly Entrezgene);Acc:101107629]	intron
15	90052375	90052375	+	0.000264097	0.0942154	-17.7202	0	0	0	226	-19848	ENSOART00020020436	-	B3GAT1	ENSOARG00020013399	ENSOART00020020436	HGNC Symbol	beta-1,3-glucuronyltransferase 1 [Source:HGNC Symbol;Acc:HGNC:921]	intergenic
16	2502831	2502831	+	0.000157799	0.0737838	-10.3058	0	0	0	227	-16174	ENSOART00020022730	-	LCP2	ENSOARG00020014665	ENSOART00020022730	HGNC Symbol	lymphocyte cytosolic protein 2 [Source:NCBI gene (formerly Entrezgene);Acc:101105277]	intergenic
16	5644012	5644012	+	9.28138e-05	0.0574044	-31.0678	0	0	0	228	-31433	ENSOART00020030360	-	ENSOARG00020019684	ENSOARG00020019684	ENSOART00020030360		biorientation of chromosomes in cell division 1 [Source:NCBI gene (formerly Entrezgene);Acc:101107045]	intergenic
16	8785764	8785764	+	0.00014207	0.0702618	-17.5	0	0	0	229	44131	ENSOART00020034844	-	ENSOARG00020022473	ENSOARG00020022473	ENSOART00020034844			intergenic
16	10685071	10685071	+	1.05745e-06	0.00409969	-17.6376	0	0	1	230	2147	ENSOART00020004884	+	U6	ENSOARG00020003200	ENSOART00020004884	RFAM	U6 spliceosomal RNA [Source:RFAM;Acc:RF00026]	intron
16	64060760	64060760	+	0.000258114	0.0931286	-31.5668	0	0	1	231	-119672	ENSOART00020023572	-	OTULINL	ENSOARG00020015405	ENSOART00020023572	HGNC Symbol	OTU deubiquitinase with linear linkage specificity like [Source:HGNC Symbol;Acc:HGNC:25629]	intron
16	64130456	64130456	+	9.80082e-05	0.0588601	-54.3349	0	0	1	232	169889	ENSOART00020028230	-	TRIO	ENSOARG00020015605	ENSOART00020028230	HGNC Symbol	trio Rho guanine nucleotide exchange factor [Source:HGNC Symbol;Acc:HGNC:12303]	intron
16	65780906	65780906	+	0.000251277	0.09219	-10.7185	0	0	0	233	-716407	ENSOART00020030540	-	ENSOARG00020019856	ENSOARG00020019856	ENSOART00020030540			intergenic
16	72530045	72530045	+	0.000276055	0.0962572	-11.4223	0	0	1	234	105103	ENSOART00020035578	-	TENT4A	ENSOARG00020022831	ENSOART00020035578	HGNC Symbol	terminal nucleotidyltransferase 4A [Source:NCBI gene (formerly Entrezgene);Acc:101106461]	intron
16	73058450	73058450	+	0.00014242	0.0703907	-34.191	0	0	0	235	62898	ENSOART00020036499	+	MED10	ENSOARG00020023421	ENSOART00020036499	HGNC Symbol	mediator complex subunit 10 [Source:NCBI gene (formerly Entrezgene);Acc:101102335]	intergenic
16	75778672	75778672	+	0.000201933	0.0831717	-15.7958	0	0	0	236	-4519	ENSOART00020037342	-	IRX1	ENSOARG00020023933	ENSOART00020037342	HGNC Symbol	iroquois homeobox 1 [Source:NCBI gene (formerly Entrezgene);Acc:101108256]	intergenic
16	76045657	76045657	+	0.000138163	0.0693755	-27.0711	0	0	0	237	-122713	ENSOART00020037371	+	ENSOARG00020023972	ENSOARG00020023972	ENSOART00020037371			intergenic
16	76497697	76497697	+	6.51881e-05	0.0482479	-10.1285	0	0	0	238	-60654	ENSOART00020037389	+	IRX2	ENSOARG00020023975	ENSOART00020037389	HGNC Symbol	iroquois homeobox 2 [Source:NCBI gene (formerly Entrezgene);Acc:101102588]	intergenic
16	77131547	77131547	+	0.00014101	0.0699133	-12.4196	0	0	0	239	-164823	ENSOART00020015418	+	IRX4	ENSOARG00020010022	ENSOART00020015418	HGNC Symbol	iroquois homeobox 4 [Source:NCBI gene (formerly Entrezgene);Acc:101111127]	intergenic
16	77628304	77628304	+	6.04877e-06	0.0126998	-11.4286	1	1	1	240	60	ENSOART00020016717	+	TERT	ENSOARG00020010728	ENSOART00020016717	HGNC Symbol	telomerase reverse transcriptase [Source:NCBI gene (formerly Entrezgene);Acc:100126866]	prom;exon
16	77645660	77645660	+	0.00013211	0.068006	-18.8406	0	0	0	241	14705	ENSOART00020019303	-	SLC6A18	ENSOARG00020011151	ENSOART00020019303	HGNC Symbol	solute carrier family 6 member 18 [Source:NCBI gene (formerly Entrezgene);Acc:114118761]	intergenic
17	16169	16169	+	7.47561e-09	6.53981e-05	-18.528	0	0	0	242	614926	ENSOART00020022842	-	TMEM192	ENSOARG00020014920	ENSOART00020022842	HGNC Symbol	transmembrane protein 192 [Source:HGNC Symbol;Acc:HGNC:26775]	intergenic
17	13442012	13442012	+	2.80481e-05	0.0305043	-47.3389	0	0	1	243	7242	ENSOART00020038499	-	ENSOARG00020024580	ENSOARG00020024580	ENSOART00020038499			intron
17	20481835	20481835	+	3.03691e-06	0.00845648	-24.6661	0	0	0	244	28686	ENSOART00020023459	+	ENSOARG00020015305	ENSOARG00020015305	ENSOART00020023459			intergenic
17	40076303	40076303	+	9.46089e-05	0.0577883	-30.9091	0	0	0	245	123618	ENSOART00020015406	-	SPRY1	ENSOARG00020010070	ENSOART00020015406	HGNC Symbol	sprouty RTK signaling antagonist 1 [Source:NCBI gene (formerly Entrezgene);Acc:101102179]	intergenic
17	52598877	52598877	+	2.16402e-08	0.000160737	-26.6667	0	0	0	246	-18090	ENSOART00020035219	-	ENSOARG00020022628	ENSOARG00020022628	ENSOART00020035219			intergenic
17	56060921	56060921	+	2.78047e-06	0.00793176	-15.6062	0	0	0	247	126839	ENSOART00020038040	-	ENSOARG00020024341	ENSOARG00020024341	ENSOART00020038040		glycosyltransferase 1 domain containing 1 [Source:HGNC Symbol;Acc:HGNC:26483]	intergenic
17	58510624	58510624	+	0.000135766	0.0686977	-28.3716	0	0	0	248	59139	ENSOART00020005112	+	U6	ENSOARG00020003368	ENSOART00020005112	RFAM	U6 spliceosomal RNA [Source:RFAM;Acc:RF00026]	intergenic
17	61388224	61388224	+	1.03019e-05	0.0174432	-41.5584	0	0	0	249	64870	ENSOART00020011554	+	MPHOSPH9	ENSOARG00020007197	ENSOART00020011554	HGNC Symbol	M-phase phosphoprotein 9 [Source:HGNC Symbol;Acc:HGNC:7215]	intergenic
17	61451264	61451264	+	9.74808e-05	0.0588601	-17.4806	0	0	0	250	-2152	ENSOART00020011622	+	PITPNM2	ENSOARG00020007626	ENSOART00020011622	HGNC Symbol	phosphatidylinositol transfer protein membrane associated 2 [Source:NCBI gene (formerly Entrezgene);Acc:101118730]	intergenic
17	61585633	61585633	+	0.000128378	0.0669824	-39.9029	0	0	0	251	24523	ENSOART00020013732	+	ABCB9	ENSOARG00020008114	ENSOART00020013732	HGNC Symbol	ATP binding cassette subfamily B member 9 [Source:NCBI gene (formerly Entrezgene);Acc:101119252]	intergenic
17	62729585	62729585	+	0.000122015	0.0651574	-13.4506	0	0	1	252	9838	ENSOART00020020656	+	CAMKK2	ENSOARG00020013242	ENSOART00020020656	HGNC Symbol	calcium/calmodulin dependent protein kinase kinase 2 [Source:NCBI gene (formerly Entrezgene);Acc:101103267]	intron
17	66672082	66672082	+	0.000237141	0.0898976	-11.4242	0	0	0	253	-98321	ENSOART00020019208	+	NOS1	ENSOARG00020011936	ENSOART00020019208	HGNC Symbol	nitric oxide synthase 1 [Source:NCBI gene (formerly Entrezgene);Acc:443533]	intergenic
17	68996365	68996365	+	0.000138524	0.0694681	-10.567	0	0	0	254	-114373	ENSOART00020022405	+	TBX3	ENSOARG00020014491	ENSOART00020022405	HGNC Symbol	T-box transcription factor 3 [Source:NCBI gene (formerly Entrezgene);Acc:101110875]	intergenic
17	69655191	69655191	+	6.38094e-05	0.0476656	-17.9932	0	0	1	255	11969	ENSOART00020023265	+	RBM19	ENSOARG00020015024	ENSOART00020023265	HGNC Symbol	RNA binding motif protein 19 [Source:NCBI gene (formerly Entrezgene);Acc:101111577]	intron
17	69703151	69703151	+	4.25707e-05	0.0387934	-43.2524	0	0	1	256	59929	ENSOART00020023265	+	RBM19	ENSOARG00020015024	ENSOART00020023265	HGNC Symbol	RNA binding motif protein 19 [Source:NCBI gene (formerly Entrezgene);Acc:101111577]	intron
17	71738871	71738871	+	3.62783e-05	0.0350437	-13.0819	0	0	1	257	15432	ENSOART00020032235	-	GCN1	ENSOARG00020020866	ENSOART00020032235	HGNC Symbol	GCN1 activator of EIF2AK4 [Source:NCBI gene (formerly Entrezgene);Acc:101117194]	intron
17	74523298	74523298	+	1.01531e-06	0.00399694	-15.2457	0	0	0	258	-14608	ENSOART00020009166	+	CRYBB3	ENSOARG00020005942	ENSOART00020009166	NCBI gene (formerly Entrezgene)	Ovis aries crystallin beta B3 (CRYBB3), mRNA. [Source:RefSeq mRNA;Acc:NM_001078659]	intergenic
17	75080772	75080772	+	0.000285271	0.0976642	-21.654	0	0	0	259	-36857	ENSOART00020009604	+	SEZ6L	ENSOARG00020006195	ENSOART00020009604	HGNC Symbol	seizure related 6 homolog like [Source:HGNC Symbol;Acc:HGNC:10763]	intergenic
17	77638744	77638744	+	3.18981e-05	0.032792	-11.8448	0	1	0	260	12638	ENSOART00020013212	-	C22orf31	ENSOARG00020008612	ENSOART00020013212	HGNC Symbol	chromosome 22 open reading frame 31 [Source:HGNC Symbol;Acc:HGNC:26931]	exon
17	78152318	78152318	+	0.000152097	0.0725734	-12.6416	0	0	1	261	21318	ENSOART00020021242	+	UQCR10	ENSOARG00020013916	ENSOART00020021242	UniProtKB Gene Name	cytochrome b-c1 complex subunit 9 [Source:NCBI gene (formerly Entrezgene);Acc:101108778]	intron
17	78656126	78656126	+	0.000248167	0.0917329	-17.6134	0	0	1	262	5802	ENSOART00020023202	+	CCDC157	ENSOARG00020015162	ENSOART00020023202	HGNC Symbol	coiled-coil domain containing 157 [Source:HGNC Symbol;Acc:HGNC:33854]	intron
17	79151760	79151760	+	0.000187443	0.0806894	-14.0873	0	0	1	263	-1066	ENSOART00020030397	+	SMTN	ENSOARG00020019366	ENSOART00020030397	HGNC Symbol	smoothelin [Source:NCBI gene (formerly Entrezgene);Acc:101103186]	intron
17	80592380	80592380	+	0.000101765	0.0597219	-27.9881	0	0	0	264	5219	ENSOART00020040027	+	ENSOARG00020025521	ENSOARG00020025521	ENSOART00020040027			intergenic
17	80706641	80706641	+	0.000242312	0.0906452	-33.6538	1	0	1	265	-434	ENSOART00020040108	+	ENSOARG00020025566	ENSOARG00020025566	ENSOART00020040108			prom;intron
17	80842322	80842322	+	0.000273018	0.0957444	-12.3986	0	0	1	266	22350	ENSOART00020040192	+	CABIN1	ENSOARG00020025629	ENSOART00020040192	HGNC Symbol	calcineurin binding protein 1 [Source:NCBI gene (formerly Entrezgene);Acc:101112167]	intron
17	81250100	81250100	+	3.75487e-05	0.0357479	-31.6374	0	0	1	267	12050	ENSOART00020040365	-	BCR	ENSOARG00020025719	ENSOART00020040365	HGNC Symbol	BCR activator of RhoGEF and GTPase [Source:NCBI gene (formerly Entrezgene);Acc:101113436]	intron
17	81250168	81250168	+	9.77421e-05	0.0588601	-65.5187	0	0	1	268	11982	ENSOART00020040365	-	BCR	ENSOARG00020025719	ENSOART00020040365	HGNC Symbol	BCR activator of RhoGEF and GTPase [Source:NCBI gene (formerly Entrezgene);Acc:101113436]	intron
17	81285906	81285906	+	3.50727e-05	0.0344314	-26.4706	0	0	1	269	1601	ENSOART00020040409	+	RSPH14	ENSOARG00020025744	ENSOART00020040409	HGNC Symbol	radial spoke head 14 homolog [Source:HGNC Symbol;Acc:HGNC:13437]	intron
17	81414966	81414966	+	7.6788e-06	0.0146442	-32.2781	1	1	0	270	278	ENSOART00020040795	-	ENSOARG00020025772	ENSOARG00020025772	ENSOART00020040795			prom;exon
17	81620609	81620609	+	4.36857e-05	0.039309	-12.4209	0	0	1	271	-2413	ENSOART00020040941	-	ENSOARG00020026037	ENSOARG00020026037	ENSOART00020040941		ubiquitin conjugating enzyme E2 L3 [Source:NCBI gene (formerly Entrezgene);Acc:101116512]	intron
17	81782293	81782293	+	2.29511e-06	0.00687081	-17.4741	0	1	0	272	-3199	ENSOART00020005068	+	LZTR1	ENSOARG00020003335	ENSOART00020005068	HGNC Symbol	leucine zipper like transcription regulator 1 [Source:NCBI gene (formerly Entrezgene);Acc:101117792]	exon
17	81903702	81903702	+	7.33532e-05	0.0512277	-14.7554	0	0	1	273	22660	ENSOART00020007706	+	ENSOARG00020005000	ENSOARG00020005000	ENSOART00020007706			intron
17	82093318	82093318	+	5.33335e-07	0.00234589	-41.0144	0	0	0	274	-15949	ENSOART00020008708	-	SLC25A1	ENSOARG00020005633	ENSOART00020008708	HGNC Symbol	solute carrier family 25 member 1 [Source:NCBI gene (formerly Entrezgene);Acc:101120358]	intergenic
17	82378728	82378728	+	0.000197787	0.0827005	-13.522	0	0	1	275	12542	ENSOART00020010192	+	COMT	ENSOARG00020006627	ENSOART00020010192	HGNC Symbol	catechol-O-methyltransferase [Source:HGNC Symbol;Acc:HGNC:2228]	intron
17	82444513	82444513	+	1.32813e-07	0.000752293	-41.6125	0	1	1	276	3020	ENSOART00020011520	-	TRMT2A	ENSOARG00020007052	ENSOART00020011520	HGNC Symbol	tRNA methyltransferase 2 homolog A [Source:HGNC Symbol;Acc:HGNC:24974]	exon;intron
17	82527920	82527920	+	0.000188317	0.0807864	-13.6856	0	0	1	277	11980	ENSOART00020011877	-	RTN4R	ENSOARG00020007768	ENSOART00020011877	HGNC Symbol	reticulon 4 receptor [Source:NCBI gene (formerly Entrezgene);Acc:101123413]	intron
18	7394113	7394113	+	0.000107919	0.0616463	-23.0958	0	0	1	278	11667	ENSOART00020007819	-	SYNM	ENSOARG00020005117	ENSOART00020007819	HGNC Symbol	synemin [Source:HGNC Symbol;Acc:HGNC:24466]	intron
18	9705346	9705346	+	5.30646e-06	0.0116055	-21.7512	0	0	0	279	-507042	ENSOART00020009049	-	ENSOARG00020005874	ENSOARG00020005874	ENSOART00020009049			intergenic
18	9705357	9705357	+	3.30461e-05	0.0333142	-42.2341	0	0	0	280	-507053	ENSOART00020009049	-	ENSOARG00020005874	ENSOARG00020005874	ENSOART00020009049			intergenic
18	9705361	9705361	+	3.66235e-06	0.00934368	-23.2133	0	0	0	281	-507057	ENSOART00020009049	-	ENSOARG00020005874	ENSOARG00020005874	ENSOART00020009049			intergenic
18	14395113	14395113	+	0.000128818	0.0671233	-33.2468	0	0	0	282	-14455	ENSOART00020010249	+	FAM174B	ENSOARG00020006694	ENSOART00020010249	HGNC Symbol	family with sequence similarity 174 member B [Source:HGNC Symbol;Acc:HGNC:34339]	intergenic
18	16162657	16162657	+	0.000245887	0.0913189	-50	0	0	1	283	264680	ENSOART00020010808	+	ENSOARG00020007072	ENSOARG00020007072	ENSOART00020010808			intron
18	16543934	16543934	+	9.79688e-05	0.0588601	-11.2146	0	0	0	284	-30070	ENSOART00020011574	-	NTRK3	ENSOARG00020007126	ENSOART00020011574	HGNC Symbol	neurotrophic receptor tyrosine kinase 3 [Source:HGNC Symbol;Acc:HGNC:8033]	intergenic
18	16595071	16595071	+	6.03257e-05	0.046248	-20.1682	0	0	0	285	-81207	ENSOART00020011574	-	NTRK3	ENSOARG00020007126	ENSOART00020011574	HGNC Symbol	neurotrophic receptor tyrosine kinase 3 [Source:HGNC Symbol;Acc:HGNC:8033]	intergenic
18	18642787	18642787	+	7.16551e-06	0.0140315	-27.5382	0	0	0	286	-6716	ENSOART00020020622	-	ANPEP	ENSOARG00020013355	ENSOART00020020622	HGNC Symbol	alanyl aminopeptidase, membrane [Source:NCBI gene (formerly Entrezgene);Acc:101104860]	intergenic
18	18876428	18876428	+	0.000257184	0.0929207	-12.6437	0	0	0	287	-12518	ENSOART00020021087	+	ZNF710	ENSOARG00020013794	ENSOART00020021087	HGNC Symbol	zinc finger protein 710 [Source:NCBI gene (formerly Entrezgene);Acc:101102592]	intergenic
18	19380695	19380695	+	0.000161781	0.0748391	-16.3636	0	0	0	288	-59131	ENSOART00020026866	-	BLM	ENSOARG00020017449	ENSOART00020026866	HGNC Symbol	BLM RecQ like helicase [Source:NCBI gene (formerly Entrezgene);Acc:101107310]	intergenic
18	25139804	25139804	+	0.000146968	0.0712407	-21.2402	0	0	0	289	-44814	ENSOART00020037156	-	TMC3	ENSOARG00020023774	ENSOART00020037156	HGNC Symbol	transmembrane channel like 3 [Source:HGNC Symbol;Acc:HGNC:22995]	intergenic
18	28585989	28585989	+	1.98693e-05	0.0254371	-12.6204	0	0	0	290	-16577	ENSOART00020029161	+	DNAJA4	ENSOARG00020018875	ENSOART00020029161	HGNC Symbol	DnaJ heat shock protein family (Hsp40) member A4 [Source:NCBI gene (formerly Entrezgene);Acc:101121551]	intergenic
18	29021330	29021330	+	0.000186722	0.0805113	-21.1431	0	0	0	291	-47938	ENSOART00020030887	-	CHRNB4	ENSOARG00020020057	ENSOART00020030887	HGNC Symbol	cholinergic receptor nicotinic beta 4 subunit [Source:HGNC Symbol;Acc:HGNC:1964]	intergenic
18	43014858	43014858	+	0.000133435	0.0680429	-14.0991	0	0	1	292	150544	ENSOART00020008922	-	EGLN3	ENSOARG00020005770	ENSOART00020008922	HGNC Symbol	egl-9 family hypoxia inducible factor 3 [Source:NCBI gene (formerly Entrezgene);Acc:101117367]	intron
18	44899190	44899190	+	2.79385e-05	0.0304695	-20.5882	0	0	1	293	3171	ENSOART00020015316	+	BRMS1L	ENSOARG00020009991	ENSOART00020015316	HGNC Symbol	BRMS1 like transcriptional repressor [Source:NCBI gene (formerly Entrezgene);Acc:101120698]	intron
18	57828320	57828320	+	6.29375e-05	0.0471934	-11.2903	1	0	0	294	-7	ENSOART00020025018	+	GOLGA5	ENSOARG00020016294	ENSOART00020025018	UniProtKB Gene Name	golgin A5 [Source:NCBI gene (formerly Entrezgene);Acc:101114646]	prom
18	57933375	57933375	+	3.8415e-05	0.0363822	-12.7513	0	1	0	295	10147	ENSOART00020025537	+	CHGA	ENSOARG00020016465	ENSOART00020025537	HGNC Symbol	chromogranin A [Source:HGNC Symbol;Acc:HGNC:1929]	exon
18	60218885	60218885	+	0.000139347	0.0696354	-26.9759	0	0	0	296	91429	ENSOART00020017032	-	DICER1	ENSOARG00020011106	ENSOART00020017032	HGNC Symbol	dicer 1, ribonuclease III [Source:HGNC Symbol;Acc:HGNC:17098]	intergenic
18	61125455	61125455	+	1.65592e-05	0.023365	-26.1556	0	0	0	297	31619	ENSOART00020019647	+	ENSOARG00020012908	ENSOARG00020012908	ENSOART00020019647			intergenic
18	62954325	62954325	+	0.000116985	0.0641292	-21.5544	0	0	0	298	-142717	ENSOART00020022982	-	ENSOARG00020015021	ENSOARG00020015021	ENSOART00020022982			intergenic
18	65092166	65092166	+	0.000177832	0.0786155	-14.0098	0	0	0	299	-48087	ENSOART00020024039	-	ENSOARG00020015705	ENSOARG00020015705	ENSOART00020024039			intergenic
18	65482759	65482759	+	9.06738e-07	0.00367994	-44.139	0	0	1	300	35034	ENSOART00020025566	+	EVL	ENSOARG00020016656	ENSOART00020025566	HGNC Symbol	Enah/Vasp-like [Source:NCBI gene (formerly Entrezgene);Acc:101118138]	intron
18	66167577	66167577	+	0.000255262	0.0927444	-17.1351	0	0	0	301	44371	ENSOART00020028402	+	DLK1	ENSOARG00020018436	ENSOART00020028402	HGNC Symbol	delta like non-canonical Notch ligand 1 [Source:HGNC Symbol;Acc:HGNC:2907]	intergenic
18	66207853	66207853	+	3.48541e-05	0.0343189	-16.0442	0	0	0	302	-16770	ENSOART00020028466	+	ENSOARG00020018491	ENSOARG00020018491	ENSOART00020028466			intergenic
18	66863336	66863336	+	1.37795e-05	0.0209847	-25.1418	0	0	0	303	212990	ENSOART00020017302	-	ENSOARG00020011386	ENSOARG00020011386	ENSOART00020017302			intergenic
18	67206589	67206589	+	4.87703e-05	0.0412961	-13.5954	0	0	1	304	12609	ENSOART00020017993	+	PPP2R5C	ENSOARG00020011435	ENSOART00020017993	HGNC Symbol	protein phosphatase 2 regulatory subunit B'gamma [Source:NCBI gene (formerly Entrezgene);Acc:101102015]	intron
18	68925056	68925056	+	1.4322e-37	1.6109e-32	-53.8701	0	0	0	305	24858	ENSOART00020025878	+	COA8	ENSOARG00020016820	ENSOART00020025878	HGNC Symbol	apoptogenic 1, mitochondrial [Source:NCBI gene (formerly Entrezgene);Acc:101102428]	intergenic
18	69313274	69313274	+	2.23159e-05	0.0272406	-18.2927	1	0	0	306	-315	ENSOART00020028885	+	ASPG	ENSOARG00020018531	ENSOART00020028885	HGNC Symbol	asparaginase [Source:HGNC Symbol;Acc:HGNC:20123]	prom
18	69474193	69474193	+	0.000123086	0.0654798	-13.887	0	0	0	307	116194	ENSOART00020029624	+	KIF26A	ENSOARG00020018926	ENSOART00020029624	HGNC Symbol	kinesin family member 26A [Source:HGNC Symbol;Acc:HGNC:20226]	intergenic
18	69736323	69736323	+	2.49705e-05	0.0286968	-32.3826	0	0	0	308	-29873	ENSOART00020029706	+	ENSOARG00020019324	ENSOARG00020019324	ENSOART00020029706			intergenic
18	69764422	69764422	+	9.21752e-05	0.0572794	-19.8213	0	0	0	309	-1774	ENSOART00020029706	+	ENSOARG00020019324	ENSOARG00020019324	ENSOART00020029706			intergenic
18	69900094	69900094	+	0.000140636	0.0698909	-38.1669	0	0	1	310	2375	ENSOART00020030084	+	ADSS1	ENSOARG00020019516	ENSOART00020030084	HGNC Symbol	adenylosuccinate synthase 1 [Source:NCBI gene (formerly Entrezgene);Acc:101103928]	intron
18	70021697	70021697	+	0.000101398	0.0596507	-14.7059	0	0	1	311	6270	ENSOART00020030554	+	CEP170B	ENSOARG00020019866	ENSOART00020030554	HGNC Symbol	centrosomal protein 170B [Source:HGNC Symbol;Acc:HGNC:20362]	intron
18	70465316	70465316	+	0.000249041	0.0918048	-17.0623	1	0	1	312	870	ENSOART00020019594	+	ENSOARG00020012857	ENSOARG00020012857	ENSOART00020019594			prom;intron
18	70491817	70491817	+	0.000194679	0.0820987	-12.3918	1	1	0	313	628	ENSOART00020020444	+	TMEM121	ENSOARG00020013406	ENSOART00020020444	HGNC Symbol	transmembrane protein 121 [Source:HGNC Symbol;Acc:HGNC:20511]	prom;exon
19	545538	545538	+	1.40377e-38	1.84206e-33	-62.2025	0	0	1	314	50820	ENSOART00020024832	+	VOPP1	ENSOARG00020015646	ENSOART00020024832	HGNC Symbol	VOPP1 WW domain binding protein [Source:NCBI gene (formerly Entrezgene);Acc:101101926]	intron
19	12462645	12462645	+	0.000218485	0.0863866	-13.1177	0	0	0	315	9415	ENSOART00020016080	+	ACVR2B	ENSOARG00020010379	ENSOART00020016080	HGNC Symbol	activin A receptor type 2B [Source:HGNC Symbol;Acc:HGNC:174]	intergenic
19	24695500	24695500	+	7.84255e-05	0.0525958	-25.8256	0	0	1	316	28081	ENSOART00020022966	+	ENSOARG00020015004	ENSOARG00020015004	ENSOART00020022966			intron
19	24695503	24695503	+	0.000159317	0.0741787	-26.8595	0	0	1	317	28084	ENSOART00020022966	+	ENSOARG00020015004	ENSOARG00020015004	ENSOART00020022966			intron
19	50955948	50955948	+	2.44827e-07	0.0012517	-10.2012	0	1	0	318	3302	ENSOART00020040864	+	RRP9	ENSOARG00020025956	ENSOART00020040864	HGNC Symbol	ribosomal RNA processing 9, U3 small nucleolar RNA binding protein [Source:HGNC Symbol;Acc:HGNC:16829]	exon
19	54500274	54500274	+	0.000103363	0.0601933	-11.1137	0	0	0	319	-2927	ENSOART00020038847	+	CCDC12	ENSOARG00020024802	ENSOART00020038847	HGNC Symbol	coiled-coil domain containing 12 [Source:HGNC Symbol;Acc:HGNC:28332]	intergenic
19	56162923	56162923	+	2.34143e-11	3.41387e-07	-32.1195	0	0	1	320	4179	ENSOART00020039962	+	ZDHHC3	ENSOARG00020025449	ENSOART00020039962	UniProtKB Gene Name	zinc finger DHHC-type palmitoyltransferase 3 [Source:NCBI gene (formerly Entrezgene);Acc:101120529]	intron
19	57483519	57483519	+	0.000188667	0.0808627	-15.361	0	1	0	321	9113	ENSOART00020040338	-	VGLL4	ENSOARG00020025701	ENSOART00020040338	HGNC Symbol	vestigial like family member 4 [Source:NCBI gene (formerly Entrezgene);Acc:101106039]	exon
19	59446877	59446877	+	3.85485e-06	0.00969669	-15.1359	0	0	1	322	40159	ENSOART00020040722	-	C3orf20	ENSOARG00020025893	ENSOART00020040722	HGNC Symbol	chromosome 19 C3orf20 homolog [Source:NCBI gene (formerly Entrezgene);Acc:101109126]	intron
19	59630700	59630700	+	5.0295e-05	0.0422165	-34.0476	0	0	1	323	21477	ENSOART00020040792	+	GRIP2	ENSOARG00020025919	ENSOART00020040792	HGNC Symbol	glutamate receptor interacting protein 2 [Source:NCBI gene (formerly Entrezgene);Acc:101109395]	intron
19	59630827	59630827	+	1.69356e-06	0.00563305	-42.4156	0	0	1	324	21604	ENSOART00020040792	+	GRIP2	ENSOARG00020025919	ENSOART00020040792	HGNC Symbol	glutamate receptor interacting protein 2 [Source:NCBI gene (formerly Entrezgene);Acc:101109395]	intron
19	59630860	59630860	+	3.17458e-07	0.00152407	-49.0702	0	0	1	325	21637	ENSOART00020040792	+	GRIP2	ENSOARG00020025919	ENSOART00020040792	HGNC Symbol	glutamate receptor interacting protein 2 [Source:NCBI gene (formerly Entrezgene);Acc:101109395]	intron
19	59675453	59675453	+	0.000221012	0.0867254	-12.9856	0	0	1	326	66230	ENSOART00020040792	+	GRIP2	ENSOARG00020025919	ENSOART00020040792	HGNC Symbol	glutamate receptor interacting protein 2 [Source:NCBI gene (formerly Entrezgene);Acc:101109395]	intron
19	59828571	59828571	+	0.000214603	0.0855086	-21.3832	0	0	0	327	-75857	ENSOART00020040797	-	SLC6A6	ENSOARG00020025943	ENSOART00020040797	HGNC Symbol	solute carrier family 6 member 6 [Source:NCBI gene (formerly Entrezgene);Acc:101105033]	intergenic
19	60424074	60424074	+	4.94304e-06	0.0111514	-37.7049	0	0	1	328	57912	ENSOART00020022959	+	NUP210	ENSOARG00020013605	ENSOART00020022959	HGNC Symbol	nucleoporin 210 [Source:HGNC Symbol;Acc:HGNC:30052]	intron
19	60490594	60490594	+	6.29469e-08	0.000396483	-23.36	0	0	0	329	124432	ENSOART00020022959	+	NUP210	ENSOARG00020013605	ENSOART00020022959	HGNC Symbol	nucleoporin 210 [Source:HGNC Symbol;Acc:HGNC:30052]	intergenic
19	60490678	60490678	+	1.539e-07	0.000841464	-16.7641	0	0	0	330	124516	ENSOART00020022959	+	NUP210	ENSOARG00020013605	ENSOART00020022959	HGNC Symbol	nucleoporin 210 [Source:HGNC Symbol;Acc:HGNC:30052]	intergenic
19	60652751	60652751	+	2.0091e-05	0.0256793	-28.0336	0	0	1	331	5457	ENSOART00020023637	+	IQSEC1	ENSOARG00020015244	ENSOART00020023637	HGNC Symbol	IQ motif and Sec7 domain ArfGEF 1 [Source:NCBI gene (formerly Entrezgene);Acc:105606122]	intron
19	61118637	61118637	+	2.37121e-05	0.0280712	-11.5414	0	0	1	332	9817	ENSOART00020025685	-	H1-10	ENSOARG00020016747	ENSOART00020025685	HGNC Symbol	histone H1x [Source:NCBI gene (formerly Entrezgene);Acc:101106288]	intron
19	61118706	61118706	+	0.000148204	0.0712899	-13.7701	0	0	1	333	9748	ENSOART00020025685	-	H1-10	ENSOARG00020016747	ENSOART00020025685	HGNC Symbol	histone H1x [Source:NCBI gene (formerly Entrezgene);Acc:101106288]	intron
19	61300551	61300551	+	5.96121e-05	0.0461957	-18.7838	0	0	1	334	3057	ENSOART00020026471	+	GATA2	ENSOARG00020017118	ENSOART00020026471	HGNC Symbol	GATA binding protein 2 [Source:NCBI gene (formerly Entrezgene);Acc:101113282]	intron
19	61342001	61342001	+	0.000220077	0.0865989	-30.6122	0	0	1	335	-20817	ENSOART00020026572	-	ENSOARG00020017282	ENSOARG00020017282	ENSOART00020026572			intron
19	61530358	61530358	+	7.0732e-05	0.0505674	-30.1274	0	0	1	336	-21673	ENSOART00020027133	-	SEC61A1	ENSOARG00020017586	ENSOART00020027133	HGNC Symbol	SEC61 translocon subunit alpha 1 [Source:NCBI gene (formerly Entrezgene);Acc:101114060]	intron
19	61883442	61883442	+	2.84758e-05	0.030876	-10.0403	0	0	0	337	14686	ENSOART00020028553	+	TPRA1	ENSOARG00020018474	ENSOART00020028553	HGNC Symbol	transmembrane protein adipocyte associated 1 [Source:NCBI gene (formerly Entrezgene);Acc:114109346]	intergenic
19	61920001	61920001	+	9.14066e-05	0.0569467	-24.4518	0	0	0	338	51245	ENSOART00020028553	+	TPRA1	ENSOARG00020018474	ENSOART00020028553	HGNC Symbol	transmembrane protein adipocyte associated 1 [Source:NCBI gene (formerly Entrezgene);Acc:114109346]	intergenic
19	61951086	61951086	+	3.58446e-06	0.00925305	-56.4242	0	0	0	339	82330	ENSOART00020028553	+	TPRA1	ENSOARG00020018474	ENSOART00020028553	HGNC Symbol	transmembrane protein adipocyte associated 1 [Source:NCBI gene (formerly Entrezgene);Acc:114109346]	intergenic
19	62488654	62488654	+	0.00013318	0.0680378	-25.4873	0	0	0	340	11798	ENSOART00020030300	-	SLC41A3	ENSOARG00020019589	ENSOART00020030300	HGNC Symbol	solute carrier family 41 member 3 [Source:HGNC Symbol;Acc:HGNC:31046]	intergenic
19	62660605	62660605	+	0.000112845	0.0627008	-10.9375	0	0	0	341	61128	ENSOART00020030516	+	CFAP100	ENSOARG00020019822	ENSOART00020030516	HGNC Symbol	cilia and flagella associated protein 100 [Source:NCBI gene (formerly Entrezgene);Acc:101117883]	intergenic
2	787991	787991	+	0.000230786	0.0887353	-18.1047	0	1	0	342	13273	ENSOART00020001944	+	ENSOARG00020001091	ENSOARG00020001091	ENSOART00020001944			exon
2	1577100	1577100	+	7.75317e-06	0.0146739	-21.0486	0	0	0	343	166580	ENSOART00020004061	-	ENSOARG00020002648	ENSOARG00020002648	ENSOART00020004061			intergenic
2	3269308	3269308	+	3.19871e-05	0.032792	-19.6062	0	0	0	344	254849	ENSOART00020006766	-	ENSOARG00020004423	ENSOARG00020004423	ENSOART00020006766			intergenic
2	7284653	7284653	+	9.49774e-06	0.0166546	-16.2379	0	0	1	345	51653	ENSOART00020007662	-	TRIM32	ENSOARG00020005023	ENSOART00020007662	HGNC Symbol	tripartite motif containing 32 [Source:NCBI gene (formerly Entrezgene);Acc:101117567]	intron
2	14219858	14219858	+	1.40884e-05	0.021209	-34.8571	0	0	0	346	-25262	ENSOART00020002228	+	PTPN3	ENSOARG00020001469	ENSOART00020002228	HGNC Symbol	protein tyrosine phosphatase non-receptor type 3 [Source:HGNC Symbol;Acc:HGNC:9655]	intergenic
2	16197805	16197805	+	0.000208325	0.0844157	-22.3295	0	1	1	347	1509	ENSOART00020003231	+	KLF4	ENSOARG00020002084	ENSOART00020003231	HGNC Symbol	Kruppel like factor 4 [Source:NCBI gene (formerly Entrezgene);Acc:100302636]	exon;intron
2	20537267	20537267	+	0.000213977	0.0855081	-14.3364	0	0	0	348	-316498	ENSOART00020004377	+	U6	ENSOARG00020002849	ENSOART00020004377	RFAM	U6 spliceosomal RNA [Source:RFAM;Acc:RF00026]	intergenic
2	30071860	30071860	+	0.000281433	0.096888	-23.8615	1	0	1	349	415	ENSOART00020001698	-	ENSOARG00020001141	ENSOARG00020001141	ENSOART00020001698			prom;intron
2	32089327	32089327	+	0.0001523	0.0725858	-21.3141	0	0	0	350	-120615	ENSOART00020003492	-	ERCC6L2	ENSOARG00020002268	ENSOART00020003492	HGNC Symbol	ERCC excision repair 6 like 2 [Source:HGNC Symbol;Acc:HGNC:26922]	intergenic
2	50200122	50200122	+	1.81718e-05	0.0248392	-38.4775	0	0	0	351	16229	ENSOART00020000892	+	ENSOARG00020000666	ENSOARG00020000666	ENSOART00020000892			intergenic
2	62204106	62204106	+	3.32258e-05	0.0334099	-38.3588	0	0	1	352	12961	ENSOART00020003585	-	PSAT1	ENSOARG00020002356	ENSOART00020003585	HGNC Symbol	phosphoserine aminotransferase 1 [Source:NCBI gene (formerly Entrezgene);Acc:101120382]	intron
2	110288735	110288735	+	1.46608e-06	0.0050406	-45.3039	0	1	0	353	-23802	ENSOART00020015363	+	ENSOARG00020010017	ENSOARG00020010017	ENSOART00020015363			exon
2	112733658	112733658	+	3.23621e-05	0.0329623	-13.8412	1	0	1	354	837	ENSOART00020011277	-	ENSOARG00020007386	ENSOARG00020007386	ENSOART00020011277			prom;intron
2	112858733	112858733	+	5.61591e-05	0.0447532	-11.8891	0	0	0	355	-16505	ENSOART00020011430	-	ENSOARG00020007514	ENSOARG00020007514	ENSOART00020011430			intergenic
2	126815090	126815090	+	4.21619e-05	0.0385727	-12.372	0	0	0	356	-50995	ENSOART00020033634	+	HS6ST1	ENSOARG00020021735	ENSOART00020033634	HGNC Symbol	heparan sulfate 6-O-sulfotransferase 1 [Source:NCBI gene (formerly Entrezgene);Acc:105611800]	intergenic
2	157686083	157686083	+	0.000299246	0.099876	-12.9177	0	0	0	357	-58577	ENSOART00020014315	+	FIGN	ENSOARG00020009364	ENSOART00020014315	UniProtKB Gene Name	fidgetin, microtubule severing factor [Source:NCBI gene (formerly Entrezgene);Acc:101105473]	intergenic
2	165272168	165272168	+	0.000110804	0.0623829	-21.9221	0	0	1	358	2176	ENSOART00020034158	+	NR4A2	ENSOARG00020022011	ENSOART00020034158	HGNC Symbol	nuclear receptor subfamily 4 group A member 2 [Source:NCBI gene (formerly Entrezgene);Acc:101114494]	intron
2	165272234	165272234	+	0.000250212	0.0919279	-21.2199	0	0	1	359	2242	ENSOART00020034158	+	NR4A2	ENSOARG00020022011	ENSOART00020034158	HGNC Symbol	nuclear receptor subfamily 4 group A member 2 [Source:NCBI gene (formerly Entrezgene);Acc:101114494]	intron
2	199113242	199113242	+	0.000264576	0.0942643	-23.3033	0	0	0	360	33925	ENSOART00020037007	+	ENSOARG00020023743	ENSOARG00020023743	ENSOART00020037007			intergenic
2	213782561	213782561	+	0.000252941	0.0924557	-14.7246	1	1	0	361	16	ENSOART00020019795	-	BOLL	ENSOARG00020012643	ENSOART00020019795	HGNC Symbol	boule homolog, RNA binding protein [Source:NCBI gene (formerly Entrezgene);Acc:101123609]	prom;exon
2	236454155	236454155	+	6.05747e-05	0.0463486	-26.7839	0	0	0	362	-8439	ENSOART00020025739	-	ENSOARG00020016788	ENSOARG00020016788	ENSOART00020025739			intergenic
2	249041548	249041548	+	0.000279942	0.0966542	-17.6471	0	0	1	363	3197	ENSOART00020017459	+	PTMA	ENSOARG00020011440	ENSOART00020017459	HGNC Symbol	prothymosin alpha [Source:NCBI gene (formerly Entrezgene);Acc:101108110]	intron
2	250902230	250902230	+	7.94826e-05	0.0529994	-17.3913	0	1	0	364	-11521	ENSOART00020032844	-	HDAC1	ENSOARG00020021280	ENSOART00020032844	UniProtKB Gene Name	histone deacetylase 1 [Source:NCBI gene (formerly Entrezgene);Acc:100820752]	exon
2	252343259	252343259	+	0.000243181	0.0906991	-11.5711	0	0	0	365	71822	ENSOART00020021300	+	MATN1	ENSOARG00020013966	ENSOART00020021300	HGNC Symbol	matrilin 1 [Source:NCBI gene (formerly Entrezgene);Acc:101108293]	intergenic
2	253242559	253242559	+	1.07799e-06	0.00409969	-11.1833	0	0	0	366	598636	ENSOART00020023628	-	PTPRU	ENSOARG00020014061	ENSOART00020023628	HGNC Symbol	protein tyrosine phosphatase receptor type U [Source:NCBI gene (formerly Entrezgene);Acc:101108816]	intergenic
2	256132946	256132946	+	8.91112e-06	0.0159456	-16.0384	1	0	0	367	-675	ENSOART00020035940	-	RPS6KA1	ENSOARG00020022904	ENSOART00020035940	HGNC Symbol	ribosomal protein S6 kinase A1 [Source:NCBI gene (formerly Entrezgene);Acc:101110124]	prom
2	256729007	256729007	+	4.06082e-10	4.99568e-06	-32.7586	0	0	0	368	16304	ENSOART00020012869	+	STMN1	ENSOARG00020008402	ENSOART00020012869	UniProtKB Gene Name	stathmin 1 [Source:NCBI gene (formerly Entrezgene);Acc:101113917]	intergenic
2	257591392	257591392	+	0.000133666	0.0680491	-36.6422	0	0	1	369	55269	ENSOART00020015118	+	RUNX3	ENSOARG00020009815	ENSOART00020015118	HGNC Symbol	RUNX family transcription factor 3 [Source:HGNC Symbol;Acc:HGNC:10473]	intron
2	257591413	257591413	+	8.29705e-07	0.003416	-53.0719	0	0	1	370	55290	ENSOART00020015118	+	RUNX3	ENSOARG00020009815	ENSOART00020015118	HGNC Symbol	RUNX family transcription factor 3 [Source:HGNC Symbol;Acc:HGNC:10473]	intron
2	257603804	257603804	+	0.000138718	0.0694769	-23.7304	0	0	0	371	67681	ENSOART00020015118	+	RUNX3	ENSOARG00020009815	ENSOART00020015118	HGNC Symbol	RUNX family transcription factor 3 [Source:HGNC Symbol;Acc:HGNC:10473]	intergenic
2	258954296	258954296	+	4.67733e-06	0.0108313	-21.7102	1	0	0	372	-325	ENSOART00020022798	+	TCEA3	ENSOARG00020014896	ENSOART00020022798	HGNC Symbol	transcription elongation factor A3 [Source:NCBI gene (formerly Entrezgene);Acc:101121158]	prom
2	259391119	259391119	+	6.59774e-05	0.0484123	-25.298	0	0	0	373	-5725	ENSOART00020024693	+	LACTBL1	ENSOARG00020016054	ENSOART00020024693	HGNC Symbol	lactamase beta like 1 [Source:NCBI gene (formerly Entrezgene);Acc:101121922]	intergenic
2	259597168	259597168	+	8.56474e-05	0.054958	-19.943	0	0	1	374	-22080	ENSOART00020025969	-	EPHB2	ENSOARG00020016163	ENSOART00020025969	HGNC Symbol	EPH receptor B2 [Source:HGNC Symbol;Acc:HGNC:3393]	intron
2	260176204	260176204	+	1.30585e-05	0.0200809	-12.7986	0	0	0	375	-40916	ENSOART00020026914	+	WNT4	ENSOARG00020017488	ENSOART00020026914	HGNC Symbol	Wnt family member 4 [Source:NCBI gene (formerly Entrezgene);Acc:101122423]	intergenic
2	260632589	260632589	+	0.000145333	0.0710214	-14.987	0	0	0	376	-14051	ENSOART00020032435	+	RAP1GAP	ENSOARG00020020068	ENSOART00020032435	HGNC Symbol	RAP1 GTPase activating protein [Source:HGNC Symbol;Acc:HGNC:9858]	intergenic
2	260709751	260709751	+	1.39724e-05	0.0211558	-11.0376	0	0	0	377	38431	ENSOART00020032489	+	RAP1GAP	ENSOARG00020020068	ENSOART00020032489	HGNC Symbol	RAP1 GTPase activating protein [Source:HGNC Symbol;Acc:HGNC:9858]	intergenic
2	261620105	261620105	+	0.000153603	0.0728538	-20	0	0	0	378	7775	ENSOART00020036889	-	FAM43B	ENSOARG00020023661	ENSOART00020036889	HGNC Symbol	family with sequence similarity 43 member B [Source:NCBI gene (formerly Entrezgene);Acc:101102630]	intergenic
2	262061422	262061422	+	1.88896e-05	0.025122	-14.9936	1	0	1	379	887	ENSOART00020010158	-	PLA2G2F	ENSOARG00020006594	ENSOART00020010158	HGNC Symbol	phospholipase A2 group IIF [Source:NCBI gene (formerly Entrezgene);Acc:101106664]	prom;intron
2	262763566	262763566	+	8.9513e-05	0.0563815	-35.1852	0	0	1	380	47682	ENSOART00020011596	+	ENSOARG00020007453	ENSOARG00020007453	ENSOART00020011596		capping actin protein of muscle Z-line subunit beta [Source:NCBI gene (formerly Entrezgene);Acc:101108893]	intron
2	263236328	263236328	+	0.000143567	0.0706475	-22.0917	0	0	1	381	-22861	ENSOART00020015497	+	ALDH4A1	ENSOARG00020009561	ENSOART00020015497	HGNC Symbol	aldehyde dehydrogenase 4 family member A1 [Source:HGNC Symbol;Acc:HGNC:406]	intron
2	264646811	264646811	+	0.000110942	0.0623829	-26.6972	0	0	0	382	-28117	ENSOART00020018429	-	ARHGEF10L	ENSOARG00020011152	ENSOART00020018429	HGNC Symbol	Rho guanine nucleotide exchange factor 10 like [Source:NCBI gene (formerly Entrezgene);Acc:101107175]	intergenic
2	264706053	264706053	+	0.000101795	0.0597219	-12.245	0	0	1	383	15652	ENSOART00020019421	+	RCC2	ENSOARG00020012552	ENSOART00020019421	HGNC Symbol	regulator of chromosome condensation 2 [Source:NCBI gene (formerly Entrezgene);Acc:101107424]	intron
2	264747287	264747287	+	0.000280497	0.0966925	-15.8926	0	0	1	384	-13286	ENSOART00020019592	-	ENSOARG00020012854	ENSOARG00020012854	ENSOART00020019592			intron
2	264865872	264865872	+	0.000181701	0.0794335	-21.4775	0	0	1	385	6189	ENSOART00020020542	-	PADI1	ENSOARG00020013288	ENSOART00020020542	HGNC Symbol	peptidyl arginine deiminase 1 [Source:NCBI gene (formerly Entrezgene);Acc:101108201]	intron
2	265151945	265151945	+	4.88313e-05	0.0412961	-14.2693	1	0	0	386	-990	ENSOART00020023002	-	CROCC	ENSOARG00020014443	ENSOART00020023002	HGNC Symbol	ciliary rootlet coiled-coil, rootletin [Source:NCBI gene (formerly Entrezgene);Acc:101109254]	prom
2	265657718	265657718	+	0.000235266	0.0897616	-32.4588	0	0	0	387	-69754	ENSOART00020026976	-	ENSOARG00020017540	ENSOARG00020017540	ENSOART00020026976			intergenic
20	5018499	5018499	+	1.01308e-05	0.0173022	-53.4884	0	0	0	388	161932	ENSOART00020037825	+	DST	ENSOARG00020021625	ENSOART00020037825	HGNC Symbol	dystonin [Source:HGNC Symbol;Acc:HGNC:1090]	intergenic
20	9849483	9849483	+	9.92428e-05	0.0590163	-15.8408	0	0	1	389	34522	ENSOART00020028753	+	ENSOARG00020018711	ENSOARG00020018711	ENSOART00020028753			intron
20	10274217	10274217	+	0.000276388	0.0962799	-25.18	0	1	0	390	7040	ENSOART00020030053	-	SPDEF	ENSOARG00020019475	ENSOART00020030053	HGNC Symbol	SAM pointed domain containing ETS transcription factor [Source:NCBI gene (formerly Entrezgene);Acc:101120201]	exon
20	10730072	10730072	+	0.000169956	0.0768154	-12.5637	0	0	1	391	60458	ENSOART00020032979	-	TCP11	ENSOARG00020020829	ENSOART00020032979	HGNC Symbol	t-complex 11 [Source:HGNC Symbol;Acc:HGNC:11658]	intron
20	17575389	17575389	+	0.000119983	0.0649753	-23.2827	0	0	0	392	27844	ENSOART00020024922	+	TAF8	ENSOARG00020016014	ENSOART00020024922	HGNC Symbol	TATA-box binding protein associated factor 8 [Source:NCBI gene (formerly Entrezgene);Acc:101109836]	intergenic
20	19471754	19471754	+	9.116e-05	0.0569467	-22.5816	0	0	0	393	-1847	ENSOART00020038274	-	NFKBIE	ENSOARG00020024469	ENSOART00020038274	HGNC Symbol	NFKB inhibitor epsilon [Source:NCBI gene (formerly Entrezgene);Acc:101118312]	intergenic
20	19477969	19477969	+	0.000281242	0.0968647	-21.3643	0	1	1	394	3262	ENSOART00020038342	+	TMEM151B	ENSOARG00020024483	ENSOART00020038342	HGNC Symbol	transmembrane protein 151B [Source:NCBI gene (formerly Entrezgene);Acc:101114474]	exon;intron
20	19897409	19897409	+	0.000173853	0.0776851	-23.9265	0	0	0	395	333176	ENSOART00020038571	+	CDC5L	ENSOARG00020024617	ENSOART00020038571	UniProtKB Gene Name	cell division cycle 5 like [Source:NCBI gene (formerly Entrezgene);Acc:101118824]	intergenic
20	44772065	44772065	+	2.24699e-05	0.0273437	-44.9275	0	0	1	396	45571	ENSOART00020034441	+	DTNBP1	ENSOARG00020021913	ENSOART00020034441	HGNC Symbol	dystrobrevin binding protein 1 [Source:HGNC Symbol;Acc:HGNC:17328]	intron
20	46582210	46582210	+	0.000221645	0.086907	-10.6727	0	0	1	397	54746	ENSOART00020035746	+	GFOD1	ENSOARG00020023015	ENSOART00020035746	UniProtKB Gene Name	glucose-fructose oxidoreductase domain containing 1 [Source:NCBI gene (formerly Entrezgene);Acc:101104352]	intron
20	51688936	51688936	+	8.37658e-05	0.054483	-13.547	0	0	0	398	-100777	ENSOART00020039189	-	RREB1	ENSOARG00020025006	ENSOART00020039189	HGNC Symbol	ras responsive element binding protein 1 [Source:HGNC Symbol;Acc:HGNC:10449]	intergenic
20	51963860	51963860	+	0.000184414	0.079954	-21.8741	0	0	0	399	72072	ENSOART00020039218	-	LY86	ENSOARG00020025014	ENSOART00020039218	HGNC Symbol	lymphocyte antigen 86 [Source:HGNC Symbol;Acc:HGNC:16837]	intergenic
20	52117701	52117701	+	8.92161e-05	0.0563749	-14.9924	0	0	0	400	-81771	ENSOART00020039218	-	LY86	ENSOARG00020025014	ENSOART00020039218	HGNC Symbol	lymphocyte antigen 86 [Source:HGNC Symbol;Acc:HGNC:16837]	intergenic
20	52458948	52458948	+	0.000124739	0.066044	-15.2174	0	0	0	401	9145	ENSOART00020039254	+	NRN1	ENSOARG00020025044	ENSOART00020039254	HGNC Symbol	neuritin 1 [Source:NCBI gene (formerly Entrezgene);Acc:101108869]	intergenic
20	52580478	52580478	+	0.000116712	0.0640828	-19.501	0	0	1	402	130675	ENSOART00020039254	+	NRN1	ENSOARG00020025044	ENSOART00020039254	HGNC Symbol	neuritin 1 [Source:NCBI gene (formerly Entrezgene);Acc:101108869]	intron
20	52580492	52580492	+	9.78248e-05	0.0588601	-12.0056	0	0	1	403	130689	ENSOART00020039254	+	NRN1	ENSOARG00020025044	ENSOART00020039254	HGNC Symbol	neuritin 1 [Source:NCBI gene (formerly Entrezgene);Acc:101108869]	intron
20	52580508	52580508	+	0.000251973	0.0923163	-16.0832	0	0	1	404	130705	ENSOART00020039254	+	NRN1	ENSOARG00020025044	ENSOART00020039254	HGNC Symbol	neuritin 1 [Source:NCBI gene (formerly Entrezgene);Acc:101108869]	intron
20	52797150	52797150	+	7.9484e-05	0.0529994	-46.3459	0	0	1	405	32143	ENSOART00020039288	-	FARS2	ENSOARG00020025055	ENSOART00020039288	HGNC Symbol	phenylalanyl-tRNA synthetase 2, mitochondrial [Source:NCBI gene (formerly Entrezgene);Acc:101120705]	intron
20	53190958	53190958	+	1.99925e-06	0.00632817	-22.0286	0	0	0	406	-1241	ENSOART00020039483	-	CDYL	ENSOARG00020025174	ENSOART00020039483	HGNC Symbol	chromodomain Y like [Source:NCBI gene (formerly Entrezgene);Acc:101120964]	intergenic
20	53236108	53236108	+	2.6936e-05	0.0298701	-58.1395	0	0	0	407	-46391	ENSOART00020039483	-	CDYL	ENSOARG00020025174	ENSOART00020039483	HGNC Symbol	chromodomain Y like [Source:NCBI gene (formerly Entrezgene);Acc:101120964]	intergenic
20	53963787	53963787	+	0.000126341	0.0664482	-13.4065	0	0	1	408	-27720	ENSOART00020010072	+	TUBB2B	ENSOARG00020006539	ENSOART00020010072	HGNC Symbol	tubulin beta-2B chain [Source:NCBI gene (formerly Entrezgene);Acc:101122475]	intron
20	54519175	54519175	+	0.00019915	0.0829897	-10.4403	0	0	0	409	-16808	ENSOART00020014018	-	U6	ENSOARG00020009144	ENSOART00020014018	RFAM	U6 spliceosomal RNA [Source:RFAM;Acc:RF00026]	intergenic
20	54675019	54675019	+	0.000207927	0.0844111	-13.9128	0	0	1	410	30091	ENSOART00020014133	+	GMDS	ENSOARG00020009159	ENSOART00020014133	HGNC Symbol	GDP-mannose 4,6-dehydratase [Source:NCBI gene (formerly Entrezgene);Acc:101101931]	intron
20	55168634	55168634	+	1.24108e-05	0.0194478	-12.5327	0	0	0	411	-1998	ENSOART00020014247	-	FOXF2	ENSOARG00020009297	ENSOART00020014247	HGNC Symbol	forkhead box F2 [Source:HGNC Symbol;Acc:HGNC:3810]	intergenic
20	55168657	55168657	+	0.000148248	0.0712899	-13.3082	0	0	0	412	-2021	ENSOART00020014247	-	FOXF2	ENSOARG00020009297	ENSOART00020014247	HGNC Symbol	forkhead box F2 [Source:HGNC Symbol;Acc:HGNC:3810]	intergenic
20	55169656	55169656	+	0.000147668	0.0712407	-10.7367	0	0	0	413	-3020	ENSOART00020014247	-	FOXF2	ENSOARG00020009297	ENSOART00020014247	HGNC Symbol	forkhead box F2 [Source:HGNC Symbol;Acc:HGNC:3810]	intergenic
20	55727443	55727443	+	0.000117289	0.0641292	-12.2178	0	0	1	414	9567	ENSOART00020015397	-	IRF4	ENSOARG00020010003	ENSOART00020015397	HGNC Symbol	interferon regulatory factor 4 [Source:HGNC Symbol;Acc:HGNC:6119]	intron
20	55727456	55727456	+	0.000105238	0.0608092	-15.0426	0	0	1	415	9554	ENSOART00020015397	-	IRF4	ENSOARG00020010003	ENSOART00020015397	HGNC Symbol	interferon regulatory factor 4 [Source:HGNC Symbol;Acc:HGNC:6119]	intron
21	67379	67379	+	7.22329e-05	0.0507783	-19.3499	0	0	0	416	98565	ENSOART00020016011	-	PANX1	ENSOARG00020010421	ENSOART00020016011	UniProtKB Gene Name	pannexin 1 [Source:NCBI gene (formerly Entrezgene);Acc:101118394]	intergenic
21	8257678	8257678	+	6.26495e-18	1.89717e-13	-30.2285	0	0	0	417	-76426	ENSOART00020027658	+	CTSC	ENSOARG00020017978	ENSOART00020027658	HGNC Symbol	cathepsin C [Source:NCBI gene (formerly Entrezgene);Acc:101112686]	intergenic
21	9211403	9211403	+	8.39587e-05	0.054483	-31.6832	0	0	0	418	270137	ENSOART00020027997	+	U6	ENSOARG00020018191	ENSOART00020027997	RFAM	U6 spliceosomal RNA [Source:RFAM;Acc:RF00026]	intergenic
21	9517755	9517755	+	5.91167e-05	0.0460384	-43.3696	0	0	0	419	-10070	ENSOART00020028378	-	TMEM135	ENSOARG00020018240	ENSOART00020028378	HGNC Symbol	transmembrane protein 135 [Source:HGNC Symbol;Acc:HGNC:26167]	intergenic
21	10086984	10086984	+	7.43929e-06	0.0144623	-33.0291	1	0	0	420	-290	ENSOART00020028757	-	ENSOARG00020018700	ENSOARG00020018700	ENSOART00020028757			prom
21	18667645	18667645	+	1.92276e-05	0.0252731	-14.8664	0	0	1	421	46095	ENSOART00020039289	+	TENM4	ENSOARG00020024798	ENSOART00020039289	HGNC Symbol	teneurin transmembrane protein 4 [Source:NCBI gene (formerly Entrezgene);Acc:101108614]	intron
21	18818661	18818661	+	0.000237795	0.0899685	-14.6259	0	0	1	422	197111	ENSOART00020039289	+	TENM4	ENSOARG00020024798	ENSOART00020039289	HGNC Symbol	teneurin transmembrane protein 4 [Source:NCBI gene (formerly Entrezgene);Acc:101108614]	intron
21	19503935	19503935	+	8.64195e-10	9.72018e-06	-44.4224	0	1	0	423	51631	ENSOART00020039457	-	USP35	ENSOARG00020025158	ENSOART00020039457	HGNC Symbol	ubiquitin specific peptidase 35 [Source:HGNC Symbol;Acc:HGNC:20061]	exon
21	30443216	30443216	+	2.68741e-05	0.0298434	-24.18	0	0	0	424	-17455	ENSOART00020010674	-	CDON	ENSOARG00020006906	ENSOART00020010674	HGNC Symbol	cell adhesion associated, oncogene regulated [Source:HGNC Symbol;Acc:HGNC:17104]	intergenic
21	34535946	34535946	+	6.46139e-05	0.0480386	-13.6646	0	0	1	425	11837	ENSOART00020017013	+	OPCML	ENSOARG00020011005	ENSOART00020017013	UniProtKB Gene Name	opioid binding protein/cell adhesion molecule like [Source:NCBI gene (formerly Entrezgene);Acc:101117888]	intron
21	36652564	36652564	+	0.000126639	0.0665605	-18.0692	0	0	0	426	-83098	ENSOART00020017385	-	ENSOARG00020011428	ENSOARG00020011428	ENSOART00020017385			intergenic
21	37349956	37349956	+	4.04583e-05	0.0375641	-35.4545	0	0	1	427	8611	ENSOART00020019718	-	ENSOARG00020012954	ENSOARG00020012954	ENSOART00020019718			intron
21	37363543	37363543	+	7.18204e-06	0.0140315	-19.0835	0	0	0	428	-4978	ENSOART00020019718	-	ENSOARG00020012954	ENSOARG00020012954	ENSOART00020019718			intergenic
21	38502079	38502079	+	5.9024e-05	0.0460384	-12.9902	0	0	0	429	-4559	ENSOART00020024331	-	VPS37C	ENSOARG00020015860	ENSOART00020024331	HGNC Symbol	VPS37C subunit of ESCRT-I [Source:NCBI gene (formerly Entrezgene);Acc:101122144]	intergenic
21	41845500	41845500	+	0.000147309	0.0712407	-20.77	0	0	0	430	2307	ENSOART00020021027	+	PPP1R32	ENSOARG00020013625	ENSOART00020021027	HGNC Symbol	protein phosphatase 1 regulatory subunit 32 [Source:NCBI gene (formerly Entrezgene);Acc:101108090]	intergenic
21	41898836	41898836	+	0.000105924	0.0609017	-19.0867	0	0	1	431	30200	ENSOART00020024841	-	SYT7	ENSOARG00020013930	ENSOART00020024841	HGNC Symbol	synaptotagmin 7 [Source:NCBI gene (formerly Entrezgene);Acc:101109661]	intron
21	42037171	42037171	+	0.000107851	0.0616463	-20.6612	0	0	0	432	-10589	ENSOART00020025171	+	DAGLA	ENSOARG00020016399	ENSOART00020025171	HGNC Symbol	diacylglycerol lipase alpha [Source:NCBI gene (formerly Entrezgene);Acc:101109927]	intergenic
21	42105936	42105936	+	0.000280934	0.0968009	-11.6404	0	1	0	433	15312	ENSOART00020026499	-	ENSOARG00020017205	ENSOARG00020017205	ENSOART00020026499		transmembrane protein 258 [Source:NCBI gene (formerly Entrezgene);Acc:101108351]	exon
21	42106053	42106053	+	0.000108372	0.0617403	-14	0	0	1	434	15195	ENSOART00020026499	-	ENSOARG00020017205	ENSOARG00020017205	ENSOART00020026499		transmembrane protein 258 [Source:NCBI gene (formerly Entrezgene);Acc:101108351]	intron
21	42281502	42281502	+	1.36365e-27	9.76048e-23	-76.8024	0	0	1	435	13133	ENSOART00020027481	-	FADS3	ENSOARG00020017693	ENSOART00020027481	HGNC Symbol	fatty acid desaturase 3 [Source:HGNC Symbol;Acc:HGNC:3576]	intron
21	44151212	44151212	+	0.000140936	0.0699133	-27.7373	0	0	1	436	32528	ENSOART00020038682	+	OTUB1	ENSOARG00020024649	ENSOART00020038682	HGNC Symbol	OTU deubiquitinase, ubiquitin aldehyde binding 1 [Source:NCBI gene (formerly Entrezgene);Acc:101122063]	intron
21	44151221	44151221	+	0.000177095	0.0784216	-26.4745	0	0	1	437	32537	ENSOART00020038682	+	OTUB1	ENSOARG00020024649	ENSOART00020038682	HGNC Symbol	OTU deubiquitinase, ubiquitin aldehyde binding 1 [Source:NCBI gene (formerly Entrezgene);Acc:101122063]	intron
21	45521120	45521120	+	3.66704e-06	0.00934368	-24.8767	0	1	0	438	8856	ENSOART00020028957	-	LTBP3	ENSOARG00020018123	ENSOART00020028957	HGNC Symbol	latent transforming growth factor beta binding protein 3 [Source:NCBI gene (formerly Entrezgene);Acc:101122993]	exon
21	45521161	45521161	+	8.95728e-06	0.0159918	-27.361	0	0	1	439	8815	ENSOART00020028957	-	LTBP3	ENSOARG00020018123	ENSOART00020028957	HGNC Symbol	latent transforming growth factor beta binding protein 3 [Source:NCBI gene (formerly Entrezgene);Acc:101122993]	intron
21	46158808	46158808	+	0.000186012	0.0803811	-23.5662	0	0	0	440	-7288	ENSOART00020035582	-	CD248	ENSOARG00020022914	ENSOART00020035582	HGNC Symbol	CD248 molecule [Source:NCBI gene (formerly Entrezgene);Acc:101105455]	intergenic
21	46294034	46294034	+	0.000201016	0.0831502	-25.8145	0	0	1	441	-4741	ENSOART00020011314	+	DPP3	ENSOARG00020006945	ENSOART00020011314	HGNC Symbol	dipeptidyl peptidase 3 [Source:HGNC Symbol;Acc:HGNC:3008]	intron
21	48092620	48092620	+	7.3967e-10	8.44278e-06	-11.923	0	0	0	442	10718	ENSOART00020026182	-	MRGPRF	ENSOARG00020017039	ENSOART00020026182	HGNC Symbol	MAS related GPR family member F [Source:NCBI gene (formerly Entrezgene);Acc:101122823]	intergenic
21	48184403	48184403	+	0.000129626	0.0674102	-31.1111	0	0	0	443	-29276	ENSOART00020027486	+	SMIM38	ENSOARG00020017868	ENSOART00020027486	HGNC Symbol	small integral membrane protein 38 [Source:HGNC Symbol;Acc:HGNC:54074]	intergenic
21	48359875	48359875	+	2.28091e-05	0.0275908	-30.9447	0	0	0	444	-136756	ENSOART00020028254	+	ENSOARG00020017910	ENSOARG00020017910	ENSOART00020028254			intergenic
21	48412028	48412028	+	1.74244e-05	0.0241105	-33.7838	0	0	0	445	-84603	ENSOART00020028254	+	ENSOARG00020017910	ENSOARG00020017910	ENSOART00020028254			intergenic
21	48583889	48583889	+	6.69799e-05	0.0488294	-35.6504	0	0	0	446	-41404	ENSOART00020028334	-	U6	ENSOARG00020018432	ENSOART00020028334	RFAM	U6 spliceosomal RNA [Source:RFAM;Acc:RF00026]	intergenic
21	49042529	49042529	+	0.000261945	0.0937648	-24.1162	0	0	0	447	-39556	ENSOART00020029215	+	ANO1	ENSOARG00020018806	ENSOART00020029215	HGNC Symbol	anoctamin 1 [Source:NCBI gene (formerly Entrezgene);Acc:101116524]	intergenic
21	49468956	49468956	+	1.28092e-08	0.000105577	-11.1111	0	0	1	448	73882	ENSOART00020031791	-	SHANK2	ENSOARG00020020051	ENSOART00020031791	HGNC Symbol	SH3 and multiple ankyrin repeat domains 2 [Source:HGNC Symbol;Acc:HGNC:14295]	intron
21	49718806	49718806	+	2.23695e-06	0.00680013	-17.0506	0	0	1	449	-36257	ENSOART00020031755	-	SHANK2	ENSOARG00020020051	ENSOART00020031755	HGNC Symbol	SH3 and multiple ankyrin repeat domains 2 [Source:HGNC Symbol;Acc:HGNC:14295]	intron
21	49955681	49955681	+	5.88961e-06	0.012499	-20.9615	0	0	0	450	-43427	ENSOART00020031873	-	U6	ENSOARG00020020657	ENSOART00020031873	RFAM	U6 spliceosomal RNA [Source:RFAM;Acc:RF00026]	intergenic
21	50296097	50296097	+	2.37237e-05	0.0280712	-22.088	0	0	0	451	43565	ENSOART00020032320	+	MRGPRG	ENSOARG00020020951	ENSOART00020032320	HGNC Symbol	MAS related GPR family member G [Source:HGNC Symbol;Acc:HGNC:24829]	intergenic
21	50305008	50305008	+	1.834e-05	0.0248961	-11.8812	0	0	0	452	49085	ENSOART00020032374	-	ENSOARG00020020976	ENSOARG00020020976	ENSOART00020032374			intergenic
21	50375090	50375090	+	0.000144214	0.0707887	-17.8836	0	0	0	453	-20999	ENSOART00020032374	-	ENSOARG00020020976	ENSOARG00020020976	ENSOART00020032374			intergenic
21	50456543	50456543	+	1.23129e-05	0.0193888	-11.3858	0	0	1	454	-9426	ENSOART00020033001	+	NAP1L4	ENSOARG00020021375	ENSOART00020033001	HGNC Symbol	nucleosome assembly protein 1 like 4 [Source:HGNC Symbol;Acc:HGNC:7640]	intron
21	51799402	51799402	+	6.89952e-05	0.0496384	-21.9643	1	0	0	455	-590	ENSOART00020014394	+	ENSOARG00020009417	ENSOARG00020009417	ENSOART00020014394			prom
21	51854946	51854946	+	6.57431e-05	0.0483764	-22.0592	0	0	0	456	-2300	ENSOART00020014473	+	DUSP8	ENSOARG00020009452	ENSOART00020014473	HGNC Symbol	dual specificity phosphatase 8 [Source:NCBI gene (formerly Entrezgene);Acc:101122905]	intergenic
21	52612645	52612645	+	2.57418e-06	0.00747674	-10.9589	0	1	0	457	4385	ENSOART00020026230	-	B4GALNT4	ENSOARG00020016276	ENSOART00020026230	HGNC Symbol	beta-1,4-N-acetyl-galactosaminyltransferase 4 [Source:HGNC Symbol;Acc:HGNC:26315]	exon
21	52814987	52814987	+	0.000239887	0.0902201	-22.8597	0	0	0	458	2670	ENSOART00020027444	+	BET1L	ENSOARG00020017763	ENSOART00020027444	UniProtKB Gene Name	Bet1 golgi vesicular membrane trafficking protein like [Source:NCBI gene (formerly Entrezgene);Acc:101105700]	intergenic
21	52933204	52933204	+	4.28461e-05	0.0389346	-25.4965	0	0	0	459	9521	ENSOART00020031689	-	ENSOARG00020020516	ENSOARG00020020516	ENSOART00020031689			intergenic
22	12988370	12988370	+	6.5263e-05	0.0482479	-53.5996	0	0	1	460	-16493	ENSOART00020014301	-	MIR107	ENSOARG00020009352	ENSOART00020014301	NCBI gene (formerly Entrezgene)	microRNA mir-107 [Source:NCBI gene (formerly Entrezgene);Acc:102466917]	intron
22	12988415	12988415	+	2.02385e-06	0.00634267	-65.8824	0	0	1	461	-16538	ENSOART00020014301	-	MIR107	ENSOARG00020009352	ENSOART00020014301	NCBI gene (formerly Entrezgene)	microRNA mir-107 [Source:NCBI gene (formerly Entrezgene);Acc:102466917]	intron
22	15833955	15833955	+	0.000294177	0.0990659	-59.9206	0	0	0	462	101204	ENSOART00020020105	+	MARCHF5	ENSOARG00020013178	ENSOART00020020105	HGNC Symbol	membrane associated ring-CH-type finger 5 [Source:NCBI gene (formerly Entrezgene);Acc:101102440]	intergenic
22	27432697	27432697	+	0.000284515	0.0975649	-11.7651	0	0	0	463	-10990	ENSOART00020016295	-	ITPRIP	ENSOARG00020010665	ENSOART00020016295	HGNC Symbol	inositol 1,4,5-trisphosphate receptor interacting protein [Source:NCBI gene (formerly Entrezgene);Acc:101115746]	intergenic
22	27618578	27618578	+	0.000210233	0.084754	-10.9776	0	0	0	464	-142173	ENSOART00020017466	+	SORCS3	ENSOARG00020011044	ENSOART00020017466	HGNC Symbol	sortilin related VPS10 domain containing receptor 3 [Source:NCBI gene (formerly Entrezgene);Acc:101116006]	intergenic
22	34618507	34618507	+	3.57655e-06	0.00925305	-12.0022	1	0	0	465	-796	ENSOART00020025903	-	BBIP1	ENSOARG00020016842	ENSOART00020025903	HGNC Symbol	BBSome interacting protein 1 [Source:HGNC Symbol;Acc:HGNC:28093]	prom
22	44924947	44924947	+	3.62856e-05	0.0350437	-10.5263	0	0	0	466	25986	ENSOART00020029387	+	ENSOARG00020019110	ENSOARG00020019110	ENSOART00020029387			intergenic
22	48009077	48009077	+	4.79181e-05	0.0410084	-22.7604	0	0	0	467	-25845	ENSOART00020036358	-	CTBP2	ENSOARG00020023317	ENSOART00020036358	HGNC Symbol	C-terminal binding protein 2 [Source:NCBI gene (formerly Entrezgene);Acc:101115416]	intergenic
22	50857403	50857403	+	1.45961e-07	0.000803638	-20.1195	0	0	0	468	34262	ENSOART00020039276	-	CLRN3	ENSOARG00020025052	ENSOART00020039276	HGNC Symbol	clarin 3 [Source:NCBI gene (formerly Entrezgene);Acc:101117462]	intergenic
22	51126133	51126133	+	0.000136114	0.0687813	-18.3481	0	0	1	469	13078	ENSOART00020039548	+	PTPRE	ENSOARG00020025091	ENSOART00020039548	HGNC Symbol	protein tyrosine phosphatase receptor type E [Source:NCBI gene (formerly Entrezgene);Acc:101117715]	intron
22	51973034	51973034	+	0.000267303	0.0946727	-41.5378	0	0	0	470	2962	ENSOART00020039588	+	ENSOARG00020025243	ENSOARG00020025243	ENSOART00020039588			intergenic
22	51988376	51988376	+	4.72759e-08	0.000315442	-37.9023	0	0	0	471	18304	ENSOART00020039588	+	ENSOARG00020025243	ENSOARG00020025243	ENSOART00020039588			intergenic
22	53150738	53150738	+	1.55222e-05	0.0223413	-19.3966	0	0	0	472	82740	ENSOART00020039697	+	GLRX3	ENSOARG00020025315	ENSOART00020039697	HGNC Symbol	glutaredoxin 3 [Source:NCBI gene (formerly Entrezgene);Acc:101107402]	intergenic
22	53195135	53195135	+	3.52653e-05	0.0345774	-10.4167	0	0	0	473	127137	ENSOART00020039697	+	GLRX3	ENSOARG00020025315	ENSOART00020039697	HGNC Symbol	glutaredoxin 3 [Source:NCBI gene (formerly Entrezgene);Acc:101107402]	intergenic
22	54447219	54447219	+	7.8152e-05	0.0525556	-19.0169	0	0	1	474	-28827	ENSOART00020010318	+	JAKMIP3	ENSOARG00020006692	ENSOART00020010318	HGNC Symbol	Janus kinase and microtubule interacting protein 3 [Source:NCBI gene (formerly Entrezgene);Acc:101108708]	intron
23	147287	147287	+	0.000116716	0.0640828	-14.4457	0	0	0	475	-27443	ENSOART00020016846	+	ENSOARG00020011052	ENSOARG00020011052	ENSOART00020016846		olfactory receptor 5L2-like [Source:NCBI gene (formerly Entrezgene);Acc:114110443]	intergenic
23	638807	638807	+	0.000125057	0.066044	-70.0748	0	0	0	476	12985	ENSOART00020017732	-	ENSOARG00020011645	ENSOARG00020011645	ENSOART00020017732			intergenic
23	1057450	1057450	+	5.11517e-05	0.0426176	-13.5975	0	0	1	477	-44659	ENSOART00020022198	-	NFATC1	ENSOARG00020012783	ENSOART00020022198	HGNC Symbol	nuclear factor of activated T cells 1 [Source:HGNC Symbol;Acc:HGNC:7775]	intron
23	4402196	4402196	+	6.04392e-06	0.0126998	-11.4573	0	0	1	478	10679	ENSOART00020026137	+	CYB5A	ENSOARG00020016854	ENSOART00020026137	NCBI gene (formerly Entrezgene)	cytochrome b5 type A (microsomal) [Source:NCBI gene (formerly Entrezgene);Acc:100307037]	intron
23	40988997	40988997	+	0.000193808	0.0819069	-18.8679	0	0	0	479	-52450	ENSOART00020014334	-	U6	ENSOARG00020009374	ENSOART00020014334	RFAM	U6 spliceosomal RNA [Source:RFAM;Acc:RF00026]	intergenic
23	44458250	44458250	+	9.37793e-05	0.0576341	-13.7413	1	1	0	480	634	ENSOART00020024992	-	TMEM200C	ENSOARG00020016296	ENSOART00020024992	HGNC Symbol	transmembrane protein 200C [Source:NCBI gene (formerly Entrezgene);Acc:101102196]	prom;exon
23	48083834	48083834	+	0.000178361	0.0786841	-13.1274	0	0	0	481	-60801	ENSOART00020036323	+	GNAL	ENSOARG00020023323	ENSOART00020036323	HGNC Symbol	G protein subunit alpha L [Source:HGNC Symbol;Acc:HGNC:4388]	intergenic
23	53447226	53447226	+	9.83252e-05	0.0589156	-10.4348	0	0	0	482	16259	ENSOART00020016448	-	U6	ENSOARG00020010763	ENSOART00020016448	RFAM	U6 spliceosomal RNA [Source:RFAM;Acc:RF00026]	intergenic
23	64658444	64658444	+	3.5424e-05	0.0346523	-15.4675	0	0	1	483	32758	ENSOART00020039448	-	CCBE1	ENSOARG00020025128	ENSOART00020039448	HGNC Symbol	collagen and calcium binding EGF domains 1 [Source:NCBI gene (formerly Entrezgene);Acc:101117553]	intron
23	67077140	67077140	+	0.000206522	0.0841772	-16.4153	0	0	0	484	30027	ENSOART00020040491	+	ENSOARG00020025782	ENSOARG00020025782	ENSOART00020040491			intergenic
23	67461590	67461590	+	4.28894e-05	0.0389346	-11.786	0	0	0	485	246558	ENSOART00020040631	-	BCL2	ENSOARG00020025848	ENSOART00020040631	HGNC Symbol	BCL2 apoptosis regulator [Source:NCBI gene (formerly Entrezgene);Acc:101119602]	intergenic
23	68018396	68018396	+	3.94385e-05	0.036922	-15.4229	0	1	0	486	9955	ENSOART00020040701	+	SERPINB13	ENSOARG00020025887	ENSOART00020040701	HGNC Symbol	serpin family B member 13 [Source:HGNC Symbol;Acc:HGNC:8944]	exon
24	325867	325867	+	3.22109e-05	0.0329207	-15.3652	0	0	0	487	4108	ENSOART00020026068	-	MRPL28	ENSOARG00020016960	ENSOART00020026068	UniProtKB Gene Name	mitochondrial ribosomal protein L28 [Source:HGNC Symbol;Acc:HGNC:14484]	intergenic
24	389644	389644	+	8.41595e-05	0.054483	-11.6233	0	0	0	488	-20335	ENSOART00020026662	+	RAB11FIP3	ENSOARG00020017294	ENSOART00020026662	HGNC Symbol	RAB11 family interacting protein 3 [Source:HGNC Symbol;Acc:HGNC:17224]	intergenic
24	1124824	1124824	+	9.3623e-05	0.0576332	-10.9413	0	0	1	489	1645	ENSOART00020041311	-	PTX4	ENSOARG00020026260	ENSOART00020041311	HGNC Symbol	pentraxin 4 [Source:NCBI gene (formerly Entrezgene);Acc:101108979]	intron
24	1325629	1325629	+	0.000230275	0.0887006	-23.4155	1	0	1	490	291	ENSOART00020041379	-	IGFALS	ENSOARG00020026302	ENSOART00020041379	HGNC Symbol	insulin like growth factor binding protein acid labile subunit [Source:HGNC Symbol;Acc:HGNC:5468]	prom;intron
24	1790236	1790236	+	4.30154e-05	0.0389346	-19.5155	0	0	0	491	-10385	ENSOART00020041166	-	ABCA3	ENSOARG00020026157	ENSOART00020041166	HGNC Symbol	ATP binding cassette subfamily A member 3 [Source:NCBI gene (formerly Entrezgene);Acc:105605850]	intergenic
24	1790266	1790266	+	3.02507e-06	0.00845648	-18.175	0	0	0	492	-10415	ENSOART00020041166	-	ABCA3	ENSOARG00020026157	ENSOART00020041166	HGNC Symbol	ATP binding cassette subfamily A member 3 [Source:NCBI gene (formerly Entrezgene);Acc:105605850]	intergenic
24	1790274	1790274	+	6.91543e-09	6.18724e-05	-26.9798	0	0	0	493	-10423	ENSOART00020041166	-	ABCA3	ENSOARG00020026157	ENSOART00020041166	HGNC Symbol	ATP binding cassette subfamily A member 3 [Source:NCBI gene (formerly Entrezgene);Acc:105605850]	intergenic
24	2532835	2532835	+	0.000287334	0.0978471	-19.3649	0	0	0	494	31161	ENSOART00020041568	+	ENSOARG00020026419	ENSOARG00020026419	ENSOART00020041568			intergenic
24	3557191	3557191	+	5.19624e-05	0.0429767	-16.9231	0	0	1	495	2577	ENSOART00020041642	+	GLIS2	ENSOARG00020026469	ENSOART00020041642	HGNC Symbol	GLIS family zinc finger 2 [Source:HGNC Symbol;Acc:HGNC:29450]	intron
24	4555858	4555858	+	5.97709e-05	0.0462265	-11.9436	0	0	1	496	291163	ENSOART00020015439	+	ENSOARG00020009960	ENSOARG00020009960	ENSOART00020015439			intron
24	4555875	4555875	+	0.000232643	0.0891951	-16.545	0	0	1	497	291180	ENSOART00020015439	+	ENSOARG00020009960	ENSOARG00020009960	ENSOART00020015439			intron
24	4832192	4832192	+	2.83252e-05	0.0307607	-27.4182	0	0	0	498	-157136	ENSOART00020018321	+	RBFOX1	ENSOARG00020010279	ENSOART00020018321	HGNC Symbol	RNA binding fox-1 homolog 1 [Source:HGNC Symbol;Acc:HGNC:18222]	intergenic
24	7708898	7708898	+	2.45042e-05	0.0284979	-20.968	0	0	0	499	15813	ENSOART00020020826	-	TMEM114	ENSOARG00020013574	ENSOART00020020826	HGNC Symbol	transmembrane protein 114 [Source:NCBI gene (formerly Entrezgene);Acc:101105548]	intergenic
24	10512829	10512829	+	7.6773e-05	0.0523718	-10.2408	0	0	1	500	10305	ENSOART00020027333	-	LITAF	ENSOARG00020017746	ENSOART00020027333	HGNC Symbol	lipopolysaccharide induced TNF factor [Source:NCBI gene (formerly Entrezgene);Acc:101109408]	intron
24	11032785	11032785	+	1.48592e-05	0.0217458	-32.8042	0	0	1	501	74843	ENSOART00020028771	+	SNX29	ENSOARG00020018416	ENSOART00020028771	HGNC Symbol	sorting nexin 29 [Source:HGNC Symbol;Acc:HGNC:30542]	intron
24	11645572	11645572	+	0.000173299	0.0776138	-18.2733	0	0	1	502	114663	ENSOART00020029088	-	CPPED1	ENSOARG00020018897	ENSOART00020029088	HGNC Symbol	calcineurin like phosphoesterase domain containing 1 [Source:NCBI gene (formerly Entrezgene);Acc:101111418]	intron
24	12127804	12127804	+	6.83314e-06	0.0136548	-20.4779	0	0	1	503	270671	ENSOART00020029229	+	SHISA9	ENSOARG00020018972	ENSOART00020029229	HGNC Symbol	shisa family member 9 [Source:NCBI gene (formerly Entrezgene);Acc:101109410]	intron
24	13577242	13577242	+	1.75052e-05	0.0241567	-19.4224	0	0	0	504	98398	ENSOART00020030151	+	ENSOARG00020019623	ENSOARG00020019623	ENSOART00020030151			intergenic
24	26357485	26357485	+	9.27709e-05	0.0574044	-17.9455	0	1	0	505	22508	ENSOART00020040719	+	SBK1	ENSOARG00020025897	ENSOART00020040719	HGNC Symbol	SH3 domain binding kinase 1 [Source:NCBI gene (formerly Entrezgene);Acc:101120982]	exon
24	33371032	33371032	+	6.57672e-05	0.0483764	-21.8347	0	0	0	506	33375	ENSOART00020027975	-	RCC1L	ENSOARG00020018061	ENSOART00020027975	HGNC Symbol	RCC1 like [Source:NCBI gene (formerly Entrezgene);Acc:101112531]	intergenic
24	33371056	33371056	+	3.63212e-05	0.0350437	-26.0752	0	0	0	507	33351	ENSOART00020027975	-	RCC1L	ENSOARG00020018061	ENSOART00020027975	HGNC Symbol	RCC1 like [Source:NCBI gene (formerly Entrezgene);Acc:101112531]	intergenic
24	34519077	34519077	+	2.41401e-05	0.028339	-11.9254	1	1	0	508	123	ENSOART00020035249	+	TRIM50	ENSOARG00020022634	ENSOART00020035249	HGNC Symbol	tripartite motif containing 50 [Source:NCBI gene (formerly Entrezgene);Acc:101116793]	prom;exon
24	35446904	35446904	+	1.27053e-05	0.0197305	-12.098	0	1	1	509	-78457	ENSOART00020037873	-	SH2B2	ENSOARG00020024254	ENSOART00020037873	HGNC Symbol	SH2B adaptor protein 2 [Source:NCBI gene (formerly Entrezgene);Acc:101117815]	exon;intron
24	36057824	36057824	+	0.000224121	0.0872476	-23.0802	0	0	1	510	12083	ENSOART00020038473	-	COL26A1	ENSOARG00020024535	ENSOART00020038473	HGNC Symbol	collagen type XXVI alpha 1 chain [Source:NCBI gene (formerly Entrezgene);Acc:101118329]	intron
24	36458961	36458961	+	2.1495e-07	0.00112078	-25.3502	0	1	0	511	1396	ENSOART00020023014	-	TRIP6	ENSOARG00020015033	ENSOART00020023014	HGNC Symbol	thyroid hormone receptor interactor 6 [Source:NCBI gene (formerly Entrezgene);Acc:101120629]	exon
24	36458967	36458967	+	1.23945e-11	1.99157e-07	-25.2315	0	1	0	512	1390	ENSOART00020023014	-	TRIP6	ENSOARG00020015033	ENSOART00020023014	HGNC Symbol	thyroid hormone receptor interactor 6 [Source:NCBI gene (formerly Entrezgene);Acc:101120629]	exon
24	38160734	38160734	+	0.00022307	0.087083	-10.5684	0	0	0	513	70993	ENSOART00020036182	+	TMEM130	ENSOARG00020023081	ENSOART00020036182	HGNC Symbol	transmembrane protein 130 [Source:NCBI gene (formerly Entrezgene);Acc:101103866]	intergenic
24	39697583	39697583	+	7.81655e-05	0.0525556	-19.8931	0	0	0	514	-9591	ENSOART00020013585	+	TNRC18	ENSOARG00020008851	ENSOART00020013585	HGNC Symbol	trinucleotide repeat containing 18 [Source:NCBI gene (formerly Entrezgene);Acc:101108714]	intergenic
24	39724488	39724488	+	5.19648e-05	0.0429767	-15.6206	0	0	1	515	17316	ENSOART00020014221	+	TNRC18	ENSOARG00020008851	ENSOART00020014221	HGNC Symbol	trinucleotide repeat containing 18 [Source:NCBI gene (formerly Entrezgene);Acc:101108714]	intron
24	39724491	39724491	+	2.51676e-07	0.00127022	-16.0463	0	0	1	516	17319	ENSOART00020014221	+	TNRC18	ENSOARG00020008851	ENSOART00020014221	HGNC Symbol	trinucleotide repeat containing 18 [Source:NCBI gene (formerly Entrezgene);Acc:101108714]	intron
24	40031372	40031372	+	0.000223055	0.087083	-12.8781	0	1	0	517	-7764	ENSOART00020015818	-	ENSOARG00020010356	ENSOARG00020010356	ENSOART00020015818		adaptor related protein complex 5 subunit zeta 1 [Source:NCBI gene (formerly Entrezgene);Acc:114108638]	exon
24	40073280	40073280	+	7.01e-07	0.00299959	-26.2713	0	0	1	518	6681	ENSOART00020016052	-	FOXK1	ENSOARG00020010449	ENSOART00020016052	HGNC Symbol	forkhead box K1 [Source:NCBI gene (formerly Entrezgene);Acc:101110295]	intron
24	40073336	40073336	+	5.45556e-06	0.011736	-21.0965	0	0	1	519	6625	ENSOART00020016052	-	FOXK1	ENSOARG00020010449	ENSOART00020016052	HGNC Symbol	forkhead box K1 [Source:NCBI gene (formerly Entrezgene);Acc:101110295]	intron
24	40136624	40136624	+	9.01636e-05	0.0566553	-31.702	0	0	0	520	-56665	ENSOART00020016052	-	FOXK1	ENSOARG00020010449	ENSOART00020016052	HGNC Symbol	forkhead box K1 [Source:NCBI gene (formerly Entrezgene);Acc:101110295]	intergenic
24	40171035	40171035	+	0.000166302	0.0762465	-13.4063	0	0	0	521	-91076	ENSOART00020016052	-	FOXK1	ENSOARG00020010449	ENSOART00020016052	HGNC Symbol	forkhead box K1 [Source:NCBI gene (formerly Entrezgene);Acc:101110295]	intergenic
24	40217700	40217700	+	6.90353e-05	0.0496384	-19.5312	0	0	0	522	-137741	ENSOART00020016052	-	FOXK1	ENSOARG00020010449	ENSOART00020016052	HGNC Symbol	forkhead box K1 [Source:NCBI gene (formerly Entrezgene);Acc:101110295]	intergenic
24	40369818	40369818	+	0.000194099	0.0819858	-11.6963	0	1	0	523	-289859	ENSOART00020016052	-	FOXK1	ENSOARG00020010449	ENSOART00020016052	HGNC Symbol	forkhead box K1 [Source:NCBI gene (formerly Entrezgene);Acc:101110295]	exon
24	40383555	40383555	+	2.05731e-05	0.0258341	-12.6761	0	0	1	524	-303596	ENSOART00020016052	-	FOXK1	ENSOARG00020010449	ENSOART00020016052	HGNC Symbol	forkhead box K1 [Source:NCBI gene (formerly Entrezgene);Acc:101110295]	intron
24	40407011	40407011	+	3.33618e-06	0.00890406	-24.5466	0	0	1	525	-327052	ENSOART00020016052	-	FOXK1	ENSOARG00020010449	ENSOART00020016052	HGNC Symbol	forkhead box K1 [Source:NCBI gene (formerly Entrezgene);Acc:101110295]	intron
24	41444187	41444187	+	1.98345e-05	0.0254339	-24.6005	0	0	0	526	11040	ENSOART00020019358	-	AMZ1	ENSOARG00020012565	ENSOART00020019358	HGNC Symbol	archaelysin family metallopeptidase 1 [Source:NCBI gene (formerly Entrezgene);Acc:101111338]	intergenic
24	41856912	41856912	+	0.000212097	0.0852871	-12.0247	0	0	1	527	53019	ENSOART00020022350	+	MAD1L1	ENSOARG00020014537	ENSOART00020022350	HGNC Symbol	mitotic arrest deficient 1 like 1 [Source:NCBI gene (formerly Entrezgene);Acc:105605963]	intron
24	42006266	42006266	+	0.000277005	0.0962897	-32.3887	0	0	1	528	76744	ENSOART00020022549	-	ELFN1	ENSOARG00020014752	ENSOART00020022549	HGNC Symbol	extracellular leucine rich repeat and fibronectin type III domain containing 1 [Source:NCBI gene (formerly Entrezgene);Acc:114110558]	intron
24	42180447	42180447	+	7.78842e-05	0.0525556	-10.3282	0	0	0	529	-23377	ENSOART00020022609	+	PSMG3	ENSOARG00020014769	ENSOART00020022609	UniProtKB Gene Name	proteasome assembly chaperone 3 [Source:NCBI gene (formerly Entrezgene);Acc:101119783]	intergenic
24	42346150	42346150	+	2.49682e-06	0.00736269	-11.7697	0	0	0	530	67542	ENSOART00020028244	+	MICALL2	ENSOARG00020018359	ENSOART00020028244	HGNC Symbol	MICAL like 2 [Source:NCBI gene (formerly Entrezgene);Acc:101106245]	intergenic
24	42361550	42361550	+	1.95331e-05	0.0254213	-33.6757	0	0	0	531	65969	ENSOART00020028365	-	UNCX	ENSOARG00020018422	ENSOART00020028365	HGNC Symbol	UNC homeobox [Source:NCBI gene (formerly Entrezgene);Acc:114110559]	intergenic
24	42366711	42366711	+	7.57814e-05	0.0521148	-18.6047	0	0	0	532	60808	ENSOART00020028365	-	UNCX	ENSOARG00020018422	ENSOART00020028365	HGNC Symbol	UNC homeobox [Source:NCBI gene (formerly Entrezgene);Acc:114110559]	intergenic
24	42383296	42383296	+	0.000214102	0.0855081	-31.8071	0	0	0	533	44223	ENSOART00020028365	-	UNCX	ENSOARG00020018422	ENSOART00020028365	HGNC Symbol	UNC homeobox [Source:NCBI gene (formerly Entrezgene);Acc:114110559]	intergenic
24	42836116	42836116	+	0.000101496	0.0596507	-23.2171	0	0	0	534	24307	ENSOART00020029503	+	PDGFA	ENSOARG00020019095	ENSOART00020029503	HGNC Symbol	platelet derived growth factor subunit A [Source:NCBI gene (formerly Entrezgene);Acc:114110564]	intergenic
24	42858100	42858100	+	0.000213058	0.0854207	-11.7873	0	0	0	535	46291	ENSOART00020029503	+	PDGFA	ENSOARG00020019095	ENSOART00020029503	HGNC Symbol	platelet derived growth factor subunit A [Source:NCBI gene (formerly Entrezgene);Acc:114110564]	intergenic
25	5015443	5015443	+	6.18056e-05	0.0466429	-23.1694	0	0	1	536	32051	ENSOART00020020118	-	SIPA1L2	ENSOARG00020013094	ENSOART00020020118	HGNC Symbol	signal induced proliferation associated 1 like 2 [Source:NCBI gene (formerly Entrezgene);Acc:101112448]	intron
25	6816831	6816831	+	0.000119773	0.0649464	-10.0903	0	0	1	537	-43946	ENSOART00020022711	+	ENSOARG00020014831	ENSOARG00020014831	ENSOART00020022711		cytochrome c oxidase assembly factor 6 homolog [Source:NCBI gene (formerly Entrezgene);Acc:101113195]	intron
25	13028770	13028770	+	0.000145505	0.0710214	-28.7884	0	0	0	538	54423	ENSOART00020033219	-	ENSOARG00020021502	ENSOARG00020021502	ENSOART00020033219			intergenic
25	29437627	29437627	+	2.89192e-05	0.0310978	-14.1333	0	0	1	539	16566	ENSOART00020030641	-	DNAJB12	ENSOARG00020019843	ENSOART00020030641	HGNC Symbol	DnaJ heat shock protein family (Hsp40) member B12 [Source:HGNC Symbol;Acc:HGNC:14891]	intron
25	34998767	34998767	+	4.13844e-09	3.83335e-05	-87.5	0	0	0	540	73983	ENSOART00020041243	+	RPS24	ENSOARG00020026205	ENSOART00020041243	HGNC Symbol	ribosomal protein S24 [Source:NCBI gene (formerly Entrezgene);Acc:101104961]	intergenic
25	35401948	35401948	+	0.000201106	0.0831502	-21.6098	0	0	0	541	477164	ENSOART00020041243	+	RPS24	ENSOARG00020026205	ENSOART00020041243	HGNC Symbol	ribosomal protein S24 [Source:NCBI gene (formerly Entrezgene);Acc:101104961]	intergenic
25	36998653	36998653	+	2.6056e-12	4.55885e-08	-41.0114	0	0	1	542	19625	ENSOART00020041317	+	TSPAN14	ENSOARG00020026261	ENSOART00020041317	UniProtKB Gene Name	tetraspanin 14 [Source:NCBI gene (formerly Entrezgene);Acc:101109329]	intron
25	43501436	43501436	+	0.000168199	0.0765341	-16.5245	1	1	0	543	129	ENSOART00020041509	-	GLUD1	ENSOARG00020026378	ENSOART00020041509	NCBI gene (formerly Entrezgene)	Ovis aries glutamate dehydrogenase 1 (GLUD1), mRNA. [Source:RefSeq mRNA;Acc:NM_001278567]	prom;exon
25	43693000	43693000	+	0.000268435	0.0947897	-19.9367	0	0	0	544	-39203	ENSOART00020041521	+	ENSOARG00020026387	ENSOARG00020026387	ENSOART00020041521		neuropeptide Y receptor type 4 [Source:NCBI gene (formerly Entrezgene);Acc:101113823]	intergenic
25	45480985	45480985	+	0.000267533	0.0947116	-10.0821	1	0	1	545	362	ENSOART00020041631	-	DRGX	ENSOARG00020026461	ENSOART00020041631	HGNC Symbol	dorsal root ganglia homeobox [Source:NCBI gene (formerly Entrezgene);Acc:101116883]	prom;intron
25	45719815	45719815	+	6.16134e-05	0.0466429	-34.1132	0	0	1	546	21523	ENSOART00020023789	-	OGDHL	ENSOARG00020015179	ENSOART00020023789	HGNC Symbol	oxoglutarate dehydrogenase like [Source:NCBI gene (formerly Entrezgene);Acc:101118331]	intron
25	46810124	46810124	+	0.000210713	0.0848604	-22.6875	0	0	1	547	9753	ENSOART00020036721	+	CXCL12	ENSOARG00020023515	ENSOART00020036721	HGNC Symbol	C-X-C motif chemokine ligand 12 [Source:NCBI gene (formerly Entrezgene);Acc:101121145]	intron
25	46867605	46867605	+	0.000238616	0.0901061	-15.3539	0	0	0	548	67234	ENSOART00020036721	+	CXCL12	ENSOARG00020023515	ENSOART00020036721	HGNC Symbol	C-X-C motif chemokine ligand 12 [Source:NCBI gene (formerly Entrezgene);Acc:101121145]	intergenic
25	47208435	47208435	+	2.89287e-09	2.84708e-05	-29.9043	0	0	0	549	-231664	ENSOART00020036743	+	ZNF32	ENSOARG00020023563	ENSOART00020036743	HGNC Symbol	zinc finger protein 32 [Source:NCBI gene (formerly Entrezgene);Acc:101121744]	intergenic
26	168558	168558	+	2.89976e-05	0.0310978	-16.5628	0	0	0	550	22854	ENSOART00020037040	-	ENSOARG00020023751	ENSOARG00020023751	ENSOART00020037040			intergenic
26	1157794	1157794	+	0.000239335	0.0901787	-13.9494	0	0	1	551	-103201	ENSOART00020037353	+	CLN8	ENSOARG00020023950	ENSOART00020037353	HGNC Symbol	CLN8 transmembrane ER and ERGIC protein [Source:NCBI gene (formerly Entrezgene);Acc:101104038]	intron
26	4507005	4507005	+	6.00815e-05	0.0462265	-11.2245	0	0	0	552	-664372	ENSOART00020038085	+	ENSOARG00020024367	ENSOARG00020024367	ENSOART00020038085			intergenic
26	6181174	6181174	+	7.12015e-09	6.29883e-05	-17.4525	0	0	0	553	-94875	ENSOART00020038166	+	U6	ENSOARG00020024413	ENSOART00020038166	RFAM	U6 spliceosomal RNA [Source:RFAM;Acc:RF00026]	intergenic
26	6363452	6363452	+	0.000132509	0.068006	-14.6239	0	0	1	554	15295	ENSOART00020038225	-	ENSOARG00020024445	ENSOARG00020024445	ENSOART00020038225			intron
26	6824419	6824419	+	0.000259252	0.0933068	-61.6364	0	0	0	555	11833	ENSOART00020038785	+	ENSOARG00020024770	ENSOARG00020024770	ENSOART00020038785			intergenic
26	15774913	15774913	+	2.00132e-06	0.00632817	-18.9111	0	0	1	556	71801	ENSOART00020019915	-	IRF2	ENSOARG00020013042	ENSOART00020019915	HGNC Symbol	interferon regulatory factor 2 [Source:HGNC Symbol;Acc:HGNC:6117]	intron
26	27131444	27131444	+	3.10425e-05	0.0322865	-14.9022	0	0	0	557	48463	ENSOART00020037800	+	ENSOARG00020024202	ENSOARG00020024202	ENSOART00020037800			intergenic
26	36106296	36106296	+	4.70717e-05	0.0407715	-19.8409	0	1	1	558	-18552	ENSOART00020030709	-	BRF2	ENSOARG00020019985	ENSOART00020030709	UniProtKB Gene Name	BRF2 RNA polymerase III transcription initiation factor subunit [Source:NCBI gene (formerly Entrezgene);Acc:101110733]	exon;intron
26	39323885	39323885	+	0.000164272	0.0756804	-35.6806	0	0	0	559	-125355	ENSOART00020038818	-	ZMAT4	ENSOARG00020024771	ENSOART00020038818	HGNC Symbol	zinc finger matrin-type 4 [Source:NCBI gene (formerly Entrezgene);Acc:101116280]	intergenic
26	39481001	39481001	+	7.46841e-05	0.0518533	-20.8058	0	0	0	560	1898	ENSOART00020038824	-	SNORA70	ENSOARG00020024800	ENSOART00020038824	RFAM	Small nucleolar RNA SNORA70 [Source:RFAM;Acc:RF00156]	intergenic
26	39518022	39518022	+	8.75133e-06	0.0156955	-13.9959	0	0	0	561	-35125	ENSOART00020038824	-	SNORA70	ENSOARG00020024800	ENSOART00020038824	RFAM	Small nucleolar RNA SNORA70 [Source:RFAM;Acc:RF00156]	intergenic
26	40185358	40185358	+	5.19283e-06	0.0114846	-22.3214	0	0	0	562	-11213	ENSOART00020039997	-	ANK1	ENSOARG00020024995	ENSOART00020039997	HGNC Symbol	ankyrin 1 [Source:NCBI gene (formerly Entrezgene);Acc:101121569]	intergenic
26	42090679	42090679	+	4.37664e-05	0.0393367	-16.744	0	0	1	563	38495	ENSOART00020025817	+	PSD3	ENSOARG00020015217	ENSOART00020025817	HGNC Symbol	pleckstrin and Sec7 domain containing 3 [Source:HGNC Symbol;Acc:HGNC:19093]	intron
26	46961321	46961321	+	0.000147403	0.0712407	-17.0263	0	0	0	564	-666211	ENSOART00020032287	-	ENSOARG00020020552	ENSOARG00020020552	ENSOART00020032287		ubiquitin-conjugating enzyme E2E 2 [Source:NCBI gene (formerly Entrezgene);Acc:100187550]	intergenic
26	47709643	47709643	+	7.10737e-13	1.36485e-08	-42.8478	0	0	1	565	35990	ENSOART00020032481	+	ZNF385D	ENSOARG00020021008	ENSOART00020032481	HGNC Symbol	zinc finger protein 385D [Source:HGNC Symbol;Acc:HGNC:26191]	intron
3	55840	55840	+	0.00021659	0.0861259	-13.8861	0	0	1	566	156845	ENSOART00020029647	-	CACNA1B	ENSOARG00020017625	ENSOART00020029647	HGNC Symbol	calcium voltage-gated channel subunit alpha1 B [Source:HGNC Symbol;Acc:HGNC:1389]	intron
3	766777	766777	+	3.7708e-05	0.0358562	-15.8985	0	1	0	567	4614	ENSOART00020039027	-	GRIN1	ENSOARG00020023258	ENSOART00020039027	HGNC Symbol	glutamate ionotropic receptor NMDA type subunit 1 [Source:NCBI gene (formerly Entrezgene);Acc:443281]	exon
3	917471	917471	+	0.000243824	0.090724	-15.7226	1	0	0	568	-808	ENSOART00020000324	-	PTGDS	ENSOARG00020000264	ENSOART00020000324	NCBI gene (formerly Entrezgene)	prostaglandin D2 synthase [Source:NCBI gene (formerly Entrezgene);Acc:443192]	prom
3	1127972	1127972	+	0.000237458	0.0899276	-17.8464	1	0	1	569	124	ENSOART00020000982	-	LCN15	ENSOARG00020000723	ENSOART00020000982	HGNC Symbol	lipocalin 15 [Source:HGNC Symbol;Acc:HGNC:33777]	prom;intron
3	1340461	1340461	+	5.35241e-05	0.0435918	-20.0905	0	0	1	570	103903	ENSOART00020001337	-	OLFM1	ENSOARG00020000901	ENSOART00020001337	HGNC Symbol	olfactomedin 1 [Source:NCBI gene (formerly Entrezgene);Acc:101109602]	intron
3	1388827	1388827	+	1.45212e-05	0.0214908	-16.101	0	0	0	571	55537	ENSOART00020001337	-	OLFM1	ENSOARG00020000901	ENSOART00020001337	HGNC Symbol	olfactomedin 1 [Source:NCBI gene (formerly Entrezgene);Acc:101109602]	intergenic
3	1724483	1724483	+	4.12413e-05	0.0379718	-11.7285	0	0	1	572	4990	ENSOART00020002273	-	COL5A1	ENSOARG00020001060	ENSOART00020002273	HGNC Symbol	collagen type V alpha 1 chain [Source:HGNC Symbol;Acc:HGNC:2209]	intron
3	1745697	1745697	+	1.2372e-09	1.34035e-05	-41.9355	0	0	0	573	-16226	ENSOART00020002481	-	COL5A1	ENSOARG00020001060	ENSOART00020002481	HGNC Symbol	collagen type V alpha 1 chain [Source:HGNC Symbol;Acc:HGNC:2209]	intergenic
3	1962337	1962337	+	5.66953e-05	0.044953	-19	0	0	1	574	16558	ENSOART00020002589	-	RXRA	ENSOARG00020001706	ENSOART00020002589	HGNC Symbol	retinoid X receptor alpha [Source:HGNC Symbol;Acc:HGNC:10477]	intron
3	2243412	2243412	+	0.000147664	0.0712407	-13.1932	0	0	1	575	19183	ENSOART00020002927	+	VAV2	ENSOARG00020001789	ENSOART00020002927	HGNC Symbol	vav guanine nucleotide exchange factor 2 [Source:NCBI gene (formerly Entrezgene);Acc:101110137]	intron
3	2243431	2243431	+	0.000249386	0.0918048	-12.2224	0	0	1	576	19202	ENSOART00020002927	+	VAV2	ENSOARG00020001789	ENSOART00020002927	HGNC Symbol	vav guanine nucleotide exchange factor 2 [Source:NCBI gene (formerly Entrezgene);Acc:101110137]	intron
3	2243454	2243454	+	7.31881e-08	0.000449882	-16.1419	0	0	1	577	19225	ENSOART00020002927	+	VAV2	ENSOARG00020001789	ENSOART00020002927	HGNC Symbol	vav guanine nucleotide exchange factor 2 [Source:NCBI gene (formerly Entrezgene);Acc:101110137]	intron
3	2310248	2310248	+	6.39371e-06	0.0131768	-37.5446	0	0	1	578	86019	ENSOART00020002927	+	VAV2	ENSOARG00020001789	ENSOART00020002927	HGNC Symbol	vav guanine nucleotide exchange factor 2 [Source:NCBI gene (formerly Entrezgene);Acc:101110137]	intron
3	2356182	2356182	+	0.000120295	0.0649753	-56.201	0	0	1	579	-54875	ENSOART00020003206	+	SARDH	ENSOARG00020001993	ENSOART00020003206	HGNC Symbol	sarcosine dehydrogenase [Source:NCBI gene (formerly Entrezgene);Acc:101110407]	intron
3	2529860	2529860	+	8.13049e-06	0.0150622	-32.4761	0	0	0	580	-4729	ENSOART00020003317	+	FAM163B	ENSOARG00020002181	ENSOART00020003317	HGNC Symbol	family with sequence similarity 163 member B [Source:NCBI gene (formerly Entrezgene);Acc:101110928]	intergenic
3	2827746	2827746	+	0.000202233	0.0832335	-22.1801	0	0	0	581	-18623	ENSOART00020003788	+	ENSOARG00020002468	ENSOARG00020002468	ENSOART00020003788			intergenic
3	3268499	3268499	+	0.00014073	0.0698909	-18.3226	0	0	0	582	-2630	ENSOART00020006464	+	CARD9	ENSOARG00020004236	ENSOART00020006464	HGNC Symbol	caspase recruitment domain family member 9 [Source:HGNC Symbol;Acc:HGNC:16391]	intergenic
3	3268525	3268525	+	5.42888e-06	0.0117106	-19.6538	0	0	0	583	-2604	ENSOART00020006464	+	CARD9	ENSOARG00020004236	ENSOART00020006464	HGNC Symbol	caspase recruitment domain family member 9 [Source:HGNC Symbol;Acc:HGNC:16391]	intergenic
3	3345464	3345464	+	3.70013e-06	0.00939757	-48.9305	0	1	0	584	16363	ENSOART00020006991	+	ENSOARG00020004433	ENSOARG00020004433	ENSOART00020006991			exon
3	3430050	3430050	+	8.27703e-05	0.0541732	-29.7937	0	0	0	585	21933	ENSOART00020007235	+	LHX3	ENSOARG00020004662	ENSOART00020007235	HGNC Symbol	LIM homeobox 3 [Source:NCBI gene (formerly Entrezgene);Acc:101111265]	intergenic
3	3456759	3456759	+	0.00012812	0.0669718	-19.7573	0	0	0	586	-25381	ENSOART00020007273	+	TMEM250	ENSOARG00020004761	ENSOART00020007273	HGNC Symbol	transmembrane protein 250 [Source:NCBI gene (formerly Entrezgene);Acc:101117578]	intergenic
3	3482617	3482617	+	8.14973e-05	0.0537403	-67.0811	1	0	0	587	479	ENSOART00020007273	+	TMEM250	ENSOARG00020004761	ENSOART00020007273	HGNC Symbol	transmembrane protein 250 [Source:NCBI gene (formerly Entrezgene);Acc:101117578]	prom
3	4003133	4003133	+	0.000283575	0.0974001	-10.1852	0	0	1	588	15204	ENSOART00020024820	+	ENSOARG00020014951	ENSOARG00020014951	ENSOART00020024820		ral guanine nucleotide dissociation stimulator [Source:NCBI gene (formerly Entrezgene);Acc:101118864]	intron
3	4452368	4452368	+	1.87277e-05	0.0250961	-54.6036	0	0	0	589	-2764	ENSOART00020027411	-	BARHL1	ENSOARG00020017803	ENSOART00020027411	HGNC Symbol	BarH like homeobox 1 [Source:NCBI gene (formerly Entrezgene);Acc:101119896]	intergenic
3	4758911	4758911	+	0.000184234	0.0799199	-32.6963	0	0	0	590	67112	ENSOART00020000184	-	NTNG2	ENSOARG00020000152	ENSOART00020000184	HGNC Symbol	netrin G2 [Source:NCBI gene (formerly Entrezgene);Acc:101120654]	intergenic
3	4772425	4772425	+	1.25853e-05	0.0196202	-73.3262	0	0	1	591	53598	ENSOART00020000184	-	NTNG2	ENSOARG00020000152	ENSOART00020000184	HGNC Symbol	netrin G2 [Source:NCBI gene (formerly Entrezgene);Acc:101120654]	intron
3	4774371	4774371	+	9.22998e-14	1.9124e-09	-67.6136	0	1	0	592	51652	ENSOART00020000184	-	NTNG2	ENSOARG00020000152	ENSOART00020000184	HGNC Symbol	netrin G2 [Source:NCBI gene (formerly Entrezgene);Acc:101120654]	exon
3	4806928	4806928	+	0.000110717	0.0623829	-13.5671	0	0	1	593	19095	ENSOART00020000184	-	NTNG2	ENSOARG00020000152	ENSOART00020000184	HGNC Symbol	netrin G2 [Source:NCBI gene (formerly Entrezgene);Acc:101120654]	intron
3	6302747	6302747	+	3.48756e-05	0.0343189	-18.7638	0	1	0	594	-21948	ENSOART00020002096	-	ASS1	ENSOARG00020001391	ENSOART00020002096	HGNC Symbol	argininosuccinate synthase 1 [Source:NCBI gene (formerly Entrezgene);Acc:101115012]	exon
3	6302757	6302757	+	2.30359e-05	0.0277524	-41.8139	0	1	0	595	-21958	ENSOART00020002096	-	ASS1	ENSOARG00020001391	ENSOART00020002096	HGNC Symbol	argininosuccinate synthase 1 [Source:NCBI gene (formerly Entrezgene);Acc:101115012]	exon
3	6302764	6302764	+	0.000249422	0.0918048	-34.9893	0	1	0	596	-21965	ENSOART00020002096	-	ASS1	ENSOARG00020001391	ENSOART00020002096	HGNC Symbol	argininosuccinate synthase 1 [Source:NCBI gene (formerly Entrezgene);Acc:101115012]	exon
3	7016461	7016461	+	0.000184206	0.0799199	-17.9909	0	0	0	597	-6666	ENSOART00020003175	+	ASB6	ENSOARG00020002047	ENSOART00020003175	HGNC Symbol	ankyrin repeat and SOCS box containing 6 [Source:NCBI gene (formerly Entrezgene);Acc:101104650]	intergenic
3	7027819	7027819	+	1.43517e-05	0.0213603	-15.4412	0	0	0	598	3894	ENSOART00020003217	-	NTMT1	ENSOARG00020002110	ENSOART00020003217	HGNC Symbol	N-terminal Xaa-Pro-Lys N-methyltransferase 1 [Source:NCBI gene (formerly Entrezgene);Acc:101115521]	intergenic
3	7031780	7031780	+	0.000170239	0.0768992	-18.9519	1	0	0	599	-69	ENSOART00020003217	-	NTMT1	ENSOARG00020002110	ENSOART00020003217	HGNC Symbol	N-terminal Xaa-Pro-Lys N-methyltransferase 1 [Source:NCBI gene (formerly Entrezgene);Acc:101115521]	prom
3	8161083	8161083	+	1.74738e-08	0.000136216	-18.6332	1	1	0	600	206	ENSOART00020012992	-	CERCAM	ENSOARG00020008484	ENSOART00020012992	HGNC Symbol	cerebral endothelial cell adhesion molecule [Source:NCBI gene (formerly Entrezgene);Acc:101107949]	prom;exon
3	8161093	8161093	+	2.16377e-05	0.0267444	-12.38	1	1	0	601	196	ENSOART00020012992	-	CERCAM	ENSOARG00020008484	ENSOART00020012992	HGNC Symbol	cerebral endothelial cell adhesion molecule [Source:NCBI gene (formerly Entrezgene);Acc:101107949]	prom;exon
3	10807008	10807008	+	0.000258448	0.0931286	-18.7459	0	0	1	602	101082	ENSOART00020010724	-	U5	ENSOARG00020007014	ENSOART00020010724	RFAM	U5 spliceosomal RNA [Source:RFAM;Acc:RF00020]	intron
3	12864294	12864294	+	0.000185122	0.0801285	-14.2259	0	0	0	603	-31952	ENSOART00020017802	+	STRBP	ENSOARG00020011671	ENSOART00020017802	HGNC Symbol	spermatid perinuclear RNA binding protein [Source:NCBI gene (formerly Entrezgene);Acc:101109426]	intergenic
3	17507014	17507014	+	8.01381e-05	0.0532004	-22.5724	0	0	0	604	144814	ENSOART00020010519	+	RNF144A	ENSOARG00020006856	ENSOART00020010519	HGNC Symbol	ring finger protein 144A [Source:NCBI gene (formerly Entrezgene);Acc:101115266]	intergenic
3	27503539	27503539	+	0.000257399	0.0929207	-11.2939	0	0	0	605	203536	ENSOART00020026833	+	KCNS3	ENSOARG00020017454	ENSOART00020026833	UniProtKB Gene Name	potassium voltage-gated channel modifier subfamily S member 3 [Source:HGNC Symbol;Acc:HGNC:6302]	intergenic
3	28538699	28538699	+	0.000119612	0.0649033	-12.4586	0	0	0	606	79791	ENSOART00020027053	-	OSR1	ENSOARG00020017609	ENSOART00020027053	HGNC Symbol	odd-skipped related transcription factor 1 [Source:NCBI gene (formerly Entrezgene);Acc:101102632]	intergenic
3	29705629	29705629	+	9.12939e-05	0.0569467	-12.6582	0	0	0	607	-33910	ENSOART00020028526	+	U4	ENSOARG00020018548	ENSOART00020028526	RFAM	U4 spliceosomal RNA [Source:RFAM;Acc:RF00015]	intergenic
3	34213835	34213835	+	0.000117169	0.0641292	-12.1587	1	0	1	608	-527	ENSOART00020034483	-	DNMT3A	ENSOARG00020022113	ENSOART00020034483	HGNC Symbol	DNA methyltransferase 3 alpha [Source:HGNC Symbol;Acc:HGNC:2978]	prom;intron
3	36847501	36847501	+	2.86198e-05	0.0309101	-16.8029	0	0	0	609	-32104	ENSOART00020006638	+	FOSL2	ENSOARG00020004345	ENSOART00020006638	HGNC Symbol	FOS like 2, AP-1 transcription factor subunit [Source:NCBI gene (formerly Entrezgene);Acc:101122588]	intergenic
3	39306905	39306905	+	8.46627e-05	0.0545656	-20.9643	0	0	0	610	-31185	ENSOART00020008358	-	CAPN13	ENSOARG00020005452	ENSOART00020008358	HGNC Symbol	calpain 13 [Source:HGNC Symbol;Acc:HGNC:16663]	intergenic
3	63242084	63242084	+	2.40265e-05	0.0283189	-32.0272	0	0	0	611	9219	ENSOART00020001367	-	ENSOARG00020000945	ENSOARG00020000945	ENSOART00020001367		glycine cleavage system H protein, mitochondrial [Source:NCBI gene (formerly Entrezgene);Acc:114116451]	intergenic
3	63862927	63862927	+	5.32114e-05	0.0434531	-20.1244	1	1	0	612	121	ENSOART00020002305	-	IL1RN	ENSOARG00020001505	ENSOART00020002305	NCBI gene (formerly Entrezgene)	Ovis aries interleukin 1 receptor antagonist (IL1RN), mRNA. [Source:RefSeq mRNA;Acc:NM_001308595]	prom;exon
3	97853687	97853687	+	0.000234413	0.0895932	-24.3778	0	0	0	613	-3887	ENSOART00020005817	-	BIRC6	ENSOARG00020002705	ENSOART00020005817	HGNC Symbol	baculoviral IAP repeat containing 6 [Source:HGNC Symbol;Acc:HGNC:13516]	intergenic
3	99713886	99713886	+	0.000104531	0.0605156	-14.2376	0	0	1	614	52725	ENSOART00020010538	+	DYSF	ENSOARG00020005927	ENSOART00020010538	HGNC Symbol	dysferlin [Source:NCBI gene (formerly Entrezgene);Acc:101109257]	intron
3	99911099	99911099	+	0.000157813	0.0737838	-15.8959	0	0	0	615	249938	ENSOART00020010538	+	DYSF	ENSOARG00020005927	ENSOART00020010538	HGNC Symbol	dysferlin [Source:NCBI gene (formerly Entrezgene);Acc:101109257]	intergenic
3	101586563	101586563	+	4.56545e-05	0.0399603	-30.303	0	1	0	616	2990	ENSOART00020013146	-	FBXO41	ENSOARG00020008548	ENSOART00020013146	HGNC Symbol	F-box protein 41 [Source:NCBI gene (formerly Entrezgene);Acc:101104391]	exon
3	102112548	102112548	+	0.000142773	0.0704768	-23.8997	0	0	1	617	1130	ENSOART00020015792	+	TET3	ENSOARG00020010077	ENSOART00020015792	HGNC Symbol	tet methylcytosine dioxygenase 3 [Source:NCBI gene (formerly Entrezgene);Acc:101105649]	intron
3	109620221	109620221	+	2.36715e-05	0.0280712	-24.5923	0	0	1	618	29661	ENSOART00020024727	-	ZAP70	ENSOARG00020016071	ENSOART00020024727	HGNC Symbol	tyrosine-protein kinase ZAP-70 [Source:NCBI gene (formerly Entrezgene);Acc:101112639]	intron
3	109650897	109650897	+	0.00016647	0.0762465	-10.3308	0	0	0	619	-1017	ENSOART00020024727	-	ZAP70	ENSOARG00020016071	ENSOART00020024727	HGNC Symbol	tyrosine-protein kinase ZAP-70 [Source:NCBI gene (formerly Entrezgene);Acc:101112639]	intergenic
3	109731466	109731466	+	0.000280263	0.0966542	-20	0	0	1	620	5458	ENSOART00020024949	+	ACTR1B	ENSOARG00020016260	ENSOART00020024949	HGNC Symbol	actin related protein 1B [Source:NCBI gene (formerly Entrezgene);Acc:101112894]	intron
3	127935509	127935509	+	0.000200257	0.0831153	-10.3448	0	1	0	621	14255	ENSOART00020010566	+	ENSOARG00020006617	ENSOARG00020006617	ENSOART00020010566			exon
3	142317959	142317959	+	9.70613e-06	0.0169071	-10.3774	0	0	0	622	-29425	ENSOART00020028067	+	ENSOARG00020018254	ENSOARG00020018254	ENSOART00020028067			intergenic
3	145356592	145356592	+	7.17267e-05	0.050735	-11.6505	0	0	1	623	11533	ENSOART00020032807	-	DIP2B	ENSOARG00020021074	ENSOART00020032807	HGNC Symbol	disco interacting protein 2 homolog B [Source:NCBI gene (formerly Entrezgene);Acc:101116899]	intron
3	147101494	147101494	+	1.70279e-06	0.00563305	-20.6828	0	1	0	624	13897	ENSOART00020001927	+	ENSOARG00020001142	ENSOARG00020001142	ENSOART00020001927		lysine methyltransferase 2D [Source:HGNC Symbol;Acc:HGNC:7133]	exon
3	149381027	149381027	+	0.000115993	0.063873	-78.1168	0	0	0	625	-8573	ENSOART00020004944	-	ENSOARG00020003251	ENSOARG00020003251	ENSOART00020004944			intergenic
3	193649421	193649421	+	0.000276779	0.0962897	-40.3519	1	0	0	626	894	ENSOART00020000688	-	ENSOARG00020000531	ENSOARG00020000531	ENSOART00020000688			prom
3	219169202	219169202	+	0.000236683	0.0898976	-28.4305	0	0	0	627	76398	ENSOART00020007087	+	ENSOARG00020004640	ENSOARG00020004640	ENSOART00020007087			intergenic
3	224420604	224420604	+	2.11014e-08	0.000158228	-16.9719	0	0	1	628	2529	ENSOART00020006836	-	CD4	ENSOARG00020004460	ENSOART00020006836	NCBI gene (formerly Entrezgene)	Ovis aries CD4 molecule (CD4), mRNA. [Source:RefSeq mRNA;Acc:NM_001129902]	intron
3	225028062	225028062	+	7.85605e-05	0.0526354	-12.0703	0	0	1	629	11623	ENSOART00020012043	+	VWF	ENSOARG00020006721	ENSOART00020012043	HGNC Symbol	von Willebrand factor [Source:NCBI gene (formerly Entrezgene);Acc:101110931]	intron
3	227416072	227416072	+	6.96951e-05	0.0499759	-18.2211	0	0	1	630	41700	ENSOART00020017336	-	TSPAN9	ENSOARG00020011321	ENSOART00020017336	NCBI gene (formerly Entrezgene)	tetraspanin 9 [Source:NCBI gene (formerly Entrezgene);Acc:100180629]	intron
3	227559116	227559116	+	0.00013342	0.0680429	-35.7143	0	0	1	631	10198	ENSOART00020017263	-	TSPAN9	ENSOARG00020011321	ENSOART00020017263	NCBI gene (formerly Entrezgene)	tetraspanin 9 [Source:NCBI gene (formerly Entrezgene);Acc:100180629]	intron
3	227943017	227943017	+	0.000148192	0.0712899	-10.6641	0	0	1	632	32764	ENSOART00020020357	-	SLC6A12	ENSOARG00020013237	ENSOART00020020357	HGNC Symbol	solute carrier family 6 member 12 [Source:HGNC Symbol;Acc:HGNC:11045]	intron
3	227998149	227998149	+	0.000139815	0.0696719	-10.1476	0	0	1	633	-22370	ENSOART00020020357	-	SLC6A12	ENSOARG00020013237	ENSOART00020020357	HGNC Symbol	solute carrier family 6 member 12 [Source:HGNC Symbol;Acc:HGNC:11045]	intron
3	230106086	230106086	+	4.19843e-05	0.0385624	-34.2888	0	0	0	634	-24120	ENSOART00020040523	-	MICAL3	ENSOARG00020025774	ENSOART00020040523	HGNC Symbol	microtubule associated monooxygenase, calponin and LIM domain containing 3 [Source:HGNC Symbol;Acc:HGNC:24694]	intergenic
3	230558941	230558941	+	8.67024e-05	0.0554222	-16.1435	0	0	1	635	10061	ENSOART00020012033	+	MICALL1	ENSOARG00020007770	ENSOART00020012033	HGNC Symbol	MICAL like 1 [Source:HGNC Symbol;Acc:HGNC:29804]	intron
3	231740699	231740699	+	0.000131323	0.0679599	-13.0952	0	0	0	636	5052	ENSOART00020019979	+	MGAT3	ENSOARG00020013113	ENSOART00020019979	HGNC Symbol	beta-1,4-mannosyl-glycoprotein 4-beta-N-acetylglucosaminyltransferase [Source:NCBI gene (formerly Entrezgene);Acc:101123204]	intergenic
3	234220468	234220468	+	0.000176491	0.0784186	-20.9055	0	0	0	637	88017	ENSOART00020000943	-	ENSOARG00020000693	ENSOARG00020000693	ENSOART00020000943			intergenic
3	234956428	234956428	+	5.36563e-06	0.0116647	-28.8623	0	1	0	638	-30741	ENSOART00020001437	-	TTLL12	ENSOARG00020000987	ENSOART00020001437	HGNC Symbol	tubulin tyrosine ligase like 12 [Source:NCBI gene (formerly Entrezgene);Acc:101107185]	exon
3	234997129	234997129	+	9.24577e-05	0.0573644	-22.1382	0	0	1	639	68106	ENSOART00020001559	-	SCUBE1	ENSOARG00020001035	ENSOART00020001559	HGNC Symbol	signal peptide, CUB domain and EGF like domain containing 1 [Source:HGNC Symbol;Acc:HGNC:13441]	intron
3	235030098	235030098	+	0.000162495	0.0750371	-10.2824	0	0	1	640	35137	ENSOART00020001559	-	SCUBE1	ENSOARG00020001035	ENSOART00020001559	HGNC Symbol	signal peptide, CUB domain and EGF like domain containing 1 [Source:HGNC Symbol;Acc:HGNC:13441]	intron
3	235510773	235510773	+	0.00012226	0.0651574	-10.3134	0	1	0	641	21564	ENSOART00020001878	-	ENSOARG00020001258	ENSOARG00020001258	ENSOART00020001878		sulfotransferase family 4A member 1 [Source:NCBI gene (formerly Entrezgene);Acc:101107692]	exon
3	235790646	235790646	+	1.83258e-06	0.00593768	-22.1705	0	0	0	642	-6746	ENSOART00020002126	+	PARVG	ENSOARG00020001411	ENSOART00020002126	HGNC Symbol	parvin gamma [Source:NCBI gene (formerly Entrezgene);Acc:105610645]	intergenic
3	237153382	237153382	+	6.21896e-06	0.0129193	-34.2593	0	0	0	643	65574	ENSOART00020003131	+	ENSOARG00020002052	ENSOARG00020002052	ENSOART00020003131			intergenic
3	237201755	237201755	+	0.000222744	0.087083	-25.1741	0	0	1	644	29672	ENSOART00020003177	-	WNT7B	ENSOARG00020002070	ENSOART00020003177	HGNC Symbol	Wnt family member 7B [Source:NCBI gene (formerly Entrezgene);Acc:101109531]	intron
3	237207095	237207095	+	0.000278813	0.0966439	-32.1349	0	0	1	645	24332	ENSOART00020003177	-	WNT7B	ENSOARG00020002070	ENSOART00020003177	HGNC Symbol	Wnt family member 7B [Source:NCBI gene (formerly Entrezgene);Acc:101109531]	intron
3	237685633	237685633	+	6.16143e-05	0.0466429	-11.2354	0	0	1	646	57112	ENSOART00020007219	-	CELSR1	ENSOARG00020002430	ENSOART00020007219	HGNC Symbol	cadherin EGF LAG seven-pass G-type receptor 1 [Source:HGNC Symbol;Acc:HGNC:1850]	intron
3	237755633	237755633	+	0.000219347	0.0864769	-10.473	0	0	0	647	-11552	ENSOART00020007669	-	CELSR1	ENSOARG00020002430	ENSOART00020007669	HGNC Symbol	cadherin EGF LAG seven-pass G-type receptor 1 [Source:HGNC Symbol;Acc:HGNC:1850]	intergenic
3	237838531	237838531	+	2.79186e-05	0.0304695	-36.4862	0	1	1	648	41134	ENSOART00020008288	-	CERK	ENSOARG00020005370	ENSOART00020008288	HGNC Symbol	ceramide kinase [Source:HGNC Symbol;Acc:HGNC:19256]	exon;intron
3	239433134	239433134	+	6.08375e-05	0.0464594	-37.7874	0	0	1	649	-21996	ENSOART00020008547	+	TAFA5	ENSOARG00020005539	ENSOART00020008547	HGNC Symbol	TAFA chemokine like family member 5 [Source:NCBI gene (formerly Entrezgene);Acc:101121083]	intron
3	239721731	239721731	+	0.000289472	0.0981605	-12.1495	0	0	0	650	88006	ENSOART00020008564	+	ENSOARG00020005578	ENSOARG00020005578	ENSOART00020008564			intergenic
3	239777405	239777405	+	1.41511e-08	0.000114863	-35.5158	0	0	0	651	143680	ENSOART00020008564	+	ENSOARG00020005578	ENSOARG00020005578	ENSOART00020008564			intergenic
3	239993937	239993937	+	1.09158e-05	0.0179799	-44.8873	0	0	0	652	-203461	ENSOART00020008587	+	ENSOARG00020005589	ENSOARG00020005589	ENSOART00020008587			intergenic
3	240714357	240714357	+	0.000253196	0.0924946	-18.3673	0	0	0	653	-11013	ENSOART00020011890	-	PLXNB2	ENSOARG00020007767	ENSOART00020011890	HGNC Symbol	plexin B2 [Source:NCBI gene (formerly Entrezgene);Acc:101116473]	intergenic
4	9455143	9455143	+	0.000131191	0.0679599	-11.6667	1	0	0	654	-391	ENSOART00020019806	+	CDK14	ENSOARG00020012786	ENSOART00020019806	UniProtKB Gene Name	cyclin dependent kinase 14 [Source:NCBI gene (formerly Entrezgene);Acc:101109265]	prom
4	23124784	23124784	+	0.00020926	0.0845347	-12.6142	0	0	0	655	-3676	ENSOART00020002594	-	ENSOARG00020001717	ENSOARG00020001717	ENSOART00020002594			intergenic
4	23124855	23124855	+	8.46894e-05	0.0545656	-13.5195	0	0	0	656	-3747	ENSOART00020002594	-	ENSOARG00020001717	ENSOARG00020001717	ENSOART00020002594			intergenic
4	58251995	58251995	+	2.10744e-05	0.0262958	-22.4465	0	0	0	657	9588	ENSOART00020001430	-	CAV2	ENSOARG00020000978	ENSOART00020001430	NCBI gene (formerly Entrezgene)	Ovis aries caveolin 2 (CAV2), mRNA. [Source:RefSeq mRNA;Acc:NM_001195310]	intergenic
4	72276499	72276499	+	0.000291845	0.0986607	-41.7276	0	0	1	658	-61737	ENSOART00020014950	-	ENSOARG00020009743	ENSOARG00020009743	ENSOART00020014950			intron
4	73192174	73192174	+	0.000259129	0.0933068	-17.8887	0	1	0	659	42584	ENSOART00020018220	+	SCRN1	ENSOARG00020011928	ENSOART00020018220	HGNC Symbol	secernin 1 [Source:NCBI gene (formerly Entrezgene);Acc:101103468]	exon
4	75735892	75735892	+	0.000253842	0.0924946	-15.0943	1	1	0	660	735	ENSOART00020000181	-	ENSOARG00020000154	ENSOARG00020000154	ENSOART00020000181			prom;exon
4	75817097	75817097	+	2.90025e-05	0.0310978	-18.75	0	0	0	661	-4133	ENSOART00020000348	+	HOXA2	ENSOARG00020000291	ENSOART00020000348	HGNC Symbol	homeobox A2 [Source:HGNC Symbol;Acc:HGNC:5103]	intergenic
4	85587621	85587621	+	4.96018e-05	0.041813	-13.8777	0	0	0	662	-47101	ENSOART00020014322	-	HECW1	ENSOARG00020009226	ENSOART00020014322	HGNC Symbol	HECT, C2 and WW domain containing E3 ubiquitin protein ligase 1 [Source:HGNC Symbol;Acc:HGNC:22195]	intergenic
4	86914569	86914569	+	1.06565e-06	0.00409969	-21.2091	0	0	1	663	-6666	ENSOART00020000198	-	ENSOARG00020000171	ENSOARG00020000171	ENSOART00020000198			intron
4	101067397	101067397	+	7.87526e-08	0.00047332	-61.5385	0	0	1	664	16698	ENSOART00020007658	-	LRRC4	ENSOARG00020005020	ENSOART00020007658	HGNC Symbol	leucine rich repeat containing 4 [Source:NCBI gene (formerly Entrezgene);Acc:101109960]	intron
4	101224843	101224843	+	1.96116e-10	2.61711e-06	-11.6153	0	0	0	665	-31513	ENSOART00020007670	+	ENSOARG00020005028	ENSOARG00020005028	ENSOART00020007670			intergenic
4	104071404	104071404	+	3.98869e-06	0.00984465	-45.1163	0	0	0	666	251013	ENSOART00020001340	+	MKLN1	ENSOARG00020000910	ENSOART00020001340	HGNC Symbol	muskelin 1 [Source:NCBI gene (formerly Entrezgene);Acc:101119131]	intergenic
4	104223104	104223104	+	0.000153457	0.0728285	-24.4494	0	0	0	667	402713	ENSOART00020001340	+	MKLN1	ENSOARG00020000910	ENSOART00020001340	HGNC Symbol	muskelin 1 [Source:NCBI gene (formerly Entrezgene);Acc:101119131]	intergenic
4	110381769	110381769	+	6.63745e-06	0.0134342	-36.7117	0	0	1	668	106084	ENSOART00020003395	-	DGKI	ENSOARG00020002048	ENSOART00020003395	HGNC Symbol	diacylglycerol kinase iota [Source:HGNC Symbol;Acc:HGNC:2855]	intron
4	113436314	113436314	+	1.40578e-05	0.021209	-33.1245	0	0	1	669	215606	ENSOART00020008469	+	TMEM178B	ENSOARG00020005515	ENSOART00020008469	HGNC Symbol	transmembrane protein 178B [Source:HGNC Symbol;Acc:HGNC:44112]	intron
4	115537609	115537609	+	0.000275876	0.096244	-29.792	1	1	0	670	12	ENSOART00020002372	+	CLCN1	ENSOARG00020001544	ENSOART00020002372	HGNC Symbol	chloride voltage-gated channel 1 [Source:NCBI gene (formerly Entrezgene);Acc:101115453]	prom;exon
4	123314432	123314432	+	1.55018e-06	0.00530384	-17.0996	1	0	0	671	-291	ENSOART00020017141	-	ENSOARG00020011251	ENSOARG00020011251	ENSOART00020017141			prom
4	127178906	127178906	+	0.000188292	0.0807864	-22.1618	0	0	0	672	46189	ENSOART00020033885	+	HTR5A	ENSOARG00020021673	ENSOART00020033885	HGNC Symbol	5-hydroxytryptamine receptor 5A [Source:HGNC Symbol;Acc:HGNC:5300]	intergenic
4	127227941	127227941	+	2.25541e-06	0.00682987	-23.7126	0	0	0	673	-37982	ENSOART00020033922	+	INSIG1	ENSOARG00020021923	ENSOART00020033922	UniProtKB Gene Name	insulin induced gene 1 [Source:NCBI gene (formerly Entrezgene);Acc:101106422]	intergenic
4	129160043	129160043	+	4.92654e-09	4.51029e-05	-43.5863	0	0	1	674	-219007	ENSOART00020010539	-	MIR153-2	ENSOARG00020006879	ENSOART00020010539	HGNC Symbol	microRNA 153-2 [Source:HGNC Symbol;Acc:HGNC:31540]	intron
4	129406007	129406007	+	3.62657e-05	0.0350437	-14.9387	0	0	1	675	59696	ENSOART00020010436	-	ENSOARG00020006799	ENSOARG00020006799	ENSOART00020010436			intron
4	129820915	129820915	+	5.26957e-05	0.0432631	-12.1864	0	0	0	676	81783	ENSOART00020014865	-	VIPR2	ENSOARG00020009244	ENSOART00020014865	HGNC Symbol	vasoactive intestinal peptide receptor 2 [Source:HGNC Symbol;Acc:HGNC:12695]	intergenic
5	2736672	2736672	+	8.68903e-05	0.0554222	-11.8217	0	1	0	677	101328	ENSOART00020026400	+	TRIM11	ENSOARG00020017090	ENSOART00020026400	HGNC Symbol	tripartite motif containing 11 [Source:NCBI gene (formerly Entrezgene);Acc:106990139]	exon
5	4527037	4527037	+	4.98326e-05	0.0418731	-10.4715	0	0	1	678	-21931	ENSOART00020006246	-	U6	ENSOARG00020004102	ENSOART00020006246	RFAM	U6 spliceosomal RNA [Source:RFAM;Acc:RF00026]	intron
5	4794466	4794466	+	0.000195087	0.0821495	-11.7735	0	0	1	679	6374	ENSOART00020007027	-	SSBP4	ENSOARG00020004580	ENSOART00020007027	HGNC Symbol	single stranded DNA binding protein 4 [Source:NCBI gene (formerly Entrezgene);Acc:101109967]	intron
5	6325102	6325102	+	0.00016842	0.0765341	-18.0328	0	1	0	680	1205	ENSOART00020022352	-	F2RL3	ENSOARG00020014589	ENSOART00020022352	HGNC Symbol	F2R like thrombin or trypsin receptor 3 [Source:NCBI gene (formerly Entrezgene);Acc:101114699]	exon
5	6956307	6956307	+	0.000270202	0.0950582	-21.9585	0	0	1	681	18509	ENSOART00020028092	-	AP1M1	ENSOARG00020017923	ENSOART00020028092	UniProtKB Gene Name	adaptor related protein complex 1 subunit mu 1 [Source:NCBI gene (formerly Entrezgene);Acc:101116140]	intron
5	6969656	6969656	+	0.000249513	0.0918048	-10.7843	0	0	1	682	5160	ENSOART00020028092	-	AP1M1	ENSOARG00020017923	ENSOART00020028092	UniProtKB Gene Name	adaptor related protein complex 1 subunit mu 1 [Source:NCBI gene (formerly Entrezgene);Acc:101116140]	intron
5	9667203	9667203	+	7.30748e-48	1.43836e-42	-25.9013	1	0	1	683	124	ENSOART00020000957	-	PKN1	ENSOARG00020000687	ENSOART00020000957	HGNC Symbol	protein kinase N1 [Source:NCBI gene (formerly Entrezgene);Acc:101118101]	prom;intron
5	11077595	11077595	+	0.000150063	0.0719552	-13.4911	0	0	1	684	12231	ENSOART00020016654	-	MAST1	ENSOARG00020010455	ENSOART00020016654	HGNC Symbol	microtubule associated serine/threonine kinase 1 [Source:NCBI gene (formerly Entrezgene);Acc:101122693]	intron
5	12715632	12715632	+	9.45872e-07	0.00379959	-36.3524	0	0	1	685	9189	ENSOART00020001269	+	PIN1	ENSOARG00020000893	ENSOART00020001269	UniProtKB Gene Name	peptidylprolyl cis/trans isomerase, NIMA-interacting 1 [Source:NCBI gene (formerly Entrezgene);Acc:101110756]	intron
5	15152324	15152324	+	0.00013537	0.0685854	-11.1111	0	1	0	686	9352	ENSOART00020019290	-	ENSOARG00020011123	ENSOARG00020011123	ENSOART00020019290		fibrillin 3 [Source:HGNC Symbol;Acc:HGNC:18794]	exon
5	17345998	17345998	+	0.000173733	0.0776851	-22.5696	0	0	0	687	23307	ENSOART00020014176	+	ENSOARG00020009256	ENSOARG00020009256	ENSOART00020014176			intergenic
5	18206368	18206368	+	1.20393e-05	0.0191494	-35.6289	0	0	1	688	16332	ENSOART00020023406	-	MPND	ENSOARG00020014684	ENSOART00020023406	HGNC Symbol	MPN domain containing [Source:NCBI gene (formerly Entrezgene);Acc:101115123]	intron
5	18686979	18686979	+	1.00557e-05	0.0172865	-14.0928	0	1	0	689	6149	ENSOART00020026480	+	APBA3	ENSOARG00020017206	ENSOART00020026480	HGNC Symbol	amyloid beta precursor protein binding family A member 3 [Source:NCBI gene (formerly Entrezgene);Acc:101115028]	exon
5	19495123	19495123	+	5.40246e-05	0.043806	-16.599	0	0	0	690	60100	ENSOART00020033519	+	DIRAS1	ENSOARG00020021668	ENSOART00020033519	HGNC Symbol	DIRAS family GTPase 1 [Source:NCBI gene (formerly Entrezgene);Acc:101120078]	intergenic
5	19977474	19977474	+	1.64092e-05	0.0232785	-11.7185	0	1	0	691	6731	ENSOART00020036389	+	MKNK2	ENSOARG00020023226	ENSOART00020036389	HGNC Symbol	MAPK interacting serine/threonine kinase 2 [Source:NCBI gene (formerly Entrezgene);Acc:101122519]	exon
5	21775500	21775500	+	0.000116977	0.0641292	-17.9984	0	0	1	692	30532	ENSOART00020003776	-	CDC42SE2	ENSOARG00020002457	ENSOART00020003776	UniProtKB Gene Name	CDC42 small effector 2 [Source:NCBI gene (formerly Entrezgene);Acc:101103563]	intron
5	30225833	30225833	+	0.000114623	0.0635093	-82.2276	0	0	1	693	37770	ENSOART00020009212	-	ENSOARG00020005946	ENSOARG00020005946	ENSOART00020009212		sorting nexin 24 [Source:NCBI gene (formerly Entrezgene);Acc:101103475]	intron
5	35451298	35451298	+	0.000171232	0.0771266	-10.4167	0	0	0	694	346531	ENSOART00020015613	-	ENSOARG00020010205	ENSOARG00020010205	ENSOART00020015613			intergenic
5	38101824	38101824	+	0.000265671	0.0943405	-12.8205	1	1	0	695	859	ENSOART00020014456	+	ENSOARG00020009457	ENSOARG00020009457	ENSOART00020014456			prom;exon
5	45247841	45247841	+	1.24245e-05	0.0194478	-13.7882	0	1	0	696	2859	ENSOART00020016457	-	ODF3L2	ENSOARG00020010742	ENSOART00020016457	HGNC Symbol	outer dense fiber of sperm tails 3 like 2 [Source:HGNC Symbol;Acc:HGNC:26841]	exon
5	47266735	47266735	+	9.21037e-16	2.19747e-11	-73.6189	0	0	1	697	65198	ENSOART00020033581	-	FSTL4	ENSOARG00020021517	ENSOART00020033581	HGNC Symbol	follistatin like 4 [Source:NCBI gene (formerly Entrezgene);Acc:101123036]	intron
5	49126759	49126759	+	0.00013165	0.067969	-41.9989	1	1	0	698	97	ENSOART00020014648	-	TIFAB	ENSOARG00020009552	ENSOART00020014648	HGNC Symbol	TIFA inhibitor [Source:HGNC Symbol;Acc:HGNC:34024]	prom;exon
5	49835691	49835691	+	3.39736e-05	0.0338591	-13.0435	0	0	0	699	-12711	ENSOART00020015893	-	SMIM32	ENSOARG00020010400	ENSOART00020015893	HGNC Symbol	small integral membrane protein 32 [Source:NCBI gene (formerly Entrezgene);Acc:114115010]	intergenic
5	52041675	52041675	+	4.11838e-05	0.0379718	-22.3355	0	1	0	700	13988	ENSOART00020022454	-	GFRA3	ENSOARG00020014530	ENSOART00020022454	UniProtKB Gene Name	GDNF family receptor alpha 3 [Source:NCBI gene (formerly Entrezgene);Acc:101109876]	exon
5	52619818	52619818	+	1.25657e-06	0.00451755	-24.9733	0	1	0	701	-57192	ENSOART00020026425	+	ENSOARG00020017191	ENSOARG00020017191	ENSOART00020026425			exon
5	53694077	53694077	+	2.73013e-05	0.0300799	-11.2017	0	0	0	702	17072	ENSOART00020032092	+	IGIP	ENSOARG00020020812	ENSOART00020032092	HGNC Symbol	IgA inducing protein [Source:HGNC Symbol;Acc:HGNC:33847]	intergenic
5	55308967	55308967	+	0.000167212	0.0764977	-20.6665	0	0	0	703	-5262	ENSOART00020029116	-	PCDH1	ENSOARG00020018848	ENSOART00020029116	HGNC Symbol	protocadherin 1 [Source:NCBI gene (formerly Entrezgene);Acc:101108128]	intergenic
5	86746270	86746270	+	7.71996e-05	0.0523718	-37.6597	0	0	0	704	30284	ENSOART00020032536	-	ENSOARG00020021097	ENSOARG00020021097	ENSOART00020032536			intergenic
5	114361783	114361783	+	3.19473e-05	0.032792	-34.9868	0	0	0	705	-47702	ENSOART00020030616	-	ENSOARG00020019736	ENSOARG00020019736	ENSOART00020030616			intergenic
5	114361803	114361803	+	7.64679e-05	0.0523076	-46.5673	0	0	0	706	-47722	ENSOART00020030616	-	ENSOARG00020019736	ENSOARG00020019736	ENSOART00020030616			intergenic
5	114361809	114361809	+	3.83085e-07	0.00175359	-42.8083	0	0	0	707	-47728	ENSOART00020030616	-	ENSOARG00020019736	ENSOARG00020019736	ENSOART00020030616			intergenic
5	114361846	114361846	+	3.43204e-05	0.0340753	-37.7136	0	0	0	708	-47765	ENSOART00020030616	-	ENSOARG00020019736	ENSOARG00020019736	ENSOART00020030616			intergenic
5	114539094	114539094	+	0.000231771	0.0890157	-19.5486	0	0	0	709	-199925	ENSOART00020030847	+	FER	ENSOARG00020019949	ENSOART00020030847	HGNC Symbol	FER tyrosine kinase [Source:NCBI gene (formerly Entrezgene);Acc:101116052]	intergenic
5	114859653	114859653	+	8.49652e-06	0.0155509	-57.5758	0	0	1	710	-18236	ENSOART00020031001	+	FER	ENSOARG00020019949	ENSOART00020031001	HGNC Symbol	FER tyrosine kinase [Source:NCBI gene (formerly Entrezgene);Acc:101116052]	intron
5	116028108	116028108	+	3.37869e-06	0.00898705	-72.3317	0	0	0	711	-99495	ENSOART00020031891	+	ENSOARG00020020687	ENSOARG00020020687	ENSOART00020031891			intergenic
5	116040673	116040673	+	0.000197324	0.0826497	-26.6761	0	0	0	712	-86930	ENSOART00020031891	+	ENSOARG00020020687	ENSOARG00020020687	ENSOART00020031891			intergenic
5	116040739	116040739	+	0.000120561	0.0650225	-19.8613	0	0	0	713	-86864	ENSOART00020031891	+	ENSOARG00020020687	ENSOARG00020020687	ENSOART00020031891			intergenic
6	76568330	76568330	+	3.55807e-05	0.0346923	-22.3425	0	1	0	714	2288	ENSOART00020022917	+	GSX2	ENSOARG00020014973	ENSOART00020022917	HGNC Symbol	GS homeobox 2 [Source:NCBI gene (formerly Entrezgene);Acc:101115371]	exon
6	78861400	78861400	+	8.72523e-05	0.0555351	-27.0272	0	0	1	715	-23076	ENSOART00020029824	+	ENSOARG00020019405	ENSOARG00020019405	ENSOART00020029824			intron
6	101486103	101486103	+	1.55783e-05	0.0223413	-20.7963	0	0	0	716	-89483	ENSOART00020009430	-	ENSOARG00020006114	ENSOARG00020006114	ENSOART00020009430			intergenic
6	102120824	102120824	+	1.89531e-05	0.025122	-16.9589	0	0	0	717	-10013	ENSOART00020009882	+	ENSOARG00020006387	ENSOARG00020006387	ENSOART00020009882			intergenic
6	108223741	108223741	+	0.000290991	0.098541	-17.9688	0	0	0	718	-1216	ENSOART00020020206	-	PLAC8	ENSOARG00020013230	ENSOART00020020206	HGNC Symbol	placenta associated 8 [Source:NCBI gene (formerly Entrezgene);Acc:101117765]	intergenic
6	115402065	115402065	+	2.41136e-05	0.028339	-14.5351	0	1	0	719	-34258	ENSOART00020038115	+	DRD5	ENSOARG00020024384	ENSOART00020038115	HGNC Symbol	dopamine receptor D5 [Source:NCBI gene (formerly Entrezgene);Acc:101114778]	exon
6	123129458	123129458	+	6.00424e-05	0.0462265	-32.3228	1	1	0	720	362	ENSOART00020008621	-	FGFBP1	ENSOARG00020005605	ENSOART00020008621	UniProtKB Gene Name	fibroblast growth factor binding protein 1 [Source:NCBI gene (formerly Entrezgene);Acc:101106941]	prom;exon
6	125923190	125923190	+	8.70045e-05	0.0554222	-22.1601	0	0	1	721	-67597	ENSOART00020017055	-	PSAPL1	ENSOARG00020011199	ENSOART00020017055	HGNC Symbol	prosaposin like 1 [Source:NCBI gene (formerly Entrezgene);Acc:105615572]	intron
6	126093739	126093739	+	3.28704e-05	0.0333142	-18.862	0	0	1	722	147908	ENSOART00020018088	-	AFAP1	ENSOARG00020011241	ENSOART00020018088	HGNC Symbol	actin filament associated protein 1 [Source:NCBI gene (formerly Entrezgene);Acc:101109449]	intron
6	126345582	126345582	+	0.000237314	0.0899165	-11.6667	0	0	1	723	1256	ENSOART00020027609	-	ENSOARG00020017954	ENSOARG00020017954	ENSOART00020027609			intron
6	126347769	126347769	+	0.000145596	0.0710214	-36.5854	1	0	1	724	-933	ENSOART00020027609	-	ENSOARG00020017954	ENSOARG00020017954	ENSOART00020027609			prom;intron
6	126414964	126414964	+	7.72171e-05	0.0523718	-16.7615	0	1	0	725	-23158	ENSOART00020027540	-	ABLIM2	ENSOARG00020012027	ENSOART00020027540	HGNC Symbol	actin binding LIM protein family member 2 [Source:HGNC Symbol;Acc:HGNC:19195]	exon
6	126415054	126415054	+	0.000155626	0.0733277	-13.3929	0	1	0	726	-23248	ENSOART00020027540	-	ABLIM2	ENSOARG00020012027	ENSOART00020027540	HGNC Symbol	actin binding LIM protein family member 2 [Source:HGNC Symbol;Acc:HGNC:19195]	exon
6	126532409	126532409	+	0.000272647	0.0957036	-14.1434	1	0	1	727	170	ENSOART00020027982	+	SH3TC1	ENSOARG00020017981	ENSOART00020027982	HGNC Symbol	SH3 domain and tetratricopeptide repeats 1 [Source:HGNC Symbol;Acc:HGNC:26009]	prom;intron
6	126578602	126578602	+	0.000197617	0.0827005	-12.3711	0	0	0	728	-18634	ENSOART00020028202	+	HTRA3	ENSOARG00020018235	ENSOART00020028202	HGNC Symbol	HtrA serine peptidase 3 [Source:NCBI gene (formerly Entrezgene);Acc:101119395]	intergenic
6	127354870	127354870	+	8.25814e-05	0.0541732	-13.5341	0	0	0	729	-54854	ENSOART00020029343	+	LRPAP1	ENSOARG00020019028	ENSOART00020029343	HGNC Symbol	LDL receptor related protein associated protein 1 [Source:NCBI gene (formerly Entrezgene);Acc:101121173]	intergenic
6	127577758	127577758	+	8.2817e-05	0.0541732	-12.1663	1	0	0	730	-664	ENSOART00020030854	-	RGS12	ENSOARG00020019415	ENSOART00020030854	HGNC Symbol	regulator of G protein signaling 12 [Source:HGNC Symbol;Acc:HGNC:9994]	prom
6	128412456	128412456	+	2.94009e-05	0.0312937	-22.2373	1	0	1	731	982	ENSOART00020035361	+	ENSOARG00020022734	ENSOARG00020022734	ENSOART00020035361			prom;intron
6	128437480	128437480	+	0.000109434	0.0620314	-19.8052	0	0	0	732	1872	ENSOART00020035450	+	ENSOARG00020022834	ENSOARG00020022834	ENSOART00020035450			intergenic
6	128732447	128732447	+	0.000268476	0.0947897	-16.8269	0	0	0	733	-20090	ENSOART00020036527	+	LETM1	ENSOARG00020023387	ENSOART00020036527	HGNC Symbol	leucine zipper and EF-hand containing transmembrane protein 1 [Source:HGNC Symbol;Acc:HGNC:6556]	intergenic
6	129128272	129128272	+	4.20234e-05	0.0385624	-18.5779	0	0	1	734	16958	ENSOART00020015342	-	MAEA	ENSOARG00020009920	ENSOART00020015342	HGNC Symbol	macrophage erythroblast attacher, E3 ubiquitin ligase [Source:NCBI gene (formerly Entrezgene);Acc:101107446]	intron
6	129249559	129249559	+	7.19236e-05	0.050735	-12.6984	0	0	0	735	-14855	ENSOART00020016185	+	SPON2	ENSOARG00020010589	ENSOART00020016185	HGNC Symbol	spondin 2 [Source:NCBI gene (formerly Entrezgene);Acc:101105160]	intergenic
6	129269785	129269785	+	3.93125e-05	0.0368918	-24.2472	0	0	0	736	5373	ENSOART00020016185	+	SPON2	ENSOARG00020010589	ENSOART00020016185	HGNC Symbol	spondin 2 [Source:NCBI gene (formerly Entrezgene);Acc:101105160]	intergenic
6	129312660	129312660	+	0.000119383	0.0648238	-25.8756	0	0	0	737	33513	ENSOART00020016313	+	ENSOARG00020010628	ENSOARG00020010628	ENSOART00020016313			intergenic
6	129350407	129350407	+	0.000160117	0.0744194	-10.0671	0	1	0	738	10173	ENSOART00020016435	-	FGFRL1	ENSOARG00020010713	ENSOART00020016435	HGNC Symbol	fibroblast growth factor receptor like 1 [Source:NCBI gene (formerly Entrezgene);Acc:101105659]	exon
7	3186939	3186939	+	0.000231986	0.0890546	-36.6667	0	0	0	739	-33648	ENSOART00020026947	+	ENSOARG00020017545	ENSOARG00020017545	ENSOART00020026947			intergenic
7	19215224	19215224	+	0.000204728	0.0838223	-16.6228	1	1	0	740	21	ENSOART00020027175	+	LRRC49	ENSOARG00020017522	ENSOART00020027175	HGNC Symbol	leucine rich repeat containing 49 [Source:NCBI gene (formerly Entrezgene);Acc:101107966]	prom;exon
7	37265305	37265305	+	1.19697e-07	0.000682914	-18.3387	0	0	1	741	26896	ENSOART00020021987	-	ENSOARG00020013877	ENSOARG00020013877	ENSOART00020021987			intron
7	37348737	37348737	+	0.0001078	0.0616463	-11.1684	0	0	1	742	34085	ENSOART00020022264	-	EHD4	ENSOARG00020014535	ENSOART00020022264	HGNC Symbol	EH domain containing 4 [Source:NCBI gene (formerly Entrezgene);Acc:101115625]	intron
7	53038345	53038345	+	0.000214167	0.0855081	-23.311	0	0	1	743	48373	ENSOART00020033648	-	5S_rRNA	ENSOARG00020021750	ENSOART00020033648	RFAM	5S ribosomal RNA [Source:RFAM;Acc:RF00001]	intron
7	61789727	61789727	+	0.000142987	0.0704941	-19.5955	0	0	1	744	17142	ENSOART00020008243	+	HDC	ENSOARG00020005236	ENSOART00020008243	HGNC Symbol	histidine decarboxylase [Source:NCBI gene (formerly Entrezgene);Acc:101108052]	intron
7	76643759	76643759	+	6.98258e-88	5.49764e-82	-78.6834	0	0	0	745	-123063	ENSOART00020017443	+	HIF1A	ENSOARG00020011056	ENSOART00020017443	HGNC Symbol	hypoxia inducible factor 1 subunit alpha [Source:NCBI gene (formerly Entrezgene);Acc:443519]	intergenic
7	80266983	80266983	+	6.34042e-06	0.0131025	-10.0339	0	0	0	746	-2823	ENSOART00020023621	-	ENSOARG00020015453	ENSOARG00020015453	ENSOART00020023621			intergenic
7	84213725	84213725	+	2.66548e-05	0.0297341	-17.4008	0	0	1	747	58694	ENSOART00020005820	-	U6	ENSOARG00020003816	ENSOART00020005820	RFAM	U6 spliceosomal RNA [Source:RFAM;Acc:RF00026]	intron
7	84299112	84299112	+	5.33329e-06	0.0116319	-40.9091	0	0	0	748	-4282	ENSOART00020005705	-	ACTN1	ENSOARG00020003658	ENSOART00020005705	HGNC Symbol	actinin alpha 1 [Source:NCBI gene (formerly Entrezgene);Acc:101122194]	intergenic
7	86280190	86280190	+	0.000239131	0.0901787	-21.0045	0	0	0	749	206639	ENSOART00020008074	+	PCNX1	ENSOARG00020004951	ENSOART00020008074	HGNC Symbol	pecanex 1 [Source:NCBI gene (formerly Entrezgene);Acc:101103403]	intergenic
7	92265466	92265466	+	0.000150373	0.07206	-19.5019	0	0	0	750	-22103	ENSOART00020005782	-	IRF2BPL	ENSOARG00020003797	ENSOART00020005782	HGNC Symbol	interferon regulatory factor 2 binding protein like [Source:HGNC Symbol;Acc:HGNC:14282]	intergenic
7	98210590	98210590	+	8.4212e-05	0.054483	-24.7913	0	0	0	751	256676	ENSOART00020018582	+	ENSOARG00020012199	ENSOARG00020012199	ENSOART00020018582		olfactory receptor 4K2 [Source:NCBI gene (formerly Entrezgene);Acc:114115887]	intergenic
8	76235	76235	+	0.000299208	0.099876	-24.1818	0	0	0	752	46687	ENSOART00020030792	+	ENSOARG00020020006	ENSOARG00020020006	ENSOART00020030792			intergenic
8	22311533	22311533	+	5.82366e-05	0.0456976	-11.7516	0	0	1	753	65140	ENSOART00020035873	-	SLC35F1	ENSOARG00020023042	ENSOART00020035873	HGNC Symbol	solute carrier family 35 member F1 [Source:NCBI gene (formerly Entrezgene);Acc:101102315]	intron
8	22311586	22311586	+	1.02421e-07	0.00059733	-16.6922	0	0	1	754	65087	ENSOART00020035873	-	SLC35F1	ENSOARG00020023042	ENSOART00020035873	HGNC Symbol	solute carrier family 35 member F1 [Source:NCBI gene (formerly Entrezgene);Acc:101102315]	intron
8	29891077	29891077	+	0.000112617	0.0627008	-17.9667	0	0	0	755	71338	ENSOART00020009773	-	ENSOARG00020006313	ENSOARG00020006313	ENSOART00020009773			intergenic
8	69419905	69419905	+	1.91049e-05	0.0251959	-12.3999	0	0	0	756	39898	ENSOART00020011044	-	PERP	ENSOARG00020007239	ENSOART00020011044	UniProtKB Gene Name	p53 apoptosis effector related to PMP22 [Source:NCBI gene (formerly Entrezgene);Acc:101113683]	intergenic
8	80240740	80240740	+	4.51781e-06	0.0106584	-13.3969	0	0	0	757	-145454	ENSOART00020030150	+	TAB2	ENSOARG00020019595	ENSOART00020030150	UniProtKB Gene Name	TGF-beta activated kinase 1 (MAP3K7) binding protein 2 [Source:NCBI gene (formerly Entrezgene);Acc:101122114]	intergenic
8	80240765	80240765	+	1.55612e-06	0.00530384	-13.5877	0	0	0	758	-145429	ENSOART00020030150	+	TAB2	ENSOARG00020019595	ENSOART00020030150	UniProtKB Gene Name	TGF-beta activated kinase 1 (MAP3K7) binding protein 2 [Source:NCBI gene (formerly Entrezgene);Acc:101122114]	intergenic
8	82275595	82275595	+	0.000144926	0.0710055	-17.4578	0	0	1	759	150254	ENSOART00020033705	+	SNORA70	ENSOARG00020021789	ENSOART00020033705	RFAM	Small nucleolar RNA SNORA70 [Source:RFAM;Acc:RF00156]	intron
8	82275612	82275612	+	2.4712e-05	0.0286127	-22.7074	0	0	1	760	150271	ENSOART00020033705	+	SNORA70	ENSOARG00020021789	ENSOART00020033705	RFAM	Small nucleolar RNA SNORA70 [Source:RFAM;Acc:RF00156]	intron
8	86063604	86063604	+	0.000178531	0.0786841	-25.7877	0	0	0	761	1846	ENSOART00020039422	-	ENSOARG00020025142	ENSOARG00020025142	ENSOART00020039422			intergenic
8	88654904	88654904	+	8.7368e-05	0.0555639	-13.0909	0	0	1	762	38425	ENSOART00020005760	-	TMEM242	ENSOARG00020003775	ENSOART00020005760	HGNC Symbol	transmembrane protein 242 [Source:NCBI gene (formerly Entrezgene);Acc:101107450]	intron
8	91749609	91749609	+	3.80014e-05	0.0360481	-68.7517	0	0	1	763	-99002	ENSOART00020041010	-	AGPAT4	ENSOARG00020026075	ENSOART00020041010	HGNC Symbol	1-acylglycerol-3-phosphate O-acyltransferase 4 [Source:HGNC Symbol;Acc:HGNC:20885]	intron
8	95849765	95849765	+	0.000118613	0.0645838	-10.5509	0	0	0	764	30557	ENSOART00020041071	-	T	ENSOARG00020026117	ENSOART00020041071	UniProtKB Gene Name	T-box transcription factor T [Source:NCBI gene (formerly Entrezgene);Acc:101114280]	intergenic
8	96149554	96149554	+	4.80832e-06	0.0109415	-13.0435	0	0	1	765	-68987	ENSOART00020041079	-	MPC1	ENSOARG00020026121	ENSOART00020041079	HGNC Symbol	mitochondrial pyruvate carrier 1 [Source:NCBI gene (formerly Entrezgene);Acc:101114529]	intron
8	96589637	96589637	+	4.57161e-05	0.0399603	-19.9251	0	0	0	766	-17066	ENSOART00020041109	+	CCR6	ENSOARG00020026137	ENSOART00020041109	HGNC Symbol	C-C motif chemokine receptor 6 [Source:NCBI gene (formerly Entrezgene);Acc:101115284]	intergenic
8	97058648	97058648	+	9.86549e-05	0.0589925	-10.3448	0	1	0	767	-51859	ENSOART00020041148	+	KIF25	ENSOARG00020026158	ENSOART00020041148	HGNC Symbol	kinesin family member 25 [Source:HGNC Symbol;Acc:HGNC:6390]	exon
8	97434850	97434850	+	5.17587e-05	0.0429416	-19.4674	0	0	1	768	120105	ENSOART00020041163	+	SMOC2	ENSOARG00020026168	ENSOART00020041163	HGNC Symbol	SPARC related modular calcium binding 2 [Source:NCBI gene (formerly Entrezgene);Acc:101116580]	intron
8	97953937	97953937	+	0.000193565	0.0818629	-32.6389	0	0	0	769	-105236	ENSOART00020041170	-	THBS2	ENSOARG00020026173	ENSOART00020041170	HGNC Symbol	thrombospondin 2 [Source:NCBI gene (formerly Entrezgene);Acc:101116840]	intergenic
8	97999242	97999242	+	0.000181254	0.0793263	-21.4055	0	0	0	770	-150541	ENSOART00020041170	-	THBS2	ENSOARG00020026173	ENSOART00020041170	HGNC Symbol	thrombospondin 2 [Source:NCBI gene (formerly Entrezgene);Acc:101116840]	intergenic
8	97999261	97999261	+	0.000160351	0.0744611	-18.4272	0	0	0	771	-150560	ENSOART00020041170	-	THBS2	ENSOARG00020026173	ENSOART00020041170	HGNC Symbol	thrombospondin 2 [Source:NCBI gene (formerly Entrezgene);Acc:101116840]	intergenic
8	98267715	98267715	+	0.000235016	0.0897367	-11.2594	0	0	0	772	54947	ENSOART00020041209	+	ENSOARG00020026186	ENSOARG00020026186	ENSOART00020041209			intergenic
8	98303157	98303157	+	4.22848e-06	0.0102124	-24.1691	0	0	0	773	90389	ENSOART00020041209	+	ENSOARG00020026186	ENSOARG00020026186	ENSOART00020041209			intergenic
9	30959	30959	+	1.20915e-05	0.0191937	-20.2399	0	0	0	774	262700	ENSOART00020041234	-	DDX43	ENSOARG00020026203	ENSOART00020041234	HGNC Symbol	DEAD-box helicase 43 [Source:NCBI gene (formerly Entrezgene);Acc:101122797]	intergenic
9	15070938	15070938	+	0.000252878	0.0924557	-15.2174	1	0	1	775	126	ENSOART00020011710	+	PLEC	ENSOARG00020006299	ENSOART00020011710	HGNC Symbol	plectin [Source:NCBI gene (formerly Entrezgene);Acc:101111462]	prom;intron
9	15097674	15097674	+	0.000157321	0.073729	-13.75	0	1	0	776	22158	ENSOART00020012220	+	PLEC	ENSOARG00020006299	ENSOART00020012220	HGNC Symbol	plectin [Source:NCBI gene (formerly Entrezgene);Acc:101111462]	exon
9	15511314	15511314	+	0.00019856	0.0829356	-20.4113	0	0	0	777	9286	ENSOART00020019305	-	ENSOARG00020012674	ENSOARG00020012674	ENSOART00020019305			intergenic
9	16053560	16053560	+	4.87851e-08	0.000322776	-27.1262	0	0	1	778	37148	ENSOART00020005020	+	ENSOARG00020003095	ENSOARG00020003095	ENSOART00020005020			intron
9	16393794	16393794	+	0.000139265	0.0696354	-11.4541	0	0	0	779	-23687	ENSOART00020005521	+	ENSOARG00020003634	ENSOARG00020003634	ENSOART00020005521			intergenic
9	16547716	16547716	+	0.00026241	0.0938689	-26.6338	0	0	0	780	130237	ENSOART00020005521	+	ENSOARG00020003634	ENSOARG00020003634	ENSOART00020005521			intergenic
9	17006273	17006273	+	0.000295208	0.0991588	-11.3721	0	0	1	781	21830	ENSOART00020006231	-	ENSOARG00020003900	ENSOARG00020003900	ENSOART00020006231			intron
9	17531034	17531034	+	1.08291e-05	0.017912	-12.0895	0	0	1	782	-27327	ENSOART00020008075	-	ENSOARG00020005279	ENSOARG00020005279	ENSOART00020008075			intron
9	34824939	34824939	+	0.000127444	0.0667748	-16.6667	0	0	1	783	47059	ENSOART00020037495	-	PRKDC	ENSOARG00020010704	ENSOART00020037495	HGNC Symbol	protein kinase, DNA-activated, catalytic subunit [Source:HGNC Symbol;Acc:HGNC:9413]	intron
9	37916945	37916945	+	0.000289493	0.0981605	-18.7394	0	0	0	784	-40814	ENSOART00020039932	+	SOX17	ENSOARG00020025457	ENSOART00020039932	HGNC Symbol	SRY-box transcription factor 17 [Source:NCBI gene (formerly Entrezgene);Acc:101108236]	intergenic
9	50886634	50886634	+	1.94466e-05	0.0254213	-13.2622	0	0	1	785	143103	ENSOART00020012867	+	SULF1	ENSOARG00020008317	ENSOART00020012867	HGNC Symbol	sulfatase 1 [Source:NCBI gene (formerly Entrezgene);Acc:101103485]	intron
9	63440111	63440111	+	0.000248749	0.0917759	-19.8052	0	1	0	786	20844	ENSOART00020027535	+	ENSOARG00020017897	ENSOARG00020017897	ENSOART00020027535			exon
9	86840579	86840579	+	9.8871e-05	0.0589925	-31.5374	0	0	0	787	92146	ENSOART00020037722	+	NIPAL2	ENSOARG00020024078	ENSOART00020037722	HGNC Symbol	NIPA like domain containing 2 [Source:NCBI gene (formerly Entrezgene);Acc:101106339]	intergenic
9	91119742	91119742	+	0.000175448	0.078176	-30.6827	0	0	1	788	4385	ENSOART00020007094	+	GEM	ENSOARG00020004634	ENSOART00020007094	HGNC Symbol	GTP binding protein overexpressed in skeletal muscle [Source:NCBI gene (formerly Entrezgene);Acc:101109979]	intron
9	100245462	100245462	+	7.22261e-05	0.0507783	-21.6117	0	0	1	789	60838	ENSOART00020013564	-	RALYL	ENSOARG00020008722	ENSOART00020013564	HGNC Symbol	RALY RNA binding protein like [Source:NCBI gene (formerly Entrezgene);Acc:101114878]	intron
9	102042842	102042842	+	6.68027e-05	0.0487454	-12.0805	0	0	0	790	170468	ENSOART00020013752	-	ENSOARG00020008960	ENSOARG00020008960	ENSOART00020013752			intergenic
9	104054235	104054235	+	5.86174e-05	0.0458309	-29.4872	0	0	1	791	84053	ENSOART00020018911	+	COL14A1	ENSOARG00020012061	ENSOART00020018911	HGNC Symbol	collagen type XIV alpha 1 chain [Source:NCBI gene (formerly Entrezgene);Acc:101120758]	intron
9	104372683	104372683	+	0.000127337	0.0667748	-18.283	0	0	1	792	135299	ENSOART00020019890	+	MTBP	ENSOARG00020012837	ENSOART00020019890	HGNC Symbol	MDM2 binding protein [Source:NCBI gene (formerly Entrezgene);Acc:101116918]	intron
X	2778925	2778925	+	0.000154508	0.0730632	-12.4509	0	0	0	793	36091	ENSOART00020034323	+	ENSOARG00020022131	ENSOARG00020022131	ENSOART00020034323			intergenic
X	3223277	3223277	+	5.27146e-33	4.15042e-28	-56.8	0	0	0	794	74846	ENSOART00020034881	+	ENSOARG00020022408	ENSOARG00020022408	ENSOART00020034881		allergen Bos d 2-like [Source:NCBI gene (formerly Entrezgene);Acc:101116799]	intergenic
X	7802698	7802698	+	4.96635e-07	0.00220915	-25.0128	0	0	0	795	-77428	ENSOART00020036031	-	ENSOARG00020023171	ENSOARG00020023171	ENSOART00020036031		melanoma-associated antigen B3-like [Source:NCBI gene (formerly Entrezgene);Acc:114111408]	intergenic
X	19163416	19163416	+	0.000290682	0.098479	-15.48	0	0	1	796	14030	ENSOART00020024217	-	MAP7D2	ENSOARG00020014919	ENSOART00020024217	HGNC Symbol	MAP7 domain containing 2 [Source:HGNC Symbol;Acc:HGNC:25899]	intron
X	40763804	40763804	+	2.28481e-05	0.0275908	-22.0979	0	0	0	797	-105402	ENSOART00020033231	+	U6	ENSOARG00020021511	ENSOART00020033231	RFAM	U6 spliceosomal RNA [Source:RFAM;Acc:RF00026]	intergenic
X	73633386	73633386	+	3.23269e-06	0.00877394	-20.0349	1	0	1	798	727	ENSOART00020027063	-	FGF16	ENSOARG00020017605	ENSOART00020027063	HGNC Symbol	fibroblast growth factor 16 [Source:NCBI gene (formerly Entrezgene);Acc:101104968]	prom;intron
X	89028948	89028948	+	0.000282867	0.0972115	-13.6676	0	0	1	799	-11937	ENSOART00020038162	+	IDH3G	ENSOARG00020024407	ENSOART00020038162	HGNC Symbol	isocitrate dehydrogenase (NAD(+)) 3 non-catalytic subunit gamma [Source:HGNC Symbol;Acc:HGNC:5386]	intron
X	122712263	122712263	+	0.000185508	0.0802074	-11.6279	0	0	1	800	43597	ENSOART00020031630	-	IL13RA1	ENSOARG00020020510	ENSOART00020031630	HGNC Symbol	interleukin 13 receptor subunit alpha 1 [Source:HGNC Symbol;Acc:HGNC:5974]	intron
X	124673677	124673677	+	0.00022421	0.0872476	-14.7727	0	0	1	801	11357	ENSOART00020036746	+	ENSOARG00020023561	ENSOARG00020023561	ENSOART00020036746			intron
X	135500387	135500387	+	2.42596e-05	0.028339	-21.6216	0	0	1	802	50252	ENSOART00020032486	+	COL4A6	ENSOARG00020018448	ENSOART00020032486	HGNC Symbol	collagen type IV alpha 6 chain [Source:NCBI gene (formerly Entrezgene);Acc:101113128]	intron
X	136192407	136192407	+	1.03875e-05	0.0174981	-22.8528	0	0	0	803	-33840	ENSOART00020034289	-	FRMPD3	ENSOARG00020022090	ENSOART00020034289	HGNC Symbol	FERM and PDZ domain containing 3 [Source:HGNC Symbol;Acc:HGNC:29382]	intergenic

## Sheet: DMC_hyper_CpG
chrom	start	end	strand	pvalue	qvalue	meth.diff	prom	exon	intron	target.row	dist.to.feature	feature.name	feature.strand	external_gene_name	ensembl_gene_id	ensembl_transcript_id	external_gene_source	description	AffectedRegion
1	122762	122762	+	1.95201e-05	0.0254213	18.8299	0	0	0	1	-1383	ENSOART00020000057	+	ENSOARG00020000053	ENSOARG00020000053	ENSOART00020000057			intergenic
1	417888	417888	+	5.58316e-05	0.0446438	22.823	0	0	1	2	8573	ENSOART00020000098	-	ENSOARG00020000079	ENSOARG00020000079	ENSOART00020000098			intron
1	1517709	1517709	+	7.11656e-05	0.0505674	10.1266	1	0	1	3	342	ENSOART00020001987	-	ENSOARG00020001326	ENSOARG00020001326	ENSOART00020001987			prom;intron
1	1849760	1849760	+	3.65277e-05	0.0350437	11.2546	0	0	0	4	-4525	ENSOART00020001990	+	ENSOARG00020001331	ENSOARG00020001331	ENSOART00020001990			intergenic
1	1872462	1872462	+	0.00026539	0.0943186	28.378	0	0	0	5	18179	ENSOART00020001990	+	ENSOARG00020001331	ENSOARG00020001331	ENSOART00020001990			intergenic
1	2329406	2329406	+	8.33026e-07	0.003416	30.4688	0	0	0	6	71978	ENSOART00020002219	-	TWIST2	ENSOARG00020001470	ENSOART00020002219	HGNC Symbol	twist family bHLH transcription factor 2 [Source:NCBI gene (formerly Entrezgene);Acc:101122639]	intergenic
1	3338245	3338245	+	0.000127005	0.0666647	35.0846	0	0	1	7	-40183	ENSOART00020003073	-	RBM44	ENSOARG00020001964	ENSOART00020003073	HGNC Symbol	RNA binding motif protein 44 [Source:NCBI gene (formerly Entrezgene);Acc:101123420]	intron
1	3713463	3713463	+	1.45869e-05	0.0215474	11.7647	0	1	0	8	11754	ENSOART00020006414	+	COL6A3	ENSOARG00020002421	ENSOART00020006414	HGNC Symbol	collagen type VI alpha 3 chain [Source:HGNC Symbol;Acc:HGNC:2213]	exon
1	4057504	4057504	+	2.89627e-05	0.0310978	13.9433	0	0	0	9	-50855	ENSOART00020006462	-	COPS8	ENSOARG00020004238	ENSOART00020006462	HGNC Symbol	COP9 signalosome subunit 8 [Source:HGNC Symbol;Acc:HGNC:24335]	intergenic
1	4665735	4665735	+	0.000155003	0.0731653	35.6417	0	0	1	10	21460	ENSOART00020006648	+	IQCA1	ENSOARG00020004312	ENSOART00020006648	HGNC Symbol	IQ motif containing with AAA domain 1 [Source:HGNC Symbol;Acc:HGNC:26195]	intron
1	5017305	5017305	+	4.78879e-05	0.0410084	13.8889	0	0	0	11	-30440	ENSOART00020006762	-	ENSOARG00020004419	ENSOARG00020004419	ENSOART00020006762			intergenic
1	5502570	5502570	+	2.09443e-07	0.00109935	39.9571	0	0	1	12	-75798	ENSOART00020007139	-	AGAP1	ENSOARG00020004474	ENSOART00020007139	HGNC Symbol	ArfGAP with GTPase domain, ankyrin repeat and PH domain 1 [Source:NCBI gene (formerly Entrezgene);Acc:101111683]	intron
1	7313817	7313817	+	2.21791e-07	0.00114885	30.0603	0	0	1	13	27821	ENSOART00020009547	+	MROH2A	ENSOARG00020005342	ENSOART00020009547	HGNC Symbol	maestro heat like repeat family member 2A [Source:HGNC Symbol;Acc:HGNC:27936]	intron
1	13868436	13868436	+	0.000124959	0.066044	20.9957	0	0	0	14	270961	ENSOART00020027064	-	RRAGC	ENSOARG00020017615	ENSOART00020027064	HGNC Symbol	Ras related GTP binding C [Source:HGNC Symbol;Acc:HGNC:19902]	intergenic
1	16164933	16164933	+	7.70621e-06	0.0146442	12.0482	0	0	1	15	-34715	ENSOART00020000066	-	SLFNL1	ENSOARG00020000061	ENSOART00020000066	HGNC Symbol	schlafen like 1 [Source:HGNC Symbol;Acc:HGNC:26313]	intron
1	18830224	18830224	+	9.84991e-07	0.00392455	37.9982	0	0	1	16	40155	ENSOART00020002402	+	PTPRF	ENSOARG00020001497	ENSOART00020002402	HGNC Symbol	protein tyrosine phosphatase receptor type F [Source:NCBI gene (formerly Entrezgene);Acc:101111588]	intron
1	22573789	22573789	+	0.000115467	0.0637256	38.9552	0	0	0	17	-20220	ENSOART00020003608	+	FOXE3	ENSOARG00020002373	ENSOART00020003608	HGNC Symbol	forkhead box E3 [Source:HGNC Symbol;Acc:HGNC:3808]	intergenic
1	22623375	22623375	+	1.07662e-05	0.0178635	13.761	0	0	0	18	11517	ENSOART00020003619	+	FOXD2	ENSOARG00020002380	ENSOART00020003619	HGNC Symbol	forkhead box D2 [Source:HGNC Symbol;Acc:HGNC:3803]	intergenic
1	23045055	23045055	+	0.000286593	0.0978137	43.9279	0	0	1	19	125494	ENSOART00020003647	-	TRABD2B	ENSOARG00020002393	ENSOART00020003647	HGNC Symbol	TraB domain containing 2B [Source:HGNC Symbol;Acc:HGNC:44200]	intron
1	96291482	96291482	+	0.000225649	0.0876478	13.1019	0	0	0	20	-1311	ENSOART00020032137	-	SYT6	ENSOARG00020020593	ENSOART00020032137	HGNC Symbol	synaptotagmin 6 [Source:NCBI gene (formerly Entrezgene);Acc:101122233]	intergenic
1	98852156	98852156	+	0.000260011	0.093435	29.8564	0	1	0	21	65409	ENSOART00020001061	-	IGSF3	ENSOARG00020000764	ENSOART00020001061	HGNC Symbol	immunoglobulin superfamily member 3 [Source:HGNC Symbol;Acc:HGNC:5950]	exon
1	107521152	107521152	+	0.00014568	0.0710214	16.5103	1	1	0	22	244	ENSOART00020028507	-	C2CD4D	ENSOARG00020018535	ENSOART00020028507	HGNC Symbol	C2 calcium dependent domain containing 4D [Source:NCBI gene (formerly Entrezgene);Acc:101119360]	prom;exon
1	107652957	107652957	+	2.5149e-05	0.028822	44.2689	0	0	0	23	-27545	ENSOART00020028682	-	THEM4	ENSOARG00020018617	ENSOART00020028682	HGNC Symbol	thioesterase superfamily member 4 [Source:HGNC Symbol;Acc:HGNC:17947]	intergenic
1	114728863	114728863	+	1.1873e-10	1.64001e-06	31.9494	0	0	1	24	14551	ENSOART00020041178	+	KIRREL1	ENSOARG00020026177	ENSOART00020041178	HGNC Symbol	kirre like nephrin family adhesion molecule 1 [Source:HGNC Symbol;Acc:HGNC:15734]	intron
1	130853417	130853417	+	1.61918e-05	0.0230532	10.3989	0	0	0	25	-24749	ENSOART00020000166	+	C21orf62	ENSOARG00020000147	ENSOART00020000166	HGNC Symbol	chromosome 1 C21orf62 homolog [Source:NCBI gene (formerly Entrezgene);Acc:101122997]	intergenic
1	131383230	131383230	+	0.00019222	0.0814982	10.7189	0	0	0	26	27021	ENSOART00020001880	-	ENSOARG00020001252	ENSOARG00020001252	ENSOART00020001880			intergenic
1	132556725	132556725	+	1.13128e-06	0.00418169	28.145	0	0	1	27	-21723	ENSOART00020002150	+	TIAM1	ENSOARG00020001378	ENSOART00020002150	HGNC Symbol	TIAM Rac1 associated GEF 1 [Source:HGNC Symbol;Acc:HGNC:11805]	intron
1	133587680	133587680	+	5.20262e-10	6.20639e-06	44.4954	0	0	0	28	-7116	ENSOART00020002428	+	ENSOARG00020001604	ENSOARG00020001604	ENSOART00020002428		keratin-associated protein 19-3-like [Source:NCBI gene (formerly Entrezgene);Acc:114113364]	intergenic
1	168816402	168816402	+	0.000186485	0.0804529	31.0867	0	0	0	29	-69962	ENSOART00020003705	+	CHMP2B	ENSOARG00020002422	ENSOART00020003705	HGNC Symbol	charged multivesicular body protein 2B [Source:NCBI gene (formerly Entrezgene);Acc:101121224]	intergenic
1	175240371	175240371	+	9.80336e-06	0.0170012	18.0513	0	1	0	30	4963	ENSOART00020005019	+	RASAL3	ENSOARG00020003296	ENSOART00020005019	HGNC Symbol	RAS protein activator like 3 [Source:NCBI gene (formerly Entrezgene);Acc:101122784]	exon
1	175435231	175435231	+	2.76344e-05	0.0303453	12.8793	1	1	0	31	246	ENSOART00020005733	+	EPHX3	ENSOARG00020003764	ENSOART00020005733	HGNC Symbol	epoxide hydrolase 3 [Source:NCBI gene (formerly Entrezgene);Acc:101120077]	prom;exon
1	205859544	205859544	+	7.74407e-05	0.0524715	22.2402	0	0	1	32	55302	ENSOART00020016049	-	ADCY5	ENSOARG00020010155	ENSOART00020016049	HGNC Symbol	adenylate cyclase 5 [Source:NCBI gene (formerly Entrezgene);Acc:105602258]	intron
1	209457289	209457289	+	2.92812e-17	7.94973e-13	34.9702	0	1	0	33	2909	ENSOART00020003664	-	ENSOARG00020002403	ENSOARG00020002403	ENSOART00020003664			exon
1	219193004	219193004	+	9.13148e-14	1.9124e-09	50.401	0	0	0	34	10145	ENSOART00020000933	+	CRYGS	ENSOARG00020000697	ENSOART00020000933	UniProtKB Gene Name	crystallin gamma S [Source:NCBI gene (formerly Entrezgene);Acc:101114405]	intergenic
1	219440533	219440533	+	9.59002e-05	0.0583507	26.9091	0	0	1	35	1278	ENSOART00020001089	+	DGKG	ENSOARG00020000724	ENSOART00020001089	UniProtKB Gene Name	diacylglycerol kinase gamma [Source:NCBI gene (formerly Entrezgene);Acc:101114659]	intron
1	236040575	236040575	+	3.29259e-05	0.0333142	36.1891	0	0	1	36	47127	ENSOART00020002467	+	SLC7A14	ENSOARG00020001626	ENSOART00020002467	HGNC Symbol	solute carrier family 7 member 14 [Source:NCBI gene (formerly Entrezgene);Acc:101117465]	intron
1	260429062	260429062	+	0.000265968	0.0943696	14.2857	0	0	1	37	24031	ENSOART00020008698	-	GYG1	ENSOARG00020005658	ENSOART00020008698	HGNC Symbol	glycogenin 1 [Source:HGNC Symbol;Acc:HGNC:4699]	intron
1	284912672	284912672	+	3.84969e-05	0.0363866	19.0595	0	1	0	38	26208	ENSOART00020004172	+	MX1	ENSOARG00020002706	ENSOART00020004172	NCBI gene (formerly Entrezgene)	Ovis aries MX dynamin like GTPase 1 (MX1), mRNA. [Source:RefSeq mRNA;Acc:NM_001009753]	exon
1	285698733	285698733	+	4.56168e-05	0.0399603	16.0471	0	0	1	39	57797	ENSOART00020004697	+	UMODL1	ENSOARG00020002885	ENSOART00020004697	HGNC Symbol	uromodulin like 1 [Source:NCBI gene (formerly Entrezgene);Acc:101121234]	intron
1	286524615	286524615	+	1.07263e-07	0.000620971	84.7416	0	0	0	40	30437	ENSOART00020008548	-	ENSOARG00020005385	ENSOARG00020005385	ENSOART00020008548			intergenic
1	286827078	286827078	+	0.000131242	0.0679599	16.2524	0	0	0	41	10865	ENSOART00020008804	-	ENSOARG00020005689	ENSOARG00020005689	ENSOART00020008804		salt inducible kinase 1 [Source:NCBI gene (formerly Entrezgene);Acc:101122497]	intergenic
1	287791165	287791165	+	9.62813e-05	0.0584021	16.7773	0	0	1	42	18559	ENSOART00020022928	+	LRRC3	ENSOARG00020014996	ENSOART00020022928	HGNC Symbol	leucine rich repeat containing 3 [Source:HGNC Symbol;Acc:HGNC:14965]	intron
1	288106688	288106688	+	0.000299157	0.099876	13.3499	0	0	1	43	28408	ENSOART00020010883	-	ITGB2	ENSOARG00020007059	ENSOART00020010883	NCBI gene (formerly Entrezgene)	Ovis aries integrin subunit beta 2 (ITGB2), mRNA. [Source:RefSeq mRNA;Acc:NM_001009485]	intron
1	288192534	288192534	+	2.2351e-05	0.0272411	35.1648	0	0	0	44	37076	ENSOART00020010938	+	FAM207A	ENSOARG00020007156	ENSOART00020010938	HGNC Symbol	family with sequence similarity 207 member A [Source:NCBI gene (formerly Entrezgene);Acc:101105213]	intergenic
1	288214929	288214929	+	2.72398e-05	0.0300799	33.492	0	0	0	45	59471	ENSOART00020010938	+	FAM207A	ENSOARG00020007156	ENSOART00020010938	HGNC Symbol	family with sequence similarity 207 member A [Source:NCBI gene (formerly Entrezgene);Acc:101105213]	intergenic
1	288648003	288648003	+	0.000214455	0.0855086	42.1693	0	0	1	46	36699	ENSOART00020011286	-	SLC19A1	ENSOARG00020007403	ENSOART00020011286	HGNC Symbol	solute carrier family 19 member 1 [Source:NCBI gene (formerly Entrezgene);Acc:101110110]	intron
1	288648012	288648012	+	3.47542e-06	0.0091516	44.3732	0	0	1	47	36690	ENSOART00020011286	-	SLC19A1	ENSOARG00020007403	ENSOART00020011286	HGNC Symbol	solute carrier family 19 member 1 [Source:NCBI gene (formerly Entrezgene);Acc:101110110]	intron
1	288648056	288648056	+	4.00164e-07	0.00181071	43.7322	0	1	0	48	36646	ENSOART00020011286	-	SLC19A1	ENSOARG00020007403	ENSOART00020011286	HGNC Symbol	solute carrier family 19 member 1 [Source:NCBI gene (formerly Entrezgene);Acc:101110110]	exon
1	291597485	291597485	+	1.12764e-06	0.00418169	18.3691	0	0	0	49	-8345	ENSOART00020022153	-	SETD4	ENSOARG00020014436	ENSOART00020022153	HGNC Symbol	SET domain containing 4 [Source:HGNC Symbol;Acc:HGNC:1258]	intergenic
1	292675468	292675468	+	0.000170637	0.0769257	49.4759	0	0	1	50	62353	ENSOART00020026529	-	VPS26C	ENSOARG00020016913	ENSOART00020026529	UniProtKB Gene Name	VPS26 endosomal protein sorting factor C [Source:NCBI gene (formerly Entrezgene);Acc:101116695]	intron
1	294132370	294132370	+	5.80208e-09	5.2508e-05	79.0603	0	1	0	51	76137	ENSOART00020027552	+	KCNJ15	ENSOARG00020017911	ENSOART00020027552	HGNC Symbol	potassium inwardly rectifying channel subfamily J member 15 [Source:HGNC Symbol;Acc:HGNC:6261]	exon
1	296061460	296061460	+	2.35552e-08	0.000171676	62.9884	0	0	1	52	6277	ENSOART00020029999	+	EAF1	ENSOARG00020019515	ENSOART00020029999	HGNC Symbol	ELL associated factor 1 [Source:HGNC Symbol;Acc:HGNC:20907]	intron
1	296081322	296081322	+	2.07576e-10	2.72387e-06	47.5	0	0	1	53	26139	ENSOART00020029999	+	EAF1	ENSOARG00020019515	ENSOART00020029999	HGNC Symbol	ELL associated factor 1 [Source:HGNC Symbol;Acc:HGNC:20907]	intron
1	297598316	297598316	+	1.02595e-05	0.0174088	33.6757	0	0	1	54	30211	ENSOART00020033693	+	U6	ENSOARG00020021775	ENSOART00020033693	RFAM	U6 spliceosomal RNA [Source:RFAM;Acc:RF00026]	intron
1	297931314	297931314	+	7.66769e-05	0.0523718	17.4227	0	0	1	55	45739	ENSOART00020034043	-	TBC1D5	ENSOARG00020021801	ENSOART00020034043	HGNC Symbol	TBC1 domain family member 5 [Source:NCBI gene (formerly Entrezgene);Acc:101114748]	intron
1	299844658	299844658	+	1.90914e-05	0.0251959	29.6835	0	0	0	56	-175446	ENSOART00020034529	+	ENSOARG00020022125	ENSOARG00020022125	ENSOART00020034529			intergenic
1	299844660	299844660	+	4.8635e-05	0.0412631	26.5841	0	0	0	57	-175444	ENSOART00020034529	+	ENSOARG00020022125	ENSOARG00020022125	ENSOART00020034529			intergenic
1	299844708	299844708	+	6.01803e-05	0.0462265	26.0445	0	0	0	58	-175396	ENSOART00020034529	+	ENSOARG00020022125	ENSOARG00020022125	ENSOART00020034529			intergenic
1	299844729	299844729	+	3.0206e-07	0.00147474	26.322	0	0	0	59	-175375	ENSOART00020034529	+	ENSOARG00020022125	ENSOARG00020022125	ENSOART00020034529			intergenic
10	12952137	12952137	+	9.42374e-05	0.0576957	14.8329	0	0	0	60	-112266	ENSOART00020007577	-	OLFM4	ENSOARG00020004943	ENSOART00020007577	HGNC Symbol	olfactomedin 4 [Source:HGNC Symbol;Acc:HGNC:17190]	intergenic
10	17747018	17747018	+	3.50553e-06	0.00916954	17.3654	1	1	0	61	91	ENSOART00020011396	+	SLC25A30	ENSOARG00020007017	ENSOART00020011396	UniProtKB Gene Name	solute carrier family 25 member 30 [Source:NCBI gene (formerly Entrezgene);Acc:101111642]	prom;exon
10	35175235	35175235	+	0.000197968	0.0827323	12.4371	0	0	1	62	-32821	ENSOART00020040645	+	SHISA2	ENSOARG00020025858	ENSOART00020040645	HGNC Symbol	shisa family member 2 [Source:NCBI gene (formerly Entrezgene);Acc:101115379]	intron
10	83469718	83469718	+	6.37636e-05	0.0476656	50.6494	0	0	0	63	-28723	ENSOART00020030200	+	ENSOARG00020019655	ENSOARG00020019655	ENSOART00020030200			intergenic
10	91083210	91083210	+	7.40698e-17	1.94393e-12	34.1486	0	0	0	64	220435	ENSOART00020004936	-	ENSOARG00020003244	ENSOARG00020003244	ENSOART00020004936			intergenic
10	94082412	94082412	+	0.000275588	0.0962221	22.2222	0	0	1	65	-183011	ENSOART00020005244	-	5S_rRNA	ENSOARG00020003447	ENSOART00020005244	RFAM	5S ribosomal RNA [Source:RFAM;Acc:RF00001]	intron
10	95369359	95369359	+	3.53769e-09	3.35585e-05	14.0244	0	0	0	66	30697	ENSOART00020007042	+	ING1	ENSOARG00020004606	ENSOART00020007042	UniProtKB Gene Name	inhibitor of growth family member 1 [Source:NCBI gene (formerly Entrezgene);Acc:101116998]	intergenic
10	96137368	96137368	+	7.46627e-05	0.0518533	22.3395	0	0	0	67	3819	ENSOART00020007512	+	SOX1	ENSOARG00020004913	ENSOART00020007512	HGNC Symbol	SRY-box transcription factor 1 [Source:NCBI gene (formerly Entrezgene);Acc:114116707]	intergenic
10	96217604	96217604	+	2.73163e-05	0.0300799	21.1404	0	0	0	68	55684	ENSOART00020007533	+	ENSOARG00020004925	ENSOARG00020004925	ENSOART00020007533			intergenic
10	96943768	96943768	+	0.000254253	0.0925917	29.0889	0	0	0	69	-11064	ENSOART00020012510	-	GAS6	ENSOARG00020007775	ENSOART00020012510	HGNC Symbol	growth arrest specific 6 [Source:HGNC Symbol;Acc:HGNC:4168]	intergenic
11	273219	273219	+	0.000279655	0.0966542	16.3256	0	0	1	70	-17629	ENSOART00020014321	-	CACNG1	ENSOARG00020009361	ENSOART00020014321	HGNC Symbol	calcium voltage-gated channel auxiliary subunit gamma 1 [Source:NCBI gene (formerly Entrezgene);Acc:101110606]	intron
11	311455	311455	+	0.000121625	0.0650589	14.4967	0	0	1	71	5335	ENSOART00020014383	-	CACNG4	ENSOARG00020009393	ENSOART00020014383	HGNC Symbol	calcium voltage-gated channel auxiliary subunit gamma 4 [Source:NCBI gene (formerly Entrezgene);Acc:101110347]	intron
11	370038	370038	+	1.70125e-06	0.00563305	26.5978	0	0	1	72	4248	ENSOART00020014442	-	CACNG5	ENSOARG00020009428	ENSOART00020014442	HGNC Symbol	calcium voltage-gated channel auxiliary subunit gamma 5 [Source:NCBI gene (formerly Entrezgene);Acc:105616470]	intron
11	623605	623605	+	8.04884e-05	0.0532147	17.8175	0	0	1	73	74999	ENSOART00020014503	-	PRKCA	ENSOARG00020009468	ENSOART00020014503	HGNC Symbol	protein kinase C alpha [Source:NCBI gene (formerly Entrezgene);Acc:101110074]	intron
11	2207518	2207518	+	1.44082e-11	2.18156e-07	40.7407	0	0	1	74	96015	ENSOART00020040754	+	MAP2K6	ENSOARG00020025921	ENSOART00020040754	HGNC Symbol	mitogen-activated protein kinase kinase 6 [Source:NCBI gene (formerly Entrezgene);Acc:101115047]	intron
11	5686127	5686127	+	1.46872e-05	0.021655	10.8495	0	0	0	75	-60124	ENSOART00020040885	-	SDK2	ENSOARG00020025986	ENSOART00020040885	HGNC Symbol	sidekick cell adhesion molecule 2 [Source:NCBI gene (formerly Entrezgene);Acc:101106954]	intergenic
11	11664841	11664841	+	0.000107972	0.0616463	11.2676	0	0	1	76	12206	ENSOART00020038606	-	SLC38A10	ENSOARG00020023671	ENSOART00020038606	HGNC Symbol	solute carrier family 38 member 10 [Source:HGNC Symbol;Acc:HGNC:28237]	intron
11	11664864	11664864	+	0.000131637	0.067969	14.243	0	0	1	77	12183	ENSOART00020038606	-	SLC38A10	ENSOARG00020023671	ENSOART00020038606	HGNC Symbol	solute carrier family 38 member 10 [Source:HGNC Symbol;Acc:HGNC:28237]	intron
11	11664870	11664870	+	1.32452e-05	0.0203284	14.0845	0	0	1	78	12177	ENSOART00020038606	-	SLC38A10	ENSOARG00020023671	ENSOART00020038606	HGNC Symbol	solute carrier family 38 member 10 [Source:HGNC Symbol;Acc:HGNC:28237]	intron
11	14697185	14697185	+	1.90424e-05	0.0251959	11.1111	0	0	1	79	-24827	ENSOART00020023535	+	ENSOARG00020015296	ENSOARG00020015296	ENSOART00020023535			intron
11	17090793	17090793	+	0.00014274	0.0704768	33.1897	0	1	1	80	17797	ENSOART00020038068	-	MAPT	ENSOARG00020023588	ENSOART00020038068	HGNC Symbol	microtubule associated protein tau [Source:NCBI gene (formerly Entrezgene);Acc:101121024]	exon;intron
11	18032397	18032397	+	5.09678e-05	0.0425094	35.2422	0	0	0	81	19618	ENSOART00020040075	+	ARHGAP27	ENSOARG00020025324	ENSOART00020040075	HGNC Symbol	Rho GTPase activating protein 27 [Source:HGNC Symbol;Acc:HGNC:31813]	intergenic
11	22000273	22000273	+	1.82419e-05	0.024884	16.6196	1	1	0	82	183	ENSOART00020010055	+	KRT40	ENSOARG00020006496	ENSOART00020010055	HGNC Symbol	keratin 40 [Source:NCBI gene (formerly Entrezgene);Acc:100526785]	prom;exon
11	23119301	23119301	+	0.000245847	0.0913189	27.2222	0	0	0	83	-2843	ENSOART00020020745	-	ERBB2	ENSOARG00020012612	ENSOART00020020745	HGNC Symbol	erb-b2 receptor tyrosine kinase 2 [Source:NCBI gene (formerly Entrezgene);Acc:780519]	intergenic
11	27081135	27081135	+	1.10861e-06	0.00416126	16.0453	1	1	1	84	425	ENSOART00020020995	-	CHAD	ENSOARG00020013743	ENSOART00020020995	HGNC Symbol	chondroadherin [Source:NCBI gene (formerly Entrezgene);Acc:105608408]	prom;exon
11	28345852	28345852	+	2.85963e-05	0.0309101	16.7866	0	1	0	85	27783	ENSOART00020041256	-	PLD6	ENSOARG00020026218	ENSOART00020041256	HGNC Symbol	phospholipase D family member 6 [Source:NCBI gene (formerly Entrezgene);Acc:101113688]	exon
11	28345854	28345854	+	0.00010257	0.0598647	19.665	0	1	0	86	27781	ENSOART00020041256	-	PLD6	ENSOARG00020026218	ENSOART00020041256	HGNC Symbol	phospholipase D family member 6 [Source:NCBI gene (formerly Entrezgene);Acc:101113688]	exon
11	28345865	28345865	+	5.38939e-05	0.0437451	21.1619	0	1	0	87	27770	ENSOART00020041256	-	PLD6	ENSOARG00020026218	ENSOART00020041256	HGNC Symbol	phospholipase D family member 6 [Source:NCBI gene (formerly Entrezgene);Acc:101113688]	exon
11	28345871	28345871	+	2.2056e-08	0.000162294	20.2984	0	1	0	88	27764	ENSOART00020041256	-	PLD6	ENSOARG00020026218	ENSOART00020041256	HGNC Symbol	phospholipase D family member 6 [Source:NCBI gene (formerly Entrezgene);Acc:101113688]	exon
11	28345874	28345874	+	2.49338e-05	0.0286968	21.2269	0	1	0	89	27761	ENSOART00020041256	-	PLD6	ENSOARG00020026218	ENSOART00020041256	HGNC Symbol	phospholipase D family member 6 [Source:NCBI gene (formerly Entrezgene);Acc:101113688]	exon
11	29075005	29075005	+	6.00858e-12	1.00655e-07	71.746	0	0	1	90	3470	ENSOART00020041508	-	FAM83G	ENSOARG00020026376	ENSOART00020041508	HGNC Symbol	family with sequence similarity 83 member G [Source:NCBI gene (formerly Entrezgene);Acc:106991420]	intron
11	29308620	29308620	+	0.000249644	0.0918048	11.6076	0	0	1	91	14314	ENSOART00020041560	+	SLC47A1	ENSOARG00020026413	ENSOART00020041560	HGNC Symbol	solute carrier family 47 member 1 [Source:HGNC Symbol;Acc:HGNC:25588]	intron
11	42925750	42925750	+	7.57974e-05	0.0521148	17.1869	0	1	0	92	-15501	ENSOART00020030353	+	ENSOARG00020019702	ENSOARG00020019702	ENSOART00020030353			exon
11	44419680	44419680	+	9.8315e-05	0.0589156	16.3265	0	1	0	93	-1243	ENSOART00020039023	-	ENSOARG00020024916	ENSOARG00020024916	ENSOART00020039023			exon
11	46512397	46512397	+	2.47763e-05	0.0286451	16.7672	0	0	0	94	14874	ENSOART00020026566	+	SPACA3	ENSOARG00020017184	ENSOART00020026566	NCBI gene (formerly Entrezgene)	Ovis aries sperm acrosome associated 3 (SPACA3), mRNA. [Source:RefSeq mRNA;Acc:NM_001185019]	intergenic
11	50338124	50338124	+	0.000190848	0.0811617	10.6546	0	0	1	95	108550	ENSOART00020038219	-	ENSOARG00020024441	ENSOARG00020024441	ENSOART00020038219			intron
11	50999400	50999400	+	0.000132737	0.068006	10.3192	1	1	0	96	-611	ENSOART00020038273	-	MRM1	ENSOARG00020024467	ENSOART00020038273	HGNC Symbol	mitochondrial rRNA methyltransferase 1 [Source:NCBI gene (formerly Entrezgene);Acc:101111204]	prom;exon
11	57293956	57293956	+	3.95881e-08	0.000273414	12.8139	0	0	0	97	-147517	ENSOART00020033566	+	U6	ENSOARG00020021702	ENSOART00020033566	RFAM	U6 spliceosomal RNA [Source:RFAM;Acc:RF00026]	intergenic
11	58995136	58995136	+	4.03869e-05	0.0375641	27.9524	0	0	1	98	206845	ENSOART00020034364	+	CCDC182	ENSOARG00020022181	ENSOART00020034364	HGNC Symbol	coiled-coil domain containing 182 [Source:NCBI gene (formerly Entrezgene);Acc:101102825]	intron
11	58995146	58995146	+	1.01626e-05	0.017319	30.0608	0	0	1	99	206855	ENSOART00020034364	+	CCDC182	ENSOARG00020022181	ENSOART00020034364	HGNC Symbol	coiled-coil domain containing 182 [Source:NCBI gene (formerly Entrezgene);Acc:101102825]	intron
12	1715044	1715044	+	0.000152182	0.0725734	15.1276	0	0	1	100	10188	ENSOART00020007033	-	PLEKHA6	ENSOARG00020004415	ENSOART00020007033	HGNC Symbol	pleckstrin homology domain containing A6 [Source:HGNC Symbol;Acc:HGNC:17053]	intron
12	1831916	1831916	+	4.33145e-05	0.0391164	18.3673	0	0	1	101	26557	ENSOART00020007421	-	PIK3C2B	ENSOARG00020004853	ENSOART00020007421	HGNC Symbol	phosphatidylinositol-4-phosphate 3-kinase catalytic subunit type 2 beta [Source:HGNC Symbol;Acc:HGNC:8972]	intron
12	2241363	2241363	+	5.81105e-07	0.00252777	17.2791	0	0	0	102	-122087	ENSOART00020010001	+	NFASC	ENSOARG00020005607	ENSOART00020010001	HGNC Symbol	neurofascin [Source:NCBI gene (formerly Entrezgene);Acc:101109290]	intergenic
12	2685096	2685096	+	6.48604e-05	0.0481289	11.6667	0	1	0	103	1131	ENSOART00020011803	+	TMCC2	ENSOARG00020007562	ENSOART00020011803	HGNC Symbol	transmembrane and coiled-coil domain family 2 [Source:NCBI gene (formerly Entrezgene);Acc:101109819]	exon
12	2925635	2925635	+	0.000287253	0.0978471	16.0655	0	0	1	104	9516	ENSOART00020012337	+	CDK18	ENSOARG00020008010	ENSOART00020012337	HGNC Symbol	cyclin dependent kinase 18 [Source:HGNC Symbol;Acc:HGNC:8751]	intron
12	28779836	28779836	+	6.19072e-05	0.0466429	13.0252	1	0	1	105	-964	ENSOART00020020113	+	DISP1	ENSOARG00020013049	ENSOART00020020113	HGNC Symbol	dispatched RND transporter family member 1 [Source:NCBI gene (formerly Entrezgene);Acc:101107807]	prom;intron
12	29107840	29107840	+	6.53925e-05	0.0482659	36.1989	0	0	1	106	100820	ENSOART00020020307	-	SUSD4	ENSOARG00020013313	ENSOART00020020307	HGNC Symbol	sushi domain containing 4 [Source:NCBI gene (formerly Entrezgene);Acc:101108067]	intron
12	46340601	46340601	+	0.000226189	0.0878141	20.7835	0	0	1	107	-14081	ENSOART00020022931	+	ENSOARG00020014980	ENSOARG00020014980	ENSOART00020022931			intron
12	47424763	47424763	+	1.30584e-06	0.00458988	27.186	0	0	0	108	11216	ENSOART00020028156	+	ENSOARG00020018306	ENSOARG00020018306	ENSOART00020028156			intergenic
12	48913886	48913886	+	8.55099e-06	0.0155547	15.6746	0	1	0	109	2017	ENSOART00020030695	+	ERRFI1	ENSOARG00020019958	ENSOART00020030695	HGNC Symbol	ERBB receptor feedback inhibitor 1 [Source:NCBI gene (formerly Entrezgene);Acc:101115142]	exon
12	50677522	50677522	+	0.000275482	0.0962221	18.3908	0	0	1	110	15782	ENSOART00020035913	+	ACOT7	ENSOARG00020022884	ENSOART00020035913	HGNC Symbol	acyl-CoA thioesterase 7 [Source:NCBI gene (formerly Entrezgene);Acc:101121789]	intron
12	54156002	54156002	+	8.28858e-05	0.0541732	35.5869	0	0	0	111	-2212	ENSOART00020011376	-	PLCH2	ENSOARG00020006837	ENSOART00020011376	HGNC Symbol	phospholipase C eta 2 [Source:HGNC Symbol;Acc:HGNC:29037]	intergenic
12	65485524	65485524	+	3.46604e-05	0.0342832	15.3846	0	0	0	112	-15185	ENSOART00020035870	+	CEP350	ENSOARG00020023084	ENSOART00020035870	HGNC Symbol	centrosomal protein 350 [Source:NCBI gene (formerly Entrezgene);Acc:101122613]	intergenic
12	80891706	80891706	+	3.15697e-05	0.0326231	39.1302	0	0	0	113	40626	ENSOART00020017472	-	ATP6V1G3	ENSOARG00020011480	ENSOART00020017472	HGNC Symbol	ATPase H+ transporting V1 subunit G3 [Source:NCBI gene (formerly Entrezgene);Acc:101102659]	intergenic
12	80891733	80891733	+	8.41627e-05	0.054483	43.3668	0	0	0	114	40599	ENSOART00020017472	-	ATP6V1G3	ENSOARG00020011480	ENSOART00020017472	HGNC Symbol	ATPase H+ transporting V1 subunit G3 [Source:NCBI gene (formerly Entrezgene);Acc:101102659]	intergenic
12	83518203	83518203	+	0.000254573	0.0926331	36.4103	0	0	0	115	6361	ENSOART00020029998	-	ENSOARG00020019513	ENSOARG00020019513	ENSOART00020029998			intergenic
12	83711514	83711514	+	0.000208644	0.0844157	41.1005	0	0	1	116	17791	ENSOART00020031714	+	ENSOARG00020020561	ENSOARG00020020561	ENSOART00020031714			intron
12	83970728	83970728	+	3.38808e-05	0.0338591	31.0894	0	0	0	117	-16400	ENSOART00020032532	-	LGR6	ENSOARG00020020999	ENSOART00020032532	HGNC Symbol	leucine rich repeat containing G protein-coupled receptor 6 [Source:HGNC Symbol;Acc:HGNC:19719]	intergenic
12	83973635	83973635	+	0.000274687	0.0960902	11.9403	0	0	0	118	15758	ENSOART00020032803	-	ENSOARG00020021131	ENSOARG00020021131	ENSOART00020032803			intergenic
12	84049916	84049916	+	3.07383e-05	0.0322425	10.6429	0	0	0	119	25677	ENSOART00020033230	-	ELF3	ENSOARG00020021509	ENSOART00020033230	HGNC Symbol	E74 like ETS transcription factor 3 [Source:NCBI gene (formerly Entrezgene);Acc:101104676]	intergenic
12	84413121	84413121	+	0.00011558	0.0637256	17.0761	1	0	0	120	-765	ENSOART00020035464	+	CSRP1	ENSOARG00020022818	ENSOART00020035464	HGNC Symbol	cysteine and glycine rich protein 1 [Source:HGNC Symbol;Acc:HGNC:2469]	prom
12	84442628	84442628	+	9.00266e-05	0.0566144	12.0751	0	0	0	121	-2017	ENSOART00020035484	+	PHLDA3	ENSOARG00020022868	ENSOART00020035484	HGNC Symbol	pleckstrin homology like domain family A member 3 [Source:NCBI gene (formerly Entrezgene);Acc:114117267]	intergenic
13	1256514	1256514	+	0.000220199	0.0865989	17.6182	0	0	1	122	116146	ENSOART00020037598	+	PLCB1	ENSOARG00020023836	ENSOART00020037598	HGNC Symbol	phospholipase C beta 1 [Source:HGNC Symbol;Acc:HGNC:15917]	intron
13	2909398	2909398	+	9.11377e-05	0.0569467	10.0719	0	0	0	123	-37210	ENSOART00020038752	+	ENSOARG00020024754	ENSOARG00020024754	ENSOART00020038752			intergenic
13	6404077	6404077	+	0.00016964	0.0767168	28	0	0	0	124	117075	ENSOART00020039142	-	ENSOARG00020024973	ENSOARG00020024973	ENSOART00020039142			intergenic
13	20712671	20712671	+	0.000281657	0.0969226	11.5274	0	0	0	125	129815	ENSOART00020035616	+	ARL5B	ENSOARG00020022913	ENSOART00020035616	UniProtKB Gene Name	ADP ribosylation factor like GTPase 5B [Source:HGNC Symbol;Acc:HGNC:23052]	intergenic
13	32607886	32607886	+	7.52997e-08	0.000456048	65.5914	0	0	0	126	16795	ENSOART00020008254	+	VIM	ENSOARG00020005389	ENSOART00020008254	HGNC Symbol	vimentin [Source:NCBI gene (formerly Entrezgene);Acc:443105]	intergenic
13	34691233	34691233	+	0.000165064	0.0758232	13.5135	0	0	0	127	-43289	ENSOART00020026690	+	ENSOARG00020017367	ENSOARG00020017367	ENSOART00020026690			intergenic
13	55225266	55225266	+	4.26599e-08	0.000287075	35.6729	0	0	0	128	-74602	ENSOART00020013386	-	ENSOARG00020008614	ENSOARG00020008614	ENSOART00020013386			intergenic
13	56773662	56773662	+	3.29426e-07	0.00156738	12.9991	0	0	0	129	-8630	ENSOART00020007826	+	BHLHE23	ENSOARG00020005128	ENSOART00020007826	HGNC Symbol	basic helix-loop-helix family member e23 [Source:NCBI gene (formerly Entrezgene);Acc:101119410]	intergenic
13	57932637	57932637	+	0.000286269	0.0978137	18.6913	0	0	1	130	77855	ENSOART00020011707	-	CDH4	ENSOARG00020007577	ENSOART00020011707	HGNC Symbol	cadherin 4 [Source:HGNC Symbol;Acc:HGNC:1763]	intron
13	64218943	64218943	+	0.000108166	0.0616674	10.2227	0	0	1	131	58453	ENSOART00020011403	-	NOL4L	ENSOARG00020007261	ENSOART00020011403	HGNC Symbol	nucleolar protein 4 like [Source:HGNC Symbol;Acc:HGNC:16106]	intron
13	69671606	69671606	+	3.15732e-05	0.0326231	21.9632	0	0	1	132	25376	ENSOART00020014872	-	TTI1	ENSOARG00020009693	ENSOART00020014872	HGNC Symbol	TELO2 interacting protein 1 [Source:NCBI gene (formerly Entrezgene);Acc:101103830]	intron
13	72238910	72238910	+	0.000251607	0.092268	12.4088	0	0	0	133	5774	ENSOART00020020367	-	MAFB	ENSOARG00020013364	ENSOART00020020367	HGNC Symbol	MAF bZIP transcription factor B [Source:NCBI gene (formerly Entrezgene);Acc:554333]	intergenic
13	78469004	78469004	+	0.00023538	0.0897616	18.0927	0	0	1	134	-13742	ENSOART00020028251	-	SLC35C2	ENSOARG00020018326	ENSOART00020028251	HGNC Symbol	solute carrier family 35 member C2 [Source:NCBI gene (formerly Entrezgene);Acc:101117780]	intron
13	78589971	78589971	+	0.000230623	0.0887353	15.553	0	0	0	135	14102	ENSOART00020028642	+	ENSOARG00020018616	ENSOARG00020018616	ENSOART00020028642			intergenic
13	82199672	82199672	+	6.9338e-05	0.0497652	30.0644	0	0	1	136	30516	ENSOART00020018500	-	ADNP	ENSOARG00020012056	ENSOART00020018500	HGNC Symbol	activity dependent neuroprotector homeobox [Source:NCBI gene (formerly Entrezgene);Acc:101122715]	intron
13	82880325	82880325	+	0.000166132	0.076225	14.2367	0	0	1	137	-56196	ENSOART00020019463	-	NFATC2	ENSOARG00020012410	ENSOART00020019463	HGNC Symbol	nuclear factor of activated T cells 2 [Source:NCBI gene (formerly Entrezgene);Acc:101119239]	intron
13	82922635	82922635	+	0.000269488	0.0949766	11.5385	0	0	1	138	57995	ENSOART00020019976	-	ATP9A	ENSOARG00020013019	ENSOART00020019976	HGNC Symbol	ATPase phospholipid transporting 9A (putative) [Source:HGNC Symbol;Acc:HGNC:13540]	intron
13	83973680	83973680	+	3.65191e-05	0.0350437	69.7492	0	0	0	139	-47996	ENSOART00020021297	+	TSHZ2	ENSOARG00020013957	ENSOART00020021297	HGNC Symbol	teashirt zinc finger homeobox 2 [Source:HGNC Symbol;Acc:HGNC:13010]	intergenic
13	85572826	85572826	+	6.24592e-05	0.0469241	28.8462	0	0	0	140	124848	ENSOART00020022668	+	DOK5	ENSOARG00020014697	ENSOART00020022668	HGNC Symbol	docking protein 5 [Source:HGNC Symbol;Acc:HGNC:16173]	intergenic
14	813924	813924	+	1.23404e-05	0.0193933	12.4347	0	0	0	141	-13133	ENSOART00020023028	+	ENSOARG00020015053	ENSOARG00020015053	ENSOART00020023028			intergenic
14	3134584	3134584	+	4.60349e-05	0.040094	41.3538	0	0	1	142	63851	ENSOART00020033474	+	ENSOARG00020020643	ENSOARG00020020643	ENSOART00020033474		contactin associated protein family member 4 [Source:NCBI gene (formerly Entrezgene);Acc:101118808]	intron
14	3725969	3725969	+	0.000232692	0.0891951	30.2633	0	0	0	143	-520109	ENSOART00020033726	+	ENSOARG00020021758	ENSOARG00020021758	ENSOART00020033726			intergenic
14	4359746	4359746	+	0.000145893	0.0710372	55.0109	0	0	0	144	62900	ENSOART00020034125	+	ENSOARG00020021995	ENSOARG00020021995	ENSOART00020034125			intergenic
14	4437358	4437358	+	0.000205226	0.0838952	59.632	0	0	1	145	120176	ENSOART00020034324	-	ADAMTS18	ENSOARG00020022075	ENSOART00020034324	HGNC Symbol	ADAM metallopeptidase with thrombospondin type 1 motif 18 [Source:HGNC Symbol;Acc:HGNC:17110]	intron
14	4622601	4622601	+	0.000147149	0.0712407	37.0298	0	0	0	146	-64021	ENSOART00020034462	-	ADAMTS18	ENSOARG00020022075	ENSOART00020034462	HGNC Symbol	ADAM metallopeptidase with thrombospondin type 1 motif 18 [Source:HGNC Symbol;Acc:HGNC:17110]	intergenic
14	7273090	7273090	+	0.000180774	0.079268	32.6979	0	0	0	147	-251763	ENSOART00020005067	+	DYNLRB2	ENSOARG00020003305	ENSOART00020005067	HGNC Symbol	dynein light chain roadblock-type 2 [Source:NCBI gene (formerly Entrezgene);Acc:101120685]	intergenic
14	8172224	8172224	+	5.55164e-05	0.0445081	34.3124	0	1	0	148	30792	ENSOART00020005993	+	GAN	ENSOARG00020003869	ENSOART00020005993	HGNC Symbol	gigaxonin [Source:NCBI gene (formerly Entrezgene);Acc:101121287]	exon
14	8294307	8294307	+	0.000104498	0.0605156	30.3177	0	0	1	149	10002	ENSOART00020007756	+	CMIP	ENSOARG00020004094	ENSOART00020007756	HGNC Symbol	c-Maf inducing protein [Source:NCBI gene (formerly Entrezgene);Acc:101121541]	intron
14	8398405	8398405	+	3.19182e-05	0.032792	65.1538	0	0	1	150	2742	ENSOART00020007827	+	CMIP	ENSOARG00020004094	ENSOART00020007827	HGNC Symbol	c-Maf inducing protein [Source:NCBI gene (formerly Entrezgene);Acc:101121541]	intron
14	10883273	10883273	+	6.03253e-05	0.046248	21.9508	0	0	0	151	-27987	ENSOART00020009696	+	MLYCD	ENSOARG00020006248	ENSOART00020009696	HGNC Symbol	malonyl-CoA decarboxylase [Source:NCBI gene (formerly Entrezgene);Acc:101122299]	intergenic
14	10964010	10964010	+	3.90285e-05	0.036669	21.4286	0	1	0	152	-2476	ENSOART00020010050	+	NECAB2	ENSOARG00020006332	ENSOART00020010050	HGNC Symbol	N-terminal EF-hand calcium binding protein 2 [Source:NCBI gene (formerly Entrezgene);Acc:101122809]	exon
14	15193216	15193216	+	6.7501e-05	0.0490277	19.8712	0	0	0	153	-13346	ENSOART00020025521	-	ENSOARG00020016449	ENSOARG00020016449	ENSOART00020025521			intergenic
14	24139428	24139428	+	0.000264754	0.0942791	27.6525	0	0	0	154	-26054	ENSOART00020013296	-	IRX3	ENSOARG00020008675	ENSOART00020013296	HGNC Symbol	iroquois homeobox 3 [Source:NCBI gene (formerly Entrezgene);Acc:101118126]	intergenic
14	24403780	24403780	+	0.000124078	0.0657855	14.7962	0	0	0	155	-290406	ENSOART00020013296	-	IRX3	ENSOARG00020008675	ENSOART00020013296	HGNC Symbol	iroquois homeobox 3 [Source:NCBI gene (formerly Entrezgene);Acc:101118126]	intergenic
14	25094147	25094147	+	3.56027e-05	0.0346923	17.4346	0	1	0	156	2388	ENSOART00020013417	+	IRX6	ENSOARG00020008760	ENSOART00020013417	HGNC Symbol	iroquois homeobox 6 [Source:NCBI gene (formerly Entrezgene);Acc:101118892]	exon
14	25738760	25738760	+	1.06786e-05	0.0177753	12.4199	0	0	0	157	43274	ENSOART00020037533	+	AMFR	ENSOARG00020024046	ENSOART00020037533	HGNC Symbol	autocrine motility factor receptor [Source:HGNC Symbol;Acc:HGNC:463]	intergenic
14	25748373	25748373	+	0.000187873	0.0807191	20	0	0	1	158	52887	ENSOART00020037533	+	AMFR	ENSOARG00020024046	ENSOART00020037533	HGNC Symbol	autocrine motility factor receptor [Source:HGNC Symbol;Acc:HGNC:463]	intron
14	26758524	26758524	+	4.04491e-09	3.79132e-05	49.3889	0	0	1	159	46804	ENSOART00020039336	+	CPNE2	ENSOARG00020025084	ENSOART00020039336	HGNC Symbol	copine 2 [Source:NCBI gene (formerly Entrezgene);Acc:101121960]	intron
14	34619042	34619042	+	0.000131515	0.067969	19.3039	0	0	0	160	-32527	ENSOART00020021179	-	ENSOARG00020013890	ENSOARG00020013890	ENSOART00020021179			intergenic
14	36619742	36619742	+	4.42497e-10	5.35992e-06	59.8152	0	0	0	161	141225	ENSOART00020021453	-	ENSOARG00020014068	ENSOARG00020014068	ENSOART00020021453			intergenic
14	36619764	36619764	+	2.54541e-06	0.00742257	60.2362	0	0	0	162	141203	ENSOART00020021453	-	ENSOARG00020014068	ENSOARG00020014068	ENSOART00020021453			intergenic
14	54167945	54167945	+	0.000182744	0.0797143	17.1038	0	0	1	163	3948	ENSOART00020031663	-	CIC	ENSOARG00020020421	ENSOART00020031663	HGNC Symbol	capicua transcriptional repressor [Source:NCBI gene (formerly Entrezgene);Acc:101102258]	intron
14	55294714	55294714	+	0.000172305	0.0773579	16.4384	0	0	1	164	-1915	ENSOART00020005253	+	ENSOARG00020003442	ENSOARG00020003442	ENSOART00020005253			intron
14	57004075	57004075	+	0.000182104	0.0795217	22.0625	1	0	1	165	414	ENSOART00020019743	-	PGLYRP1	ENSOARG00020012949	ENSOART00020019743	HGNC Symbol	peptidoglycan recognition protein 1 [Source:NCBI gene (formerly Entrezgene);Acc:101115395]	prom;intron
14	57893490	57893490	+	6.23011e-05	0.0468501	36.1111	0	0	1	166	11868	ENSOART00020019417	-	SLC8A2	ENSOARG00020012581	ENSOART00020019417	HGNC Symbol	solute carrier family 8 member A2 [Source:NCBI gene (formerly Entrezgene);Acc:101102171]	intron
14	57969680	57969680	+	2.02294e-05	0.0256875	17.9365	0	1	0	167	2953	ENSOART00020020112	-	ZNF541	ENSOARG00020012969	ENSOART00020020112	HGNC Symbol	zinc finger protein 541 [Source:HGNC Symbol;Acc:HGNC:25294]	exon
14	58579621	58579621	+	0.000176977	0.0784216	24.2262	0	1	0	168	-2666	ENSOART00020024925	+	GRWD1	ENSOARG00020016255	ENSOART00020024925	UniProtKB Gene Name	glutamate rich WD repeat containing 1 [Source:NCBI gene (formerly Entrezgene);Acc:101122298]	exon
14	58579642	58579642	+	1.1637e-06	0.00428142	28.3654	0	1	0	169	-2645	ENSOART00020024925	+	GRWD1	ENSOARG00020016255	ENSOART00020024925	UniProtKB Gene Name	glutamate rich WD repeat containing 1 [Source:NCBI gene (formerly Entrezgene);Acc:101122298]	exon
14	59938537	59938537	+	7.88399e-07	0.00328432	14.3519	0	0	1	170	6907	ENSOART00020023943	-	ENSOARG00020015454	ENSOARG00020015454	ENSOART00020023943		potassium voltage-gated channel subfamily C member 3 [Source:HGNC Symbol;Acc:HGNC:6235]	intron
14	61288719	61288719	+	2.53727e-05	0.028994	21.6156	0	0	0	171	2933	ENSOART00020016029	+	ENSOARG00020010487	ENSOARG00020010487	ENSOART00020016029		cytoplasmic tRNA 2-thiolation protein 1 [Source:NCBI gene (formerly Entrezgene);Acc:105601981]	intergenic
14	66597070	66597070	+	8.53115e-05	0.0548766	36.0685	0	0	0	172	-9944	ENSOART00020006161	-	ZNF580	ENSOARG00020004038	ENSOART00020006161	HGNC Symbol	zinc finger protein 580 [Source:NCBI gene (formerly Entrezgene);Acc:105612738]	intergenic
14	66597105	66597105	+	0.000286731	0.0978137	28.0531	0	0	0	173	-9979	ENSOART00020006161	-	ZNF580	ENSOARG00020004038	ENSOART00020006161	HGNC Symbol	zinc finger protein 580 [Source:NCBI gene (formerly Entrezgene);Acc:105612738]	intergenic
14	67910529	67910529	+	0.000133252	0.0680378	28.9238	0	0	1	174	1351	ENSOART00020020741	-	ENSOARG00020012497	ENSOARG00020012497	ENSOART00020020741			intron
14	68081452	68081452	+	0.000113639	0.0630529	11.5821	0	0	1	175	17167	ENSOART00020033361	+	ENSOARG00020020381	ENSOARG00020020381	ENSOART00020033361			intron
14	68197284	68197284	+	0.000261389	0.0937169	11.458	0	0	1	176	2508	ENSOART00020005449	-	ENSOARG00020003553	ENSOARG00020003553	ENSOART00020005449			intron
14	69228146	69228146	+	5.14889e-05	0.0428532	10.6786	1	1	1	177	194	ENSOART00020010140	-	ENSOARG00020006597	ENSOARG00020006597	ENSOART00020010140			prom;exon
15	588	588	+	5.3255e-05	0.0434531	11.7341	0	0	0	178	-218864	ENSOART00020017402	+	ENSOARG00020011426	ENSOARG00020011426	ENSOART00020017402			intergenic
15	27550	27550	+	9.82739e-05	0.0589156	15.4107	0	0	0	179	-191902	ENSOART00020017402	+	ENSOARG00020011426	ENSOARG00020011426	ENSOART00020017402			intergenic
15	34462	34462	+	1.75191e-05	0.0241567	10.5179	0	0	0	180	-184990	ENSOART00020017402	+	ENSOARG00020011426	ENSOARG00020011426	ENSOART00020017402			intergenic
15	24157856	24157856	+	5.78603e-05	0.0455556	17.3077	0	1	0	181	19606	ENSOART00020023802	-	POU2AF1	ENSOARG00020015552	ENSOART00020023802	HGNC Symbol	POU class 2 homeobox associating factor 1 [Source:NCBI gene (formerly Entrezgene);Acc:101107727]	exon
15	29850737	29850737	+	3.78974e-24	1.9892e-19	21.1207	0	0	0	182	-99258	ENSOART00020038677	-	ENSOARG00020024700	ENSOARG00020024700	ENSOART00020038677			intergenic
15	29850741	29850741	+	6.51074e-06	0.0133147	10.5186	0	0	0	183	-99262	ENSOART00020038677	-	ENSOARG00020024700	ENSOARG00020024700	ENSOART00020038677			intergenic
15	32098408	32098408	+	4.2724e-05	0.0388881	21.8482	0	0	1	184	14457	ENSOART00020017990	+	PHLDB1	ENSOARG00020011300	ENSOART00020017990	HGNC Symbol	pleckstrin homology like domain family B member 1 [Source:HGNC Symbol;Acc:HGNC:23697]	intron
15	33304284	33304284	+	8.93267e-05	0.0563815	14.0196	0	0	0	185	205394	ENSOART00020025083	-	TRIM29	ENSOARG00020016323	ENSOART00020025083	HGNC Symbol	tripartite motif containing 29 [Source:NCBI gene (formerly Entrezgene);Acc:101116425]	intergenic
15	43488357	43488357	+	1.47348e-09	1.54683e-05	47.7477	0	0	1	186	-106050	ENSOART00020018172	-	PARVA	ENSOARG00020011875	ENSOART00020018172	HGNC Symbol	parvin alpha [Source:NCBI gene (formerly Entrezgene);Acc:101121625]	intron
15	43760608	43760608	+	1.41324e-05	0.0212347	14.3511	0	1	0	187	46222	ENSOART00020018812	+	DKK3	ENSOARG00020012153	ENSOART00020018812	HGNC Symbol	dickkopf WNT signaling pathway inhibitor 3 [Source:HGNC Symbol;Acc:HGNC:2893]	exon
15	47439320	47439320	+	5.29035e-05	0.0433884	18.0328	1	0	1	188	332	ENSOART00020034291	+	LMO1	ENSOARG00020022083	ENSOART00020034291	UniProtKB Gene Name	LIM domain only 1 [Source:NCBI gene (formerly Entrezgene);Acc:101102757]	prom;intron
15	55328637	55328637	+	0.000273125	0.0957444	12.535	1	1	0	189	30	ENSOART00020035031	-	STARD10	ENSOARG00020022516	ENSOART00020035031	HGNC Symbol	StAR related lipid transfer domain containing 10 [Source:HGNC Symbol;Acc:HGNC:10666]	prom;exon
15	80379312	80379312	+	1.14332e-20	5.00101e-16	60.9122	0	0	1	190	11304	ENSOART00020030849	+	EXT2	ENSOARG00020019927	ENSOART00020030849	HGNC Symbol	exostosin glycosyltransferase 2 [Source:NCBI gene (formerly Entrezgene);Acc:101110867]	intron
15	83456005	83456005	+	0.000140723	0.0698909	24.7682	0	0	0	191	18834	ENSOART00020019909	-	MYBPC3	ENSOARG00020012776	ENSOART00020019909	HGNC Symbol	myosin binding protein C3 [Source:HGNC Symbol;Acc:HGNC:7551]	intergenic
15	87955716	87955716	+	0.000272653	0.0957036	79.0055	1	0	0	192	-720	ENSOART00020021677	-	OR5B3	ENSOARG00020014167	ENSOART00020021677	HGNC Symbol	olfactory receptor 5B3-like [Source:NCBI gene (formerly Entrezgene);Acc:101105947]	prom
15	89872177	89872177	+	0.000108968	0.0619455	35.7794	0	1	0	193	15163	ENSOART00020019041	-	ACAD8	ENSOARG00020012311	ENSOART00020019041	HGNC Symbol	acyl-CoA dehydrogenase family member 8 [Source:HGNC Symbol;Acc:HGNC:87]	exon
15	89929819	89929819	+	0.000127471	0.0667748	23.0952	1	0	1	194	218	ENSOART00020020238	+	GLB1L3	ENSOARG00020012795	ENSOART00020020238	HGNC Symbol	galactosidase beta 1 like 3 [Source:HGNC Symbol;Acc:HGNC:25147]	prom;intron
16	23095	23095	+	6.01277e-05	0.0462265	13.6031	0	0	0	195	-106197	ENSOART00020020494	+	U6	ENSOARG00020013440	ENSOART00020020494	RFAM	U6 spliceosomal RNA [Source:RFAM;Acc:RF00026]	intergenic
16	205611	205611	+	0.000229667	0.0885098	16.5146	0	0	0	196	15069	ENSOART00020020520	+	ENSOARG00020013462	ENSOARG00020013462	ENSOART00020020520			intergenic
16	2110409	2110409	+	1.55956e-10	2.11706e-06	34.1008	0	0	1	197	-76782	ENSOART00020022201	-	INSYN2B	ENSOARG00020014497	ENSOART00020022201	HGNC Symbol	inhibitory synaptic factor family member 2B [Source:NCBI gene (formerly Entrezgene);Acc:101105025]	intron
16	9851986	9851986	+	1.60007e-06	0.00540685	43.1373	0	1	0	198	84423	ENSOART00020036196	-	MAP1B	ENSOARG00020023268	ENSOART00020036196	HGNC Symbol	microtubule associated protein 1B [Source:NCBI gene (formerly Entrezgene);Acc:101116509]	exon
16	36287883	36287883	+	0.000256268	0.0928964	15.9743	0	0	0	199	-222513	ENSOART00020013159	-	ENSOARG00020008608	ENSOARG00020008608	ENSOART00020013159			intergenic
16	72694642	72694642	+	2.96167e-06	0.00835783	40.8691	0	0	0	200	43231	ENSOART00020035844	-	SRD5A1	ENSOARG00020023075	ENSOART00020035844	HGNC Symbol	steroid 5 alpha-reductase 1 [Source:NCBI gene (formerly Entrezgene);Acc:100642181]	intergenic
16	72872386	72872386	+	0.000159912	0.0743676	32.0737	0	0	1	201	54801	ENSOART00020036451	-	UBE2QL1	ENSOARG00020023404	ENSOART00020036451	HGNC Symbol	ubiquitin conjugating enzyme E2 Q family like 1 [Source:NCBI gene (formerly Entrezgene);Acc:114118760]	intron
16	72886545	72886545	+	0.000116009	0.063873	14.1532	0	0	1	202	40642	ENSOART00020036451	-	UBE2QL1	ENSOARG00020023404	ENSOART00020036451	HGNC Symbol	ubiquitin conjugating enzyme E2 Q family like 1 [Source:NCBI gene (formerly Entrezgene);Acc:114118760]	intron
16	73004432	73004432	+	0.000178299	0.0786841	71.8543	0	0	0	203	8880	ENSOART00020036499	+	MED10	ENSOARG00020023421	ENSOART00020036499	HGNC Symbol	mediator complex subunit 10 [Source:NCBI gene (formerly Entrezgene);Acc:101102335]	intergenic
16	73207849	73207849	+	1.05523e-06	0.00409969	13.1542	0	0	0	204	212297	ENSOART00020036499	+	MED10	ENSOARG00020023421	ENSOART00020036499	HGNC Symbol	mediator complex subunit 10 [Source:NCBI gene (formerly Entrezgene);Acc:101102335]	intergenic
16	74594402	74594402	+	0.000241911	0.0905847	36.526	0	0	0	205	49565	ENSOART00020037300	-	U6	ENSOARG00020023924	ENSOART00020037300	RFAM	U6 spliceosomal RNA [Source:RFAM;Acc:RF00026]	intergenic
16	77317512	77317512	+	0.000154403	0.0730632	14.9744	0	0	0	206	21144	ENSOART00020015418	+	IRX4	ENSOARG00020010022	ENSOART00020015418	HGNC Symbol	iroquois homeobox 4 [Source:NCBI gene (formerly Entrezgene);Acc:101111127]	intergenic
16	77347931	77347931	+	7.99306e-05	0.0531472	16.1193	0	0	0	207	8330	ENSOART00020015511	-	NDUFS6	ENSOARG00020010127	ENSOART00020015511	HGNC Symbol	NADH:ubiquinone oxidoreductase subunit S6 [Source:NCBI gene (formerly Entrezgene);Acc:101111395]	intergenic
16	77347954	77347954	+	0.000102466	0.0598647	10.6782	0	0	0	208	8307	ENSOART00020015511	-	NDUFS6	ENSOARG00020010127	ENSOART00020015511	HGNC Symbol	NADH:ubiquinone oxidoreductase subunit S6 [Source:NCBI gene (formerly Entrezgene);Acc:101111395]	intergenic
16	77556501	77556501	+	0.000281914	0.0969274	20.4482	0	0	1	209	12701	ENSOART00020016039	+	SLC6A3	ENSOARG00020010397	ENSOART00020016039	HGNC Symbol	solute carrier family 6 member 3 [Source:NCBI gene (formerly Entrezgene);Acc:101111908]	intron
16	77678134	77678134	+	0.00029836	0.0997071	19.102	0	0	1	210	6278	ENSOART00020019387	-	SLC6A19	ENSOARG00020012724	ENSOART00020019387	HGNC Symbol	solute carrier family 6 member 19 [Source:NCBI gene (formerly Entrezgene);Acc:114118762]	intron
16	78059880	78059880	+	0.00020948	0.08458	15.3706	0	0	0	211	-29800	ENSOART00020021756	+	SLC9A3	ENSOARG00020014019	ENSOART00020021756	HGNC Symbol	solute carrier family 9 member A3 [Source:NCBI gene (formerly Entrezgene);Acc:494437]	intergenic
16	78119259	78119259	+	0.000217342	0.0862507	21.6532	0	0	1	212	29581	ENSOART00020021756	+	SLC9A3	ENSOARG00020014019	ENSOART00020021756	HGNC Symbol	solute carrier family 9 member A3 [Source:NCBI gene (formerly Entrezgene);Acc:494437]	intron
17	5484052	5484052	+	0.000204041	0.0836233	16.6893	0	0	1	213	6206	ENSOART00020030471	-	FHDC1	ENSOARG00020019747	ENSOART00020030471	HGNC Symbol	FH2 domain containing 1 [Source:HGNC Symbol;Acc:HGNC:29363]	intron
17	5484090	5484090	+	0.000175759	0.0782258	19.1606	0	0	1	214	6168	ENSOART00020030471	-	FHDC1	ENSOARG00020019747	ENSOART00020030471	HGNC Symbol	FH2 domain containing 1 [Source:HGNC Symbol;Acc:HGNC:29363]	intron
17	20894139	20894139	+	0.000160931	0.0746652	29.8077	0	0	0	215	-29113	ENSOART00020024183	+	SLC7A11	ENSOARG00020015377	ENSOART00020024183	UniProtKB Gene Name	solute carrier family 7 member 11 [Source:NCBI gene (formerly Entrezgene);Acc:100820755]	intergenic
17	28712095	28712095	+	0.000101377	0.0596507	68.8915	0	0	0	216	-182024	ENSOART00020025417	-	ENSOARG00020016582	ENSOARG00020016582	ENSOART00020025417			intergenic
17	52563394	52563394	+	8.01444e-06	0.0149203	16.1765	0	1	1	217	-15120	ENSOART00020035164	-	ENSOARG00020022628	ENSOARG00020022628	ENSOART00020035164			exon;intron
17	53353581	53353581	+	2.92386e-05	0.0312356	37.2738	0	0	0	218	-112789	ENSOART00020036729	-	SFSWAP	ENSOARG00020023335	ENSOART00020036729	HGNC Symbol	splicing factor SWAP [Source:NCBI gene (formerly Entrezgene);Acc:101113101]	intergenic
17	53726217	53726217	+	3.64779e-07	0.00169943	35.8075	0	0	0	219	-152465	ENSOART00020036828	-	ENSOARG00020023631	ENSOARG00020023631	ENSOART00020036828			intergenic
17	53726249	53726249	+	2.58298e-06	0.00747674	72.3529	0	0	0	220	-152497	ENSOART00020036828	-	ENSOARG00020023631	ENSOARG00020023631	ENSOART00020036828			intergenic
17	54109788	54109788	+	1.86142e-05	0.0250961	12.164	1	0	0	221	-377	ENSOART00020037295	-	ADGRD1	ENSOARG00020023653	ENSOART00020037295	UniProtKB Gene Name	adhesion G protein-coupled receptor D1 [Source:NCBI gene (formerly Entrezgene);Acc:101113363]	prom
17	58536616	58536616	+	0.000222777	0.087083	24.4172	0	0	0	222	-37738	ENSOART00020005121	+	U6	ENSOARG00020003373	ENSOART00020005121	RFAM	U6 spliceosomal RNA [Source:RFAM;Acc:RF00026]	intergenic
17	58559708	58559708	+	3.12315e-05	0.0324402	24.6014	0	0	0	223	-14646	ENSOART00020005121	+	U6	ENSOARG00020003373	ENSOART00020005121	RFAM	U6 spliceosomal RNA [Source:RFAM;Acc:RF00026]	intergenic
17	64511142	64511142	+	1.78291e-07	0.000954931	32.6338	0	0	0	224	-14071	ENSOART00020028877	+	CIT	ENSOARG00020018758	ENSOART00020028877	HGNC Symbol	citron rho-interacting serine/threonine kinase [Source:HGNC Symbol;Acc:HGNC:1985]	intergenic
17	64511177	64511177	+	0.000159457	0.0742001	27.0454	0	0	0	225	-14036	ENSOART00020028877	+	CIT	ENSOARG00020018758	ENSOART00020028877	HGNC Symbol	citron rho-interacting serine/threonine kinase [Source:HGNC Symbol;Acc:HGNC:1985]	intergenic
17	73362321	73362321	+	3.72999e-05	0.035554	41.6516	0	0	1	226	10875	ENSOART00020007097	+	SSH1	ENSOARG00020004645	ENSOART00020007097	HGNC Symbol	slingshot protein phosphatase 1 [Source:HGNC Symbol;Acc:HGNC:30579]	intron
17	76647913	76647913	+	7.76209e-05	0.0525484	17.6783	0	1	0	227	1379	ENSOART00020010284	-	MN1	ENSOARG00020006685	ENSOART00020010284	HGNC Symbol	MN1 proto-oncogene, transcriptional regulator [Source:HGNC Symbol;Acc:HGNC:7180]	exon
17	77758421	77758421	+	7.11003e-05	0.0505674	11.2903	0	0	1	228	8359	ENSOART00020013667	+	EMID1	ENSOARG00020008841	ENSOART00020013667	HGNC Symbol	EMI domain containing 1 [Source:HGNC Symbol;Acc:HGNC:18036]	intron
17	77949620	77949620	+	5.16834e-05	0.0429416	11.8022	0	0	1	229	1293	ENSOART00020013753	-	RHBDD3	ENSOARG00020008955	ENSOART00020013753	HGNC Symbol	rhomboid domain containing 3 [Source:NCBI gene (formerly Entrezgene);Acc:101120954]	intron
17	78083840	78083840	+	5.85727e-07	0.00253387	16.1234	0	0	0	230	-13122	ENSOART00020021079	+	CABP7	ENSOARG00020013778	ENSOART00020021079	HGNC Symbol	calcium binding protein 7 [Source:NCBI gene (formerly Entrezgene);Acc:101122220]	intergenic
17	80654206	80654206	+	2.1781e-05	0.0268372	42.5487	0	0	0	231	10767	ENSOART00020040063	+	ENSOARG00020025540	ENSOARG00020025540	ENSOART00020040063			intergenic
17	80681451	80681451	+	3.26032e-21	1.50998e-16	50	0	0	0	232	2470	ENSOART00020040069	-	ENSOARG00020025543	ENSOARG00020025543	ENSOART00020040069			intergenic
17	80728447	80728447	+	8.69888e-05	0.0554222	33.814	0	0	1	233	4902	ENSOART00020040135	-	DERL3	ENSOARG00020025584	ENSOART00020040135	HGNC Symbol	derlin 3 [Source:NCBI gene (formerly Entrezgene);Acc:101110877]	intron
17	80794967	80794967	+	0.000109082	0.0619605	24.0741	0	0	1	234	3081	ENSOART00020040177	+	ENSOARG00020025614	ENSOARG00020025614	ENSOART00020040177		glutathione S-transferase theta-1 [Source:NCBI gene (formerly Entrezgene);Acc:101111664]	intron
17	80958067	80958067	+	2.45457e-05	0.028504	36.7347	0	0	0	235	16944	ENSOART00020040269	-	SNRPD3	ENSOARG00020025667	ENSOART00020040269	UniProtKB Gene Name	small nuclear ribonucleoprotein D3 polypeptide [Source:NCBI gene (formerly Entrezgene);Acc:101119253]	intergenic
17	81137850	81137850	+	4.77746e-05	0.0409747	28.58	0	0	1	236	5237	ENSOART00020040343	-	ENSOARG00020025705	ENSOARG00020025705	ENSOART00020040343		sperm antigen with calponin homology and coiled-coil domains 1 like [Source:NCBI gene (formerly Entrezgene);Acc:101113175]	intron
17	81182534	81182534	+	0.000115352	0.0637256	24.359	0	1	0	237	1488	ENSOART00020040377	+	ENSOARG00020025728	ENSOARG00020025728	ENSOART00020040377			exon
17	81210518	81210518	+	7.80311e-06	0.0147004	76.4353	0	0	1	238	29472	ENSOART00020040377	+	ENSOARG00020025728	ENSOARG00020025728	ENSOART00020040377			intron
17	81247723	81247723	+	0.000292964	0.098954	24.1373	0	0	1	239	14427	ENSOART00020040365	-	BCR	ENSOARG00020025719	ENSOART00020040365	HGNC Symbol	BCR activator of RhoGEF and GTPase [Source:NCBI gene (formerly Entrezgene);Acc:101113436]	intron
17	81247758	81247758	+	7.09522e-06	0.0140008	18.4775	0	0	1	240	14392	ENSOART00020040365	-	BCR	ENSOARG00020025719	ENSOART00020040365	HGNC Symbol	BCR activator of RhoGEF and GTPase [Source:NCBI gene (formerly Entrezgene);Acc:101113436]	intron
17	81290122	81290122	+	2.17536e-10	2.78216e-06	84.697	0	0	1	241	5817	ENSOART00020040409	+	RSPH14	ENSOARG00020025744	ENSOART00020040409	HGNC Symbol	radial spoke head 14 homolog [Source:HGNC Symbol;Acc:HGNC:13437]	intron
17	81290126	81290126	+	5.41366e-08	0.000352262	75.1515	0	0	1	242	5821	ENSOART00020040409	+	RSPH14	ENSOARG00020025744	ENSOART00020040409	HGNC Symbol	radial spoke head 14 homolog [Source:HGNC Symbol;Acc:HGNC:13437]	intron
17	81303326	81303326	+	1.18568e-05	0.0191297	41.5984	0	0	1	243	8113	ENSOART00020040414	-	GNAZ	ENSOARG00020025747	ENSOART00020040414	HGNC Symbol	G protein subunit alpha z [Source:NCBI gene (formerly Entrezgene);Acc:106991715]	intron
17	81415028	81415028	+	0.000168689	0.0765341	14.7995	1	1	0	244	216	ENSOART00020040795	-	ENSOARG00020025772	ENSOARG00020025772	ENSOART00020040795			prom;exon
17	81875676	81875676	+	5.84444e-05	0.0457865	11.1973	0	0	0	245	-5368	ENSOART00020007706	+	ENSOARG00020005000	ENSOARG00020005000	ENSOART00020007706			intergenic
17	82274752	82274752	+	4.65652e-05	0.0404217	24.3866	0	0	0	246	-5968	ENSOART00020009758	+	ENSOARG00020006274	ENSOARG00020006274	ENSOART00020009758			intergenic
18	5223727	5223727	+	8.67678e-05	0.0554222	13.0976	0	1	0	247	104839	ENSOART00020006099	-	LRRK1	ENSOARG00020003980	ENSOART00020006099	HGNC Symbol	leucine rich repeat kinase 1 [Source:HGNC Symbol;Acc:HGNC:18608]	exon
18	5224466	5224466	+	9.03379e-05	0.0567196	21.317	0	1	0	248	104100	ENSOART00020006099	-	LRRK1	ENSOARG00020003980	ENSOART00020006099	HGNC Symbol	leucine rich repeat kinase 1 [Source:HGNC Symbol;Acc:HGNC:18608]	exon
18	7501427	7501427	+	0.000247834	0.0917248	20.3271	0	0	0	249	-74395	ENSOART00020008524	+	IGF1R	ENSOARG00020005176	ENSOART00020008524	HGNC Symbol	insulin like growth factor 1 receptor [Source:NCBI gene (formerly Entrezgene);Acc:443515]	intergenic
18	8044179	8044179	+	2.17372e-06	0.00665933	11.0901	0	0	1	250	79744	ENSOART00020008914	+	ENSOARG00020005787	ENSOARG00020005787	ENSOART00020008914			intron
18	8973049	8973049	+	1.87341e-05	0.0250961	27.3216	0	0	0	251	215625	ENSOART00020009036	-	ENSOARG00020005858	ENSOARG00020005858	ENSOART00020009036			intergenic
18	14058685	14058685	+	7.70572e-06	0.0146442	25.8475	0	0	1	252	1211	ENSOART00020009517	+	RGMA	ENSOARG00020006145	ENSOART00020009517	HGNC Symbol	repulsive guidance molecule BMP co-receptor a [Source:NCBI gene (formerly Entrezgene);Acc:101113702]	intron
[truncated: 497 more rows]

## Sheet: DMC_hypo_CpG
chrom	start	end	strand	pvalue	qvalue	meth.diff	prom	exon	intron	target.row	dist.to.feature	feature.name	feature.strand	external_gene_name	ensembl_gene_id	ensembl_transcript_id	external_gene_source	description	AffectedRegion
[truncated: 803 more rows]

[truncated: 9 more sheets: DMC_GO, DMC_hyper_CpG_GO, DMC_hypo_CpG_GO, DMR_CpG, DMR_hyper_CpG, DMR_hypo_CpG, DMR_CpG_GO, DMR_hyper_CpG_GO, DMR_hypo_CpG_GO]
