# Supplementary material for: Identification of differential hypothalamic DNA methylation and gene expression associated with sexual partner preferences in rams
Source: PLoS One. 2022 May 12;17(5):e0263319. doi: 10.1371/journal.pone.0263319 (PMC9098078; doi:10.1371/journal.pone.0263319)
Supplement: S5 File — (XLSX) [file pone.0263319.s023.xlsx]

## Sheet: Legends
Supplementary Table 5: Differentially methylation and Functional annotation of CHG context.
Tab Name	Description	Column names
DMC_CHG	All Differentially methylated cytosines (DMC) in the CHG context as evaluated by methylKit.	Columns output from methylKit chrom: Chromosome number. start: Chromosome start position of the methylated position. end: Chromosome end position of the methylated position. strand: Strand where methylation happens. pvalue: pvalue for the differential methylation. qvalue: multiple testing adjusted p-value. meth.diff: methylation difference. prom: Whether methylation is in promoter region. 1 prese…
DMC_hyper_CHG	Hyper methylated DMC in the CHG context as evaluated by methylKit.
DMC_hypo_CHG	Hypo methylated DMC in the CHG context as evaluated by methylKit.
DMC_CHG_GO	Gene ontology for all DMC as evaluated by gProfileR.	Columns output from gProfileR source: source of the functional annotatio. Whether it is a from GO database, KEGG pathway, etc. term_name: Name of the associted phenotypic term. term_id: Associated term ID. adjusted_p_value: Multiple testing adjusted p-value. negative_log10_of_adjusted_p_value: Negative log10 value of adjusted p-value. term_size: Total genes associated to the term in the entire ge…
DMC_hyper_CHG_GO	Gene ontology for hypermethylated DMC as evaluated by gProfileR.
DMC_hypo_CHG_GO	Gene ontology for hypomethylated DMC as evaluated by gProfileR.
DMR_CHG	All Differentially methylated regions (DMR) in the CHG context as evaluated by methylKit.	Columns output from methylKit chrom: Chromosome number. start: Chromosome start position of the methylated position. end: Chromosome end position of the methylated position. strand: Strand where methylation happens. pvalue: pvalue for the differential methylation. qvalue: multiple testing adjusted p-value. meth.diff: methylation difference. prom: Whether methylation is in promoter region. 1 prese…
DMR_hyper_CHG	Hyper methylated DMR in the CHG context as evaluated by methylKit.
DMR_hypo_CHG	Hypo methylated DMR in the CHG context as evaluated by methylKit.
DMR_CHG_GO	Gene ontology for all DMR as evaluated by gProfileR. Significant functional annotation are highlighted in yellow.	Columns output from gProfileR source: source of the functional annotatio. Whether it is a from GO database, KEGG pathway, etc. term_name: Name of the associted phenotypic term. term_id: Associated term ID. adjusted_p_value: Multiple testing adjusted p-value. negative_log10_of_adjusted_p_value: Negative log10 value of adjusted p-value. term_size: Total genes associated to the term in the entire ge…
DMR_hyper_CHG_GO	Gene ontology for hypermethylated DMR as evaluated by gProfileR. Significant functional annotation are highlighted in yellow.
DMR_hypo_CHG_GO	Gene ontology for hypomethylated DMR as evaluated by gProfileR.Significant functional annotation are highlighted in yellow.

## Sheet: DMC_CHG
chrom	start	end	strand	pvalue	qvalue	meth.diff	prom	exon	intron	target.row	dist.to.feature	feature.name	feature.strand	external_gene_name	ensembl_gene_id	ensembl_transcript_id	external_gene_source	description	AffectedRegion
11	26775192	26775192	+	2.43628e-09	0.000268588	41.6667	0	0	1	1	9990	ENSOART00020017651	+	PDK2	ENSOARG00020011584	ENSOART00020017651	HGNC Symbol	pyruvate dehydrogenase kinase 2 [Source:NCBI gene (formerly Entrezgene);Acc:101108929]	intron
11	34416408	34416408	+	1.14138e-29	6.29155e-24	36.9656	0	0	1	2	20614	ENSOART00020030781	+	RCVRN	ENSOARG00020020017	ENSOART00020030781	UniProtKB Gene Name	recoverin [Source:NCBI gene (formerly Entrezgene);Acc:101111206]	intron
12	3922389	3922389	+	4.8405e-08	0.00355761	62.1723	0	0	1	3	-15022	ENSOART00020016045	+	RASSF5	ENSOARG00020009941	ENSOART00020016045	HGNC Symbol	Ras association domain family member 5 [Source:NCBI gene (formerly Entrezgene);Acc:101117178]	intron
16	64149733	64149733	+	1.48427e-06	0.0454538	74.9858	0	0	1	4	150612	ENSOART00020028230	-	TRIO	ENSOARG00020015605	ENSOART00020028230	HGNC Symbol	trio Rho guanine nucleotide exchange factor [Source:HGNC Symbol;Acc:HGNC:12303]	intron
17	61645363	61645363	+	1.21906e-06	0.0404956	25.8741	0	0	1	5	17203	ENSOART00020014120	-	HIP1R	ENSOARG00020009023	ENSOART00020014120	HGNC Symbol	huntingtin interacting protein 1 related [Source:NCBI gene (formerly Entrezgene);Acc:101123327]	intron
23	65028065	65028065	+	3.10305e-20	1.14032e-14	37.0192	0	0	0	6	197820	ENSOART00020039477	-	MC4R	ENSOARG00020025172	ENSOART00020039477	NCBI gene (formerly Entrezgene)	melanocortin 4 receptor [Source:NCBI gene (formerly Entrezgene);Acc:100147707]	intergenic
24	9740442	9740442	+	8.2836e-10	0.00010147	74.0741	0	0	1	7	2676	ENSOART00020023583	-	TVP23A	ENSOARG00020015371	ENSOART00020023583	HGNC Symbol	trans-golgi network vesicle protein 23 homolog A [Source:NCBI gene (formerly Entrezgene);Acc:101108621]	intron
26	42090827	42090827	+	1.06541e-17	1.9576e-12	43.1659	0	0	1	8	38643	ENSOART00020025817	+	PSD3	ENSOARG00020015217	ENSOART00020025817	HGNC Symbol	pleckstrin and Sec7 domain containing 3 [Source:HGNC Symbol;Acc:HGNC:19093]	intron
3	1831241	1831241	+	1.2167e-12	1.67668e-07	60.925	0	0	0	9	-101770	ENSOART00020002481	-	COL5A1	ENSOARG00020001060	ENSOART00020002481	HGNC Symbol	collagen type V alpha 1 chain [Source:HGNC Symbol;Acc:HGNC:2209]	intergenic
9	16057269	16057269	+	1.92404e-07	0.0106058	50.6024	0	0	1	10	40857	ENSOART00020005020	+	ENSOARG00020003095	ENSOARG00020003095	ENSOART00020005020			intron
1	18865511	18865511	+	1.53491e-19	4.23039e-14	-33.6445	0	0	1	1	-28293	ENSOART00020002508	+	KDM4A	ENSOARG00020001646	ENSOART00020002508	HGNC Symbol	lysine demethylase 4A [Source:NCBI gene (formerly Entrezgene);Acc:101111840]	intron
1	111299577	111299577	+	6.87928e-07	0.0270859	-34.0426	0	0	1	2	10913	ENSOART00020003475	-	PMVK	ENSOARG00020002284	ENSOART00020003475	HGNC Symbol	phosphomevalonate kinase [Source:NCBI gene (formerly Entrezgene);Acc:101113026]	intron
11	15407745	15407745	+	4.3974e-08	0.0034628	-10.4046	0	0	1	3	52785	ENSOART00020034302	+	U6	ENSOARG00020022150	ENSOART00020034302	RFAM	U6 spliceosomal RNA [Source:RFAM;Acc:RF00026]	intron
12	53657062	53657062	+	2.36969e-06	0.0622015	-10.3179	0	0	1	4	89605	ENSOART00020009240	-	PRDM16	ENSOARG00020005635	ENSOART00020009240	HGNC Symbol	PR/SET domain 16 [Source:NCBI gene (formerly Entrezgene);Acc:101120004]	intron
15	10634	10634	+	2.24122e-07	0.0117659	-10.4177	0	0	0	5	-208818	ENSOART00020017402	+	ENSOARG00020011426	ENSOARG00020011426	ENSOART00020017402			intergenic
15	87568498	87568498	+	8.29473e-77	9.14453e-71	-41.5794	0	0	0	6	-10023	ENSOART00020021333	-	OR9I1	ENSOARG00020013986	ENSOART00020021333	HGNC Symbol	olfactory receptor 9I1 [Source:NCBI gene (formerly Entrezgene);Acc:101107133]	intergenic
18	14557511	14557511	+	6.31985e-08	0.00409843	-61.8421	0	0	0	7	146777	ENSOART00020010304	+	FAM174B	ENSOARG00020006694	ENSOART00020010304	HGNC Symbol	family with sequence similarity 174 member B [Source:HGNC Symbol;Acc:HGNC:34339]	intergenic
2	111445381	111445381	+	4.60312e-07	0.0202988	-56.1628	0	0	1	8	100061	ENSOART00020009447	+	EXTL3	ENSOARG00020006102	ENSOART00020009447	HGNC Symbol	exostosin like glycosyltransferase 3 [Source:NCBI gene (formerly Entrezgene);Acc:101108814]	intron
21	50321321	50321321	+	2.40405e-08	0.00203872	-34.5977	0	0	0	9	32772	ENSOART00020032374	-	ENSOARG00020020976	ENSOARG00020020976	ENSOART00020032374			intergenic
23	29115651	29115651	+	4.08658e-07	0.0195833	-40	0	0	0	10	145923	ENSOART00020038234	+	KLHL14	ENSOARG00020024440	ENSOART00020038234	HGNC Symbol	kelch like family member 14 [Source:NCBI gene (formerly Entrezgene);Acc:101117636]	intergenic
4	122156809	122156809	+	2.90635e-06	0.0696544	-61.039	0	0	0	11	24036	ENSOART00020013821	-	ENSOARG00020008981	ENSOARG00020008981	ENSOART00020013821			intergenic
4	122228423	122228423	+	6.29133e-13	9.9084e-08	-62.5472	0	0	1	12	-14248	ENSOART00020015314	+	ZNF862	ENSOARG00020009909	ENSOART00020015314	HGNC Symbol	zinc finger protein 862 [Source:NCBI gene (formerly Entrezgene);Acc:101121768]	intron
5	315838	315838	+	1.28487e-07	0.00745531	-15.3107	0	0	1	13	39204	ENSOART00020015813	+	FLT4	ENSOARG00020009822	ENSOART00020015813	HGNC Symbol	fms related receptor tyrosine kinase 4 [Source:HGNC Symbol;Acc:HGNC:3767]	intron
5	1848136	1848136	+	5.63722e-07	0.0239029	-72.2851	0	0	0	14	-34684	ENSOART00020024221	-	ENSOARG00020015841	ENSOARG00020015841	ENSOART00020024221			intergenic
X	40774885	40774885	+	2.22394e-19	4.90356e-14	-81.5718	0	0	0	15	-94321	ENSOART00020033231	+	U6	ENSOARG00020021511	ENSOART00020033231	RFAM	U6 spliceosomal RNA [Source:RFAM;Acc:RF00026]	intergenic

## Sheet: DMC_hyper_CHG
chrom	start	end	strand	pvalue	qvalue	meth.diff	prom	exon	intron	target.row	dist.to.feature	feature.name	feature.strand	external_gene_name	ensembl_gene_id	ensembl_transcript_id	external_gene_source	description	AffectedRegion
11	26775192	26775192	+	2.43628e-09	0.000268588	41.6667	0	0	1	1	9990	ENSOART00020017651	+	PDK2	ENSOARG00020011584	ENSOART00020017651	HGNC Symbol	pyruvate dehydrogenase kinase 2 [Source:NCBI gene (formerly Entrezgene);Acc:101108929]	intron
11	34416408	34416408	+	1.14138e-29	6.29155e-24	36.9656	0	0	1	2	20614	ENSOART00020030781	+	RCVRN	ENSOARG00020020017	ENSOART00020030781	UniProtKB Gene Name	recoverin [Source:NCBI gene (formerly Entrezgene);Acc:101111206]	intron
12	3922389	3922389	+	4.8405e-08	0.00355761	62.1723	0	0	1	3	-15022	ENSOART00020016045	+	RASSF5	ENSOARG00020009941	ENSOART00020016045	HGNC Symbol	Ras association domain family member 5 [Source:NCBI gene (formerly Entrezgene);Acc:101117178]	intron
16	64149733	64149733	+	1.48427e-06	0.0454538	74.9858	0	0	1	4	150612	ENSOART00020028230	-	TRIO	ENSOARG00020015605	ENSOART00020028230	HGNC Symbol	trio Rho guanine nucleotide exchange factor [Source:HGNC Symbol;Acc:HGNC:12303]	intron
17	61645363	61645363	+	1.21906e-06	0.0404956	25.8741	0	0	1	5	17203	ENSOART00020014120	-	HIP1R	ENSOARG00020009023	ENSOART00020014120	HGNC Symbol	huntingtin interacting protein 1 related [Source:NCBI gene (formerly Entrezgene);Acc:101123327]	intron
23	65028065	65028065	+	3.10305e-20	1.14032e-14	37.0192	0	0	0	6	197820	ENSOART00020039477	-	MC4R	ENSOARG00020025172	ENSOART00020039477	NCBI gene (formerly Entrezgene)	melanocortin 4 receptor [Source:NCBI gene (formerly Entrezgene);Acc:100147707]	intergenic
24	9740442	9740442	+	8.2836e-10	0.00010147	74.0741	0	0	1	7	2676	ENSOART00020023583	-	TVP23A	ENSOARG00020015371	ENSOART00020023583	HGNC Symbol	trans-golgi network vesicle protein 23 homolog A [Source:NCBI gene (formerly Entrezgene);Acc:101108621]	intron
26	42090827	42090827	+	1.06541e-17	1.9576e-12	43.1659	0	0	1	8	38643	ENSOART00020025817	+	PSD3	ENSOARG00020015217	ENSOART00020025817	HGNC Symbol	pleckstrin and Sec7 domain containing 3 [Source:HGNC Symbol;Acc:HGNC:19093]	intron
3	1831241	1831241	+	1.2167e-12	1.67668e-07	60.925	0	0	0	9	-101770	ENSOART00020002481	-	COL5A1	ENSOARG00020001060	ENSOART00020002481	HGNC Symbol	collagen type V alpha 1 chain [Source:HGNC Symbol;Acc:HGNC:2209]	intergenic
9	16057269	16057269	+	1.92404e-07	0.0106058	50.6024	0	0	1	10	40857	ENSOART00020005020	+	ENSOARG00020003095	ENSOARG00020003095	ENSOART00020005020			intron

## Sheet: DMC_hypo_CHG
chrom	start	end	strand	pvalue	qvalue	meth.diff	prom	exon	intron	target.row	dist.to.feature	feature.name	feature.strand	external_gene_name	ensembl_gene_id	ensembl_transcript_id	external_gene_source	description	AffectedRegion
1	18865511	18865511	+	1.53491e-19	4.23039e-14	-33.6445	0	0	1	1	-28293	ENSOART00020002508	+	KDM4A	ENSOARG00020001646	ENSOART00020002508	HGNC Symbol	lysine demethylase 4A [Source:NCBI gene (formerly Entrezgene);Acc:101111840]	intron
1	111299577	111299577	+	6.87928e-07	0.0270859	-34.0426	0	0	1	2	10913	ENSOART00020003475	-	PMVK	ENSOARG00020002284	ENSOART00020003475	HGNC Symbol	phosphomevalonate kinase [Source:NCBI gene (formerly Entrezgene);Acc:101113026]	intron
11	15407745	15407745	+	4.3974e-08	0.0034628	-10.4046	0	0	1	3	52785	ENSOART00020034302	+	U6	ENSOARG00020022150	ENSOART00020034302	RFAM	U6 spliceosomal RNA [Source:RFAM;Acc:RF00026]	intron
12	53657062	53657062	+	2.36969e-06	0.0622015	-10.3179	0	0	1	4	89605	ENSOART00020009240	-	PRDM16	ENSOARG00020005635	ENSOART00020009240	HGNC Symbol	PR/SET domain 16 [Source:NCBI gene (formerly Entrezgene);Acc:101120004]	intron
15	10634	10634	+	2.24122e-07	0.0117659	-10.4177	0	0	0	5	-208818	ENSOART00020017402	+	ENSOARG00020011426	ENSOARG00020011426	ENSOART00020017402			intergenic
15	87568498	87568498	+	8.29473e-77	9.14453e-71	-41.5794	0	0	0	6	-10023	ENSOART00020021333	-	OR9I1	ENSOARG00020013986	ENSOART00020021333	HGNC Symbol	olfactory receptor 9I1 [Source:NCBI gene (formerly Entrezgene);Acc:101107133]	intergenic
18	14557511	14557511	+	6.31985e-08	0.00409843	-61.8421	0	0	0	7	146777	ENSOART00020010304	+	FAM174B	ENSOARG00020006694	ENSOART00020010304	HGNC Symbol	family with sequence similarity 174 member B [Source:HGNC Symbol;Acc:HGNC:34339]	intergenic
2	111445381	111445381	+	4.60312e-07	0.0202988	-56.1628	0	0	1	8	100061	ENSOART00020009447	+	EXTL3	ENSOARG00020006102	ENSOART00020009447	HGNC Symbol	exostosin like glycosyltransferase 3 [Source:NCBI gene (formerly Entrezgene);Acc:101108814]	intron
21	50321321	50321321	+	2.40405e-08	0.00203872	-34.5977	0	0	0	9	32772	ENSOART00020032374	-	ENSOARG00020020976	ENSOARG00020020976	ENSOART00020032374			intergenic
23	29115651	29115651	+	4.08658e-07	0.0195833	-40	0	0	0	10	145923	ENSOART00020038234	+	KLHL14	ENSOARG00020024440	ENSOART00020038234	HGNC Symbol	kelch like family member 14 [Source:NCBI gene (formerly Entrezgene);Acc:101117636]	intergenic
4	122156809	122156809	+	2.90635e-06	0.0696544	-61.039	0	0	0	11	24036	ENSOART00020013821	-	ENSOARG00020008981	ENSOARG00020008981	ENSOART00020013821			intergenic
4	122228423	122228423	+	6.29133e-13	9.9084e-08	-62.5472	0	0	1	12	-14248	ENSOART00020015314	+	ZNF862	ENSOARG00020009909	ENSOART00020015314	HGNC Symbol	zinc finger protein 862 [Source:NCBI gene (formerly Entrezgene);Acc:101121768]	intron
5	315838	315838	+	1.28487e-07	0.00745531	-15.3107	0	0	1	13	39204	ENSOART00020015813	+	FLT4	ENSOARG00020009822	ENSOART00020015813	HGNC Symbol	fms related receptor tyrosine kinase 4 [Source:HGNC Symbol;Acc:HGNC:3767]	intron
5	1848136	1848136	+	5.63722e-07	0.0239029	-72.2851	0	0	0	14	-34684	ENSOART00020024221	-	ENSOARG00020015841	ENSOARG00020015841	ENSOART00020024221			intergenic
X	40774885	40774885	+	2.22394e-19	4.90356e-14	-81.5718	0	0	0	15	-94321	ENSOART00020033231	+	U6	ENSOARG00020021511	ENSOART00020033231	RFAM	U6 spliceosomal RNA [Source:RFAM;Acc:RF00026]	intergenic

## Sheet: DMC_CHG_GO
source	term_name	term_id	adjusted_p_value	negative_log10_of_adjusted_p_value	term_size	query_size	intersection_size	effective_domain_size	intersections
HP	Brachydactyly	HP:0001156	0.107611	0.968143	315	5	4	4372	TRIO,PRDM16,EXTL3,FLT4
GO:MF	phosphomevalonate kinase activity	GO:0004631	0.111582	0.952407	1	11	1	14670	PMVK
GO:CC	mitochondrial pyruvate dehydrogenase complex	GO:0005967	0.134746	0.870484	2	10	1	13440	PDK2
GO:MF	kinase activity	GO:0016301	0.160965	0.793267	667	11	4	14670	PDK2,TRIO,PMVK,FLT4
HP	Delayed ability to sit	HP:0025336	0.206511	0.685057	22	5	2	4372	TRIO,EXTL3
GO:CC	cytosol	GO:0005829	0.227375	0.643257	2254	10	6	13440	PDK2,HIP1R,KDM4A,PMVK,PRDM16,FLT4
GO:MF	transferase activity, transferring phosphorus-containing groups	GO:0016772	0.291068	0.536005	782	11	4	14670	PDK2,TRIO,PMVK,FLT4
HP	Spinal canal stenosis	HP:0003416	0.31307	0.504359	27	5	2	4372	PRDM16,EXTL3
GO:MF	pyruvate dehydrogenase (acetyl-transferring) kinase activity	GO:0004740	0.334517	0.475582	3	11	1	14670	PDK2
GO:CC	pyruvate dehydrogenase complex	GO:0045254	0.403697	0.393944	6	10	1	13440	PDK2
GO:MF	protein dimerization activity	GO:0046983	0.407875	0.389473	857	11	4	14670	PDK2,HIP1R,ZNF862,FLT4
HP	Capillary hemangioma	HP:0005306	0.41399	0.383011	31	5	2	4372	EXTL3,FLT4
GO:MF	clathrin light chain binding	GO:0032051	0.668351	0.174996	6	11	1	14670	HIP1R
GO:MF	clathrin adaptor activity	GO:0035615	0.668351	0.174996	6	11	1	14670	HIP1R
GO:MF	vascular endothelial growth factor-activated receptor activity	GO:0005021	0.668351	0.174996	6	11	1	14670	FLT4
GO:MF	protein homodimerization activity	GO:0042803	0.698354	0.155924	479	11	3	14670	PDK2,HIP1R,FLT4
HP	Short digit	HP:0011927	0.773151	0.111736	520	5	4	4372	TRIO,PRDM16,EXTL3,FLT4
GO:MF	cargo adaptor activity	GO:0140312	0.779477	0.108197	7	11	1	14670	HIP1R
GO:MF	protein kinase activity	GO:0004672	0.883571	0.0537584	521	11	3	14670	PDK2,TRIO,FLT4
GO:MF	histone demethylase activity (H3-K36 specific)	GO:0051864	0.890527	0.0503529	8	11	1	14670	KDM4A
GO:MF	ion binding	GO:0043167	0.951719	0.0214912	3567	11	7	14670	PDK2,RCVRN,TRIO,HIP1R,KDM4A,PMVK,FLT4
GO:BP	regulation of gastric acid secretion	GO:0060453	0.971286	0.0126531	1	12	1	14366	HIP1R
GO:BP	regulation of clathrin coat assembly	GO:1905443	0.971286	0.0126531	1	12	1	14366	HIP1R
GO:BP	positive regulation of clathrin coat assembly	GO:1905445	0.971286	0.0126531	1	12	1	14366	HIP1R
HP	Hypoplasia of lymphatic vessels	HP:0003759	0.985898	0.00616814	1	5	1	4372	FLT4
HP	Unilateral radial aplasia	HP:0011908	0.985898	0.00616814	1	5	1	4372	TRIO
HP	Absence of the pulmonary valve	HP:0005134	0.985898	0.00616814	1	5	1	4372	FLT4
HP	Aortopulmonary collateral arteries	HP:0031834	0.985898	0.00616814	1	5	1	4372	FLT4
HP	Hyperkeratosis over edematous areas	HP:0007448	0.985898	0.00616814	1	5	1	4372	FLT4
HP	Upslanting toenail	HP:0032344	0.985898	0.00616814	1	5	1	4372	FLT4
GO:MF	transferase activity	GO:0016740	0.99372	0.00273604	1796	11	5	14670	PDK2,TRIO,PMVK,EXTL3,FLT4
GO:MF	nucleotide binding	GO:0000166	1	0	1714	11	4	14670	PDK2,TRIO,PMVK,FLT4
GO:MF	dioxygenase activity	GO:0051213	1	0	60	11	1	14670	KDM4A
GO:MF	actin filament binding	GO:0051015	1	0	115	11	1	14670	HIP1R
GO:MF	protein heterodimerization activity	GO:0046982	1	0	309	11	1	14670	HIP1R
GO:MF	transition metal ion binding	GO:0046914	1	0	905	11	1	14670	KDM4A
GO:MF	metal ion binding	GO:0046872	1	0	1947	11	2	14670	RCVRN,KDM4A
GO:MF	protein-containing complex binding	GO:0044877	1	0	686	11	1	14670	HIP1R
GO:MF	ubiquitin-like protein ligase binding	GO:0044389	1	0	215	11	1	14670	KDM4A
GO:MF	sequence-specific DNA binding	GO:0043565	1	0	896	11	1	14670	PRDM16
GO:MF	phosphatidylinositol-3,4-bisphosphate binding	GO:0043325	1	0	20	11	1	14670	HIP1R
GO:MF	cation binding	GO:0043169	1	0	2014	11	2	14670	RCVRN,KDM4A
GO:MF	anion binding	GO:0043168	1	0	1847	11	5	14670	PDK2,TRIO,HIP1R,PMVK,FLT4
GO:MF	identical protein binding	GO:0042802	1	0	1373	11	3	14670	PDK2,HIP1R,FLT4
GO:MF	histone binding	GO:0042393	1	0	134	11	1	14670	KDM4A
GO:MF	signaling receptor activity	GO:0038023	1	0	1637	11	1	14670	FLT4
GO:MF	small molecule binding	GO:0036094	1	0	1947	11	4	14670	PDK2,TRIO,PMVK,FLT4
GO:MF	purine ribonucleoside triphosphate binding	GO:0035639	1	0	1468	11	4	14670	PDK2,TRIO,PMVK,FLT4
GO:MF	phosphatidylinositol binding	GO:0035091	1	0	178	11	1	14670	HIP1R
GO:MF	methylated histone binding	GO:0035064	1	0	50	11	1	14670	KDM4A
GO:MF	adenyl ribonucleotide binding	GO:0032559	1	0	1158	11	4	14670	PDK2,TRIO,PMVK,FLT4
GO:MF	purine ribonucleotide binding	GO:0032555	1	0	1508	11	4	14670	PDK2,TRIO,PMVK,FLT4
GO:MF	ribonucleotide binding	GO:0032553	1	0	1521	11	4	14670	PDK2,TRIO,PMVK,FLT4
GO:MF	molecular transducer activity	GO:0060089	1	0	1637	11	1	14670	FLT4
GO:MF	molecular adaptor activity	GO:0060090	1	0	174	11	1	14670	HIP1R
GO:MF	nucleoside-triphosphatase regulator activity	GO:0060589	1	0	324	11	1	14670	TRIO
GO:MF	phosphatidylinositol-3,5-bisphosphate binding	GO:0080025	1	0	19	11	1	14670	HIP1R
GO:MF	sequence-specific double-stranded DNA binding	GO:1990837	1	0	790	11	1	14670	PRDM16
GO:MF	histone demethylase activity (H3-K9 specific)	GO:0032454	1	0	9	11	1	14670	KDM4A
GO:MF	phosphatidylinositol bisphosphate binding	GO:1902936	1	0	53	11	1	14670	HIP1R
GO:MF	heterocyclic compound binding	GO:1901363	1	0	4170	11	5	14670	PDK2,TRIO,PMVK,PRDM16,FLT4
GO:MF	nucleoside phosphate binding	GO:1901265	1	0	1714	11	4	14670	PDK2,TRIO,PMVK,FLT4
GO:MF	protein demethylase activity	GO:0140457	1	0	20	11	1	14670	KDM4A
GO:MF	transcription regulator activity	GO:0140110	1	0	1056	11	1	14670	PRDM16
GO:MF	catalytic activity, acting on a protein	GO:0140096	1	0	1857	11	4	14670	PDK2,TRIO,KDM4A,FLT4
GO:MF	methylation-dependent protein binding	GO:0140034	1	0	50	11	1	14670	KDM4A
GO:MF	modification-dependent protein binding	GO:0140030	1	0	112	11	1	14670	KDM4A
GO:MF	molecular function regulator	GO:0098772	1	0	647	11	1	14670	TRIO
GO:MF	carbohydrate derivative binding	GO:0097367	1	0	1692	11	4	14670	PDK2,TRIO,PMVK,FLT4
GO:MF	organic cyclic compound binding	GO:0097159	1	0	4213	11	5	14670	PDK2,TRIO,PMVK,PRDM16,FLT4
GO:MF	phosphatidylinositol phosphate binding	GO:1901981	1	0	101	11	1	14670	HIP1R
GO:MF	histone demethylase activity	GO:0032452	1	0	20	11	1	14670	KDM4A
GO:MF	ubiquitin protein ligase binding	GO:0031625	1	0	205	11	1	14670	KDM4A
GO:MF	ATP binding	GO:0005524	1	0	1124	11	4	14670	PDK2,TRIO,PMVK,FLT4
GO:MF	protein binding	GO:0005515	1	0	6620	11	8	14670	PDK2,TRIO,HIP1R,PSD3,KDM4A,PRDM16,ZNF862,FLT4
GO:MF	calcium ion binding	GO:0005509	1	0	567	11	1	14670	RCVRN
GO:MF	binding	GO:0005488	1	0	10424	11	10	14670	PDK2,RCVRN,TRIO,HIP1R,PSD3,KDM4A,PMVK,PRDM16,ZNF862,FLT4
GO:MF	GTPase activator activity	GO:0005096	1	0	283	11	1	14670	TRIO
GO:MF	guanyl-nucleotide exchange factor activity	GO:0005085	1	0	165	11	1	14670	TRIO
GO:MF	transmembrane signaling receptor activity	GO:0004888	1	0	1521	11	1	14670	FLT4
GO:MF	transmembrane receptor protein tyrosine kinase activity	GO:0004714	1	0	52	11	1	14670	FLT4
GO:MF	protein tyrosine kinase activity	GO:0004713	1	0	97	11	1	14670	FLT4
GO:MF	catalytic activity	GO:0003824	1	0	4792	11	6	14670	PDK2,TRIO,KDM4A,PMVK,EXTL3,FLT4
GO:MF	actin binding	GO:0003779	1	0	287	11	1	14670	HIP1R
GO:MF	DNA-binding transcription factor activity	GO:0003700	1	0	755	11	1	14670	PRDM16
GO:MF	double-stranded DNA binding	GO:0003690	1	0	832	11	1	14670	PRDM16
GO:MF	DNA binding	GO:0003677	1	0	1521	11	1	14670	PRDM16
GO:MF	nucleic acid binding	GO:0003676	1	0	2492	11	1	14670	PRDM16
GO:MF	molecular_function	GO:0003674	1	0	14670	11	11	14670	PDK2,RCVRN,TRIO,HIP1R,PSD3,KDM4A,PMVK,PRDM16,EXTL3,ZNF862,FLT4
GO:MF	DNA-binding transcription repressor activity, RNA polymerase II-specific	GO:0001227	1	0	187	11	1	14670	PRDM16
GO:MF	DNA-binding transcription repressor activity	GO:0001217	1	0	187	11	1	14670	PRDM16
GO:MF	transcription regulatory region nucleic acid binding	GO:0001067	1	0	603	11	1	14670	PRDM16
GO:MF	DNA-binding transcription factor activity, RNA polymerase II-specific	GO:0000981	1	0	614	11	1	14670	PRDM16
GO:MF	transcription cis-regulatory region binding	GO:0000976	1	0	602	11	1	14670	PRDM16
GO:MF	phospholipid binding	GO:0005543	1	0	293	11	2	14670	HIP1R,PSD3
GO:MF	phosphatidylinositol-4,5-bisphosphate binding	GO:0005546	1	0	41	11	1	14670	HIP1R
GO:MF	phosphatidylinositol-3,4,5-trisphosphate binding	GO:0005547	1	0	29	11	1	14670	HIP1R
GO:MF	enzyme activator activity	GO:0008047	1	0	430	11	1	14670	TRIO
GO:MF	GTPase regulator activity	GO:0030695	1	0	300	11	1	14670	TRIO
GO:MF	protein-macromolecule adaptor activity	GO:0030674	1	0	137	11	1	14670	HIP1R
GO:MF	adenyl nucleotide binding	GO:0030554	1	0	1165	11	4	14670	PDK2,TRIO,PMVK,FLT4
GO:MF	clathrin binding	GO:0030276	1	0	29	11	1	14670	HIP1R
GO:MF	enzyme regulator activity	GO:0030234	1	0	562	11	1	14670	TRIO
GO:MF	protein domain specific binding	GO:0019904	1	0	395	11	1	14670	HIP1R
GO:MF	protein phosphatase binding	GO:0019903	1	0	85	11	1	14670	FLT4
GO:MF	phosphatase binding	GO:0019902	1	0	119	11	1	14670	FLT4
GO:MF	enzyme binding	GO:0019899	1	0	1277	11	2	14670	KDM4A,FLT4
GO:MF	growth factor binding	GO:0019838	1	0	96	11	1	14670	FLT4
GO:MF	demethylase activity	GO:0032451	1	0	28	11	1	14670	KDM4A
GO:MF	transmembrane receptor protein kinase activity	GO:0019199	1	0	67	11	1	14670	FLT4
GO:MF	purine nucleotide binding	GO:0017076	1	0	1522	11	4	14670	PDK2,TRIO,PMVK,FLT4
GO:MF	phosphotransferase activity, phosphate group as acceptor	GO:0016776	1	0	30	11	1	14670	PMVK
GO:MF	phosphotransferase activity, alcohol group as acceptor	GO:0016773	1	0	613	11	3	14670	PDK2,TRIO,FLT4
GO:MF	glycosyltransferase activity	GO:0016757	1	0	226	11	1	14670	EXTL3
GO:MF	2-oxoglutarate-dependent dioxygenase activity	GO:0016706	1	0	36	11	1	14670	KDM4A
GO:MF	oxidoreductase activity, acting on paired donors, with incorporation or reduction of molecular oxygen	GO:0016705	1	0	156	11	1	14670	KDM4A
GO:MF	oxidoreductase activity	GO:0016491	1	0	706	11	1	14670	KDM4A
GO:MF	lipid binding	GO:0008289	1	0	471	11	2	14670	HIP1R,PSD3
GO:MF	zinc ion binding	GO:0008270	1	0	646	11	1	14670	KDM4A
GO:MF	cytoskeletal protein binding	GO:0008092	1	0	658	11	1	14670	HIP1R
GO:MF	SH3 domain binding	GO:0017124	1	0	46	11	1	14670	HIP1R
GO:BP	nucleotide metabolic process	GO:0009117	1	0	314	12	1	14366	PDK2
GO:BP	glycoprotein biosynthetic process	GO:0009101	1	0	204	12	1	14366	EXTL3
GO:BP	glycoprotein metabolic process	GO:0009100	1	0	248	12	1	14366	EXTL3
GO:BP	macromolecule biosynthetic process	GO:0009059	1	0	3486	12	4	14366	KDM4A,PRDM16,EXTL3,ZNF862
GO:BP	biosynthetic process	GO:0009058	1	0	4218	12	6	14366	PDK2,KDM4A,PMVK,PRDM16,EXTL3,ZNF862
GO:BP	catabolic process	GO:0009056	1	0	1493	12	1	14366	KDM4A
GO:BP	apoptotic mitochondrial changes	GO:0008637	1	0	63	12	1	14366	HIP1R
GO:BP	lipid biosynthetic process	GO:0008610	1	0	388	12	1	14366	PMVK
GO:BP	insulin receptor signaling pathway	GO:0008286	1	0	75	12	1	14366	PDK2
GO:BP	negative regulation of cell population proliferation	GO:0008285	1	0	442	12	1	14366	RASSF5
GO:BP	positive regulation of cell population proliferation	GO:0008284	1	0	593	12	1	14366	FLT4
GO:BP	cell population proliferation	GO:0008283	1	0	1238	12	2	14366	RASSF5,FLT4
GO:BP	cell death	GO:0008219	1	0	1231	12	4	14366	PDK2,RASSF5,HIP1R,FLT4
GO:BP	protein dealkylation	GO:0008214	1	0	24	12	1	14366	KDM4A
GO:BP	protein alkylation	GO:0008213	1	0	142	12	1	14366	KDM4A
GO:BP	cholesterol metabolic process	GO:0008203	1	0	69	12	1	14366	PMVK
GO:BP	steroid metabolic process	GO:0008202	1	0	161	12	1	14366	PMVK
GO:BP	actin polymerization or depolymerization	GO:0008154	1	0	148	12	1	14366	HIP1R
GO:BP	metabolic process	GO:0008152	1	0	8384	12	10	14366	PDK2,RASSF5,TRIO,HIP1R,KDM4A,PMVK,PRDM16,EXTL3,ZNF862,FLT4
GO:BP	biological_process	GO:0008150	1	0	14189	12	12	14366	PDK2,RCVRN,RASSF5,TRIO,HIP1R,PSD3,KDM4A,PMVK,PRDM16,EXTL3,ZNF862,FLT4
GO:BP	protein localization	GO:0008104	1	0	1407	12	1	14366	RASSF5
GO:BP	purine ribonucleotide metabolic process	GO:0009150	1	0	238	12	1	14366	PDK2
GO:BP	purine ribonucleotide biosynthetic process	GO:0009152	1	0	120	12	1	14366	PDK2
GO:BP	nucleotide biosynthetic process	GO:0009165	1	0	170	12	1	14366	PDK2
GO:BP	ribonucleotide metabolic process	GO:0009259	1	0	246	12	1	14366	PDK2
GO:BP	cellular process	GO:0009987	1	0	13015	12	11	14366	PDK2,RCVRN,RASSF5,TRIO,HIP1R,PSD3,KDM4A,PRDM16,EXTL3,ZNF862,FLT4
GO:BP	negative regulation of signal transduction	GO:0009968	1	0	825	12	1	14366	PRDM16
GO:BP	positive regulation of signal transduction	GO:0009967	1	0	932	12	2	14366	HIP1R,FLT4
GO:BP	regulation of signal transduction	GO:0009966	1	0	1841	12	5	14366	PDK2,HIP1R,PSD3,PRDM16,FLT4
GO:BP	negative regulation of catabolic process	GO:0009895	1	0	212	12	1	14366	KDM4A
GO:BP	regulation of catabolic process	GO:0009894	1	0	597	12	1	14366	KDM4A
GO:BP	positive regulation of metabolic process	GO:0009893	1	0	2389	12	4	14366	RASSF5,HIP1R,PRDM16,FLT4
GO:BP	negative regulation of metabolic process	GO:0009892	1	0	1911	12	2	14366	KDM4A,PRDM16
GO:BP	positive regulation of biosynthetic process	GO:0009891	1	0	1284	12	1	14366	PRDM16
GO:BP	negative regulation of biosynthetic process	GO:0009890	1	0	1027	12	2	14366	KDM4A,PRDM16
GO:BP	regulation of actin polymerization or depolymerization	GO:0008064	1	0	132	12	1	14366	HIP1R
GO:BP	regulation of biosynthetic process	GO:0009889	1	0	2714	12	4	14366	PDK2,KDM4A,PRDM16,ZNF862
GO:BP	response to endogenous stimulus	GO:0009719	1	0	833	12	2	14366	PDK2,PRDM16
GO:BP	anatomical structure morphogenesis	GO:0009653	1	0	1734	12	2	14366	TRIO,FLT4
GO:BP	response to abiotic stimulus	GO:0009628	1	0	596	12	1	14366	RCVRN
GO:BP	response to external stimulus	GO:0009605	1	0	1463	12	3	14366	PDK2,RCVRN,TRIO
GO:BP	detection of light stimulus	GO:0009583	1	0	31	12	1	14366	RCVRN
GO:BP	detection of abiotic stimulus	GO:0009582	1	0	66	12	1	14366	RCVRN
GO:BP	detection of external stimulus	GO:0009581	1	0	67	12	1	14366	RCVRN
GO:BP	response to light stimulus	GO:0009416	1	0	189	12	1	14366	RCVRN
GO:BP	response to radiation	GO:0009314	1	0	265	12	1	14366	RCVRN
GO:BP	ribonucleotide biosynthetic process	GO:0009260	1	0	123	12	1	14366	PDK2
GO:BP	response to hormone	GO:0009725	1	0	373	12	1	14366	PDK2
GO:BP	response to extracellular stimulus	GO:0009991	1	0	201	12	1	14366	PDK2
GO:BP	phototransduction	GO:0007602	1	0	17	12	1	14366	RCVRN
GO:BP	sensory perception	GO:0007600	1	0	330	12	1	14366	RCVRN
GO:BP	movement of cell or subcellular component	GO:0006928	1	0	1331	12	2	14366	TRIO,FLT4
GO:BP	activation of cysteine-type endopeptidase activity involved in apoptotic process	GO:0006919	1	0	51	12	1	14366	HIP1R
GO:BP	apoptotic process	GO:0006915	1	0	1108	12	4	14366	PDK2,RASSF5,HIP1R,FLT4
GO:BP	autophagy	GO:0006914	1	0	296	12	1	14366	KDM4A
GO:BP	receptor-mediated endocytosis	GO:0006898	1	0	137	12	1	14366	HIP1R
GO:BP	endocytosis	GO:0006897	1	0	262	12	1	14366	HIP1R
GO:BP	regulation of pH	GO:0006885	1	0	55	12	1	14366	PDK2
GO:BP	mitochondrial transport	GO:0006839	1	0	131	12	1	14366	HIP1R
GO:BP	calcium ion transport	GO:0006816	1	0	245	12	1	14366	RCVRN
GO:BP	cation transport	GO:0006812	1	0	760	12	1	14366	RCVRN
GO:BP	ion transport	GO:0006811	1	0	1049	12	1	14366	RCVRN
GO:BP	transport	GO:0006810	1	0	2972	12	2	14366	RCVRN,HIP1R
GO:BP	nitrogen compound metabolic process	GO:0006807	1	0	7097	12	9	14366	PDK2,RASSF5,TRIO,HIP1R,KDM4A,PRDM16,EXTL3,ZNF862,FLT4
GO:BP	phosphate-containing compound metabolic process	GO:0006796	1	0	1979	12	3	14366	PDK2,TRIO,FLT4
GO:BP	phosphorus metabolic process	GO:0006793	1	0	1992	12	3	14366	PDK2,TRIO,FLT4
GO:BP	sulfur compound metabolic process	GO:0006790	1	0	186	12	1	14366	PDK2
GO:BP	nucleoside phosphate metabolic process	GO:0006753	1	0	321	12	1	14366	PDK2
GO:BP	cellular aromatic compound metabolic process	GO:0006725	1	0	3883	12	4	14366	PDK2,KDM4A,PRDM16,ZNF862
GO:BP	cholesterol biosynthetic process	GO:0006695	1	0	21	12	1	14366	PMVK
GO:BP	steroid biosynthetic process	GO:0006694	1	0	80	12	1	14366	PMVK
GO:BP	acyl-CoA metabolic process	GO:0006637	1	0	46	12	1	14366	PDK2
GO:BP	chemotaxis	GO:0006935	1	0	369	12	1	14366	TRIO
GO:BP	response to stress	GO:0006950	1	0	2175	12	3	14366	PDK2,KDM4A,FLT4
GO:BP	response to oxidative stress	GO:0006979	1	0	234	12	1	14366	PDK2
GO:BP	organelle organization	GO:0006996	1	0	2449	12	2	14366	HIP1R,KDM4A
GO:BP	digestion	GO:0007586	1	0	64	12	1	14366	HIP1R
GO:BP	response to nutrient	GO:0007584	1	0	27	12	1	14366	PDK2
GO:BP	central nervous system development	GO:0007417	1	0	556	12	1	14366	TRIO
GO:BP	axon guidance	GO:0007411	1	0	122	12	1	14366	TRIO
GO:BP	axonogenesis	GO:0007409	1	0	243	12	1	14366	TRIO
GO:BP	nervous system development	GO:0007399	1	0	1300	12	1	14366	TRIO
GO:BP	multicellular organism development	GO:0007275	1	0	3136	12	3	14366	TRIO,HIP1R,FLT4
GO:BP	Ras protein signal transduction	GO:0007265	1	0	203	12	1	14366	PSD3
GO:BP	small GTPase mediated signal transduction	GO:0007264	1	0	302	12	1	14366	PSD3
GO:BP	JNK cascade	GO:0007254	1	0	103	12	1	14366	FLT4
GO:BP	visual perception	GO:0007601	1	0	90	12	1	14366	RCVRN
GO:BP	transforming growth factor beta receptor signaling pathway	GO:0007179	1	0	135	12	1	14366	PRDM16
GO:BP	epidermal growth factor receptor signaling pathway	GO:0007173	1	0	66	12	1	14366	HIP1R
GO:BP	transmembrane receptor protein tyrosine kinase signaling pathway	GO:0007169	1	0	393	12	3	14366	PDK2,HIP1R,FLT4
GO:BP	enzyme linked receptor protein signaling pathway	GO:0007167	1	0	629	12	4	14366	PDK2,HIP1R,PRDM16,FLT4
GO:BP	cell surface receptor signaling pathway	GO:0007166	1	0	1617	12	4	14366	PDK2,HIP1R,PRDM16,FLT4
GO:BP	signal transduction	GO:0007165	1	0	4402	12	7	14366	PDK2,RCVRN,RASSF5,HIP1R,PSD3,PRDM16,FLT4
GO:BP	cell communication	GO:0007154	1	0	4746	12	7	14366	PDK2,RCVRN,RASSF5,HIP1R,PSD3,PRDM16,FLT4
GO:BP	actin filament organization	GO:0007015	1	0	286	12	1	14366	HIP1R
GO:BP	cytoskeleton organization	GO:0007010	1	0	891	12	1	14366	HIP1R
GO:BP	mitochondrial membrane organization	GO:0007006	1	0	71	12	1	14366	HIP1R
GO:BP	mitochondrion organization	GO:0007005	1	0	313	12	1	14366	HIP1R
GO:BP	transmembrane receptor protein serine/threonine kinase signaling pathway	GO:0007178	1	0	255	12	1	14366	PRDM16
GO:BP	fatty acid metabolic process	GO:0006631	1	0	209	12	1	14366	PDK2
GO:BP	response to organic substance	GO:0010033	1	0	1650	12	4	14366	PDK2,PMVK,PRDM16,FLT4
GO:BP	gene expression	GO:0010467	1	0	4203	12	4	14366	KDM4A,PRDM16,ZNF862,FLT4
GO:BP	hexose metabolic process	GO:0019318	1	0	144	12	1	14366	PDK2
GO:BP	regulation of metabolic process	GO:0019222	1	0	4333	12	7	14366	PDK2,RASSF5,HIP1R,KDM4A,PRDM16,ZNF862,FLT4
GO:BP	regulation of phosphate metabolic process	GO:0019220	1	0	949	12	2	14366	PDK2,FLT4
GO:BP	regulation of nucleobase-containing compound metabolic process	GO:0019219	1	0	2618	12	4	14366	PDK2,KDM4A,PRDM16,ZNF862
GO:BP	regulation of fatty acid metabolic process	GO:0019217	1	0	60	12	1	14366	PDK2
GO:BP	regulation of lipid metabolic process	GO:0019216	1	0	216	12	1	14366	PDK2
GO:BP	peptidyl-tyrosine modification	GO:0018212	1	0	206	12	1	14366	FLT4
GO:BP	peptidyl-lysine modification	GO:0018205	1	0	266	12	1	14366	KDM4A
GO:BP	peptidyl-amino acid modification	GO:0018193	1	0	791	12	2	14366	KDM4A,FLT4
GO:BP	heterocycle biosynthetic process	GO:0018130	1	0	2764	12	4	14366	PDK2,KDM4A,PRDM16,ZNF862
GO:BP	peptidyl-tyrosine phosphorylation	GO:0018108	1	0	203	12	1	14366	FLT4
GO:BP	peptidyl-lysine trimethylation	GO:0018023	1	0	36	12	1	14366	KDM4A
GO:BP	peptidyl-lysine methylation	GO:0018022	1	0	100	12	1	14366	KDM4A
GO:BP	regulation of transforming growth factor beta receptor signaling pathway	GO:0017015	1	0	89	12	1	14366	PRDM16
GO:BP	histone demethylation	GO:0016577	1	0	22	12	1	14366	KDM4A
GO:BP	histone methylation	GO:0016571	1	0	112	12	1	14366	KDM4A
GO:BP	histone modification	GO:0016570	1	0	331	12	1	14366	KDM4A
GO:BP	covalent chromatin modification	GO:0016569	1	0	341	12	1	14366	KDM4A
GO:BP	protein ubiquitination	GO:0016567	1	0	437	12	1	14366	RASSF5
GO:BP	cell migration	GO:0016477	1	0	959	12	1	14366	FLT4
GO:BP	phosphorylation	GO:0016310	1	0	1322	12	2	14366	TRIO,FLT4
GO:BP	hexose biosynthetic process	GO:0019319	1	0	45	12	1	14366	PDK2
GO:BP	aromatic compound biosynthetic process	GO:0019438	1	0	2766	12	4	14366	PDK2,KDM4A,PRDM16,ZNF862
GO:BP	protein metabolic process	GO:0019538	1	0	3999	12	6	14366	RASSF5,TRIO,HIP1R,KDM4A,EXTL3,FLT4
GO:BP	organophosphate metabolic process	GO:0019637	1	0	621	12	1	14366	PDK2
GO:BP	heparan sulfate proteoglycan metabolic process	GO:0030201	1	0	22	12	1	14366	EXTL3
GO:BP	neuron differentiation	GO:0030182	1	0	772	12	1	14366	TRIO
GO:BP	proteoglycan biosynthetic process	GO:0030166	1	0	35	12	1	14366	EXTL3
GO:BP	regulation of proteolysis	GO:0030162	1	0	398	12	1	14366	HIP1R
GO:BP	cell differentiation	GO:0030154	1	0	2406	12	1	14366	TRIO
GO:BP	regulation of endocytosis	GO:0030100	1	0	110	12	1	14366	HIP1R
GO:BP	actin filament polymerization	GO:0030041	1	0	126	12	1	14366	HIP1R
GO:BP	actin cytoskeleton organization	GO:0030036	1	0	457	12	1	14366	HIP1R
GO:BP	cell projection organization	GO:0030030	1	0	865	12	1	14366	TRIO
GO:BP	actin filament-based process	GO:0030029	1	0	507	12	1	14366	HIP1R
GO:BP	vesicle-mediated transport	GO:0016192	1	0	885	12	1	14366	HIP1R
GO:BP	metal ion transport	GO:0030001	1	0	312	12	1	14366	RCVRN
GO:BP	positive regulation of signaling	GO:0023056	1	0	1030	12	2	14366	HIP1R,FLT4
GO:BP	signaling	GO:0023052	1	0	4700	12	7	14366	PDK2,RCVRN,RASSF5,HIP1R,PSD3,PRDM16,FLT4
GO:BP	regulation of signaling	GO:0023051	1	0	2075	12	5	14366	PDK2,HIP1R,PSD3,PRDM16,FLT4
GO:BP	cellular component assembly	GO:0022607	1	0	1766	12	1	14366	HIP1R
GO:BP	digestive system process	GO:0022600	1	0	53	12	1	14366	HIP1R
GO:BP	neurogenesis	GO:0022008	1	0	959	12	1	14366	TRIO
GO:BP	second-messenger-mediated signaling	GO:0019932	1	0	152	12	1	14366	PDK2
GO:BP	carboxylic acid metabolic process	GO:0019752	1	0	546	12	1	14366	PDK2
GO:BP	calcium-mediated signaling	GO:0019722	1	0	107	12	1	14366	PDK2
GO:BP	ribose phosphate metabolic process	GO:0019693	1	0	247	12	1	14366	PDK2
GO:BP	negative regulation of signaling	GO:0023057	1	0	875	12	1	14366	PRDM16
GO:BP	response to organonitrogen compound	GO:0010243	1	0	472	12	1	14366	PDK2
GO:BP	sterol biosynthetic process	GO:0016126	1	0	23	12	1	14366	PMVK
GO:BP	RNA metabolic process	GO:0016070	1	0	3099	12	3	14366	KDM4A,PRDM16,ZNF862
GO:BP	positive regulation of epithelial cell migration	GO:0010634	1	0	109	12	1	14366	FLT4
GO:BP	regulation of epithelial cell migration	GO:0010632	1	0	168	12	1	14366	FLT4
GO:BP	epithelial cell migration	GO:0010631	1	0	216	12	1	14366	FLT4
GO:BP	negative regulation of gene expression	GO:0010629	1	0	598	12	1	14366	KDM4A
GO:BP	positive regulation of gene expression	GO:0010628	1	0	713	12	1	14366	FLT4
GO:BP	negative regulation of macromolecule metabolic process	GO:0010605	1	0	1752	12	2	14366	KDM4A,PRDM16
GO:BP	positive regulation of macromolecule metabolic process	GO:0010604	1	0	2224	12	4	14366	RASSF5,HIP1R,PRDM16,FLT4
GO:BP	positive regulation of endothelial cell migration	GO:0010595	1	0	79	12	1	14366	FLT4
GO:BP	regulation of endothelial cell migration	GO:0010594	1	0	123	12	1	14366	FLT4
GO:BP	positive regulation of vascular endothelial growth factor production	GO:0010575	1	0	22	12	1	14366	FLT4
GO:BP	regulation of vascular endothelial growth factor production	GO:0010574	1	0	25	12	1	14366	FLT4
GO:BP	vascular endothelial growth factor production	GO:0010573	1	0	29	12	1	14366	FLT4
GO:BP	regulation of cellular ketone metabolic process	GO:0010565	1	0	86	12	1	14366	PDK2
GO:BP	positive regulation of phosphorus metabolic process	GO:0010562	1	0	555	12	1	14366	FLT4
GO:BP	negative regulation of macromolecule biosynthetic process	GO:0010558	1	0	980	12	2	14366	KDM4A,PRDM16
GO:BP	positive regulation of macromolecule biosynthetic process	GO:0010557	1	0	1210	12	1	14366	PRDM16
GO:BP	regulation of macromolecule biosynthetic process	GO:0010556	1	0	2585	12	3	14366	KDM4A,PRDM16,ZNF862
GO:BP	regulation of acetyl-CoA biosynthetic process from pyruvate	GO:0010510	1	0	4	12	1	14366	PDK2
GO:BP	negative regulation of autophagy	GO:0010507	1	0	57	12	1	14366	KDM4A
GO:BP	regulation of autophagy	GO:0010506	1	0	176	12	1	14366	KDM4A
GO:BP	regulation of gene expression	GO:0010468	1	0	3144	12	4	14366	KDM4A,PRDM16,ZNF862,FLT4
GO:BP	positive regulation of organelle organization	GO:0010638	1	0	399	12	1	14366	HIP1R
GO:BP	negative regulation of organelle organization	GO:0010639	1	0	230	12	1	14366	HIP1R
GO:BP	regulation of platelet-derived growth factor receptor signaling pathway	GO:0010640	1	0	20	12	1	14366	HIP1R
GO:BP	positive regulation of platelet-derived growth factor receptor signaling pathway	GO:0010641	1	0	5	12	1	14366	HIP1R
GO:BP	carbohydrate biosynthetic process	GO:0016051	1	0	120	12	1	14366	PDK2
GO:BP	cellular component organization	GO:0016043	1	0	3820	12	3	14366	TRIO,HIP1R,KDM4A
GO:BP	heparan sulfate proteoglycan biosynthetic process	GO:0015012	1	0	17	12	1	14366	EXTL3
GO:BP	cardiac muscle hypertrophy in response to stress	GO:0014898	1	0	16	12	1	14366	KDM4A
GO:BP	striated muscle hypertrophy	GO:0014897	1	0	42	12	1	14366	KDM4A
GO:BP	muscle hypertrophy	GO:0014896	1	0	42	12	1	14366	KDM4A
GO:BP	striated muscle adaptation	GO:0014888	1	0	27	12	1	14366	KDM4A
GO:BP	cardiac muscle adaptation	GO:0014887	1	0	16	12	1	14366	KDM4A
GO:BP	response to organic cyclic compound	GO:0014070	1	0	368	12	1	14366	PMVK
GO:BP	programmed cell death	GO:0012501	1	0	1148	12	4	14366	PDK2,RASSF5,HIP1R,FLT4
GO:BP	sterol metabolic process	GO:0016125	1	0	73	12	1	14366	PMVK
GO:BP	regulation of metal ion transport	GO:0010959	1	0	130	12	1	14366	RCVRN
GO:BP	positive regulation of endopeptidase activity	GO:0010950	1	0	103	12	1	14366	HIP1R
GO:BP	positive regulation of cell death	GO:0010942	1	0	352	12	1	14366	HIP1R
GO:BP	regulation of cell death	GO:0010941	1	0	1007	12	3	14366	RASSF5,HIP1R,FLT4
GO:BP	regulation of glucose metabolic process	GO:0010906	1	0	76	12	1	14366	PDK2
GO:BP	positive regulation of mitochondrion organization	GO:0010822	1	0	47	12	1	14366	HIP1R
GO:BP	regulation of mitochondrion organization	GO:0010821	1	0	83	12	1	14366	HIP1R
GO:BP	regulation of cellular carbohydrate metabolic process	GO:0010675	1	0	94	12	1	14366	PDK2
GO:BP	negative regulation of cell communication	GO:0010648	1	0	873	12	1	14366	PRDM16
GO:BP	positive regulation of cell communication	GO:0010647	1	0	1024	12	2	14366	HIP1R,FLT4
GO:BP	regulation of cell communication	GO:0010646	1	0	2065	12	5	14366	PDK2,HIP1R,PSD3,PRDM16,FLT4
GO:BP	positive regulation of peptidase activity	GO:0010952	1	0	112	12	1	14366	HIP1R
GO:BP	lipid metabolic process	GO:0006629	1	0	851	12	2	14366	PDK2,PMVK
GO:BP	proteolysis	GO:0006508	1	0	1176	12	1	14366	HIP1R
GO:BP	protein glycosylation	GO:0006486	1	0	156	12	1	14366	EXTL3
GO:BP	cardiac muscle hypertrophy	GO:0003300	1	0	40	12	1	14366	KDM4A
GO:BP	muscle hypertrophy in response to stress	GO:0003299	1	0	16	12	1	14366	KDM4A
GO:BP	muscle system process	GO:0003012	1	0	226	12	1	14366	KDM4A
GO:BP	system process	GO:0003008	1	0	1045	12	3	14366	RCVRN,HIP1R,KDM4A
GO:BP	lymphangiogenesis	GO:0001946	1	0	13	12	1	14366	FLT4
GO:BP	lymph vessel development	GO:0001945	1	0	18	12	1	14366	FLT4
GO:BP	vasculature development	GO:0001944	1	0	496	12	1	14366	FLT4
GO:BP	positive regulation of endothelial cell proliferation	GO:0001938	1	0	62	12	1	14366	FLT4
GO:BP	regulation of endothelial cell proliferation	GO:0001936	1	0	91	12	1	14366	FLT4
GO:BP	endothelial cell proliferation	GO:0001935	1	0	102	12	1	14366	FLT4
GO:BP	positive regulation of protein phosphorylation	GO:0001934	1	0	476	12	1	14366	FLT4
GO:BP	regulation of protein phosphorylation	GO:0001932	1	0	742	12	1	14366	FLT4
GO:BP	positive regulation of cytokine production	GO:0001819	1	0	297	12	1	14366	FLT4
GO:BP	regulation of cytokine production	GO:0001817	1	0	452	12	1	14366	FLT4
GO:BP	cytokine production	GO:0001816	1	0	459	12	1	14366	FLT4
GO:BP	gastric acid secretion	GO:0001696	1	0	6	12	1	14366	HIP1R
GO:BP	ameboidal-type cell migration	GO:0001667	1	0	299	12	1	14366	FLT4
GO:BP	cell morphogenesis involved in differentiation	GO:0000904	1	0	423	12	1	14366	TRIO
GO:BP	cell morphogenesis	GO:0000902	1	0	603	12	1	14366	TRIO
GO:BP	response to reactive oxygen species	GO:0000302	1	0	101	12	1	14366	PDK2
GO:BP	MAPK cascade	GO:0000165	1	0	476	12	1	14366	FLT4
GO:BP	carbohydrate metabolic process	GO:0005975	1	0	403	12	1	14366	PDK2
GO:BP	monosaccharide metabolic process	GO:0005996	1	0	155	12	1	14366	PDK2
GO:BP	glucose metabolic process	GO:0006006	1	0	114	12	1	14366	PDK2
GO:BP	proteoglycan metabolic process	GO:0006029	1	0	53	12	1	14366	EXTL3
GO:BP	protein demethylation	GO:0006482	1	0	24	12	1	14366	KDM4A
GO:BP	protein methylation	GO:0006479	1	0	142	12	1	14366	KDM4A
GO:BP	protein phosphorylation	GO:0006468	1	0	1160	12	2	14366	TRIO,FLT4
GO:BP	cellular protein modification process	GO:0006464	1	0	2504	12	5	14366	RASSF5,TRIO,KDM4A,EXTL3,FLT4
GO:BP	transcription by RNA polymerase II	GO:0006366	1	0	1394	12	1	14366	PRDM16
GO:BP	regulation of transcription by RNA polymerase II	GO:0006357	1	0	1326	12	1	14366	PRDM16
GO:BP	regulation of transcription, DNA-templated	GO:0006355	1	0	2280	12	3	14366	KDM4A,PRDM16,ZNF862
GO:BP	transcription, DNA-templated	GO:0006351	1	0	2417	12	3	14366	KDM4A,PRDM16,ZNF862
GO:BP	chromatin organization	GO:0006325	1	0	484	12	1	14366	KDM4A
GO:BP	purine nucleotide biosynthetic process	GO:0006164	1	0	129	12	1	14366	PDK2
GO:BP	negative regulation of transcription by RNA polymerase II	GO:0000122	1	0	590	12	1	14366	PRDM16
GO:BP	purine nucleotide metabolic process	GO:0006163	1	0	251	12	1	14366	PDK2
GO:BP	nucleobase-containing compound metabolic process	GO:0006139	1	0	3762	12	4	14366	PDK2,KDM4A,PRDM16,ZNF862
GO:BP	regulation of gluconeogenesis	GO:0006111	1	0	32	12	1	14366	PDK2
GO:BP	regulation of carbohydrate metabolic process	GO:0006109	1	0	115	12	1	14366	PDK2
GO:BP	gluconeogenesis	GO:0006094	1	0	43	12	1	14366	PDK2
GO:BP	pyruvate metabolic process	GO:0006090	1	0	81	12	1	14366	PDK2
GO:BP	acetyl-CoA biosynthetic process from pyruvate	GO:0006086	1	0	10	12	1	14366	PDK2
GO:BP	acetyl-CoA biosynthetic process	GO:0006085	1	0	15	12	1	14366	PDK2
GO:BP	acetyl-CoA metabolic process	GO:0006084	1	0	23	12	1	14366	PDK2
GO:BP	organic acid metabolic process	GO:0006082	1	0	576	12	1	14366	PDK2
GO:BP	alcohol metabolic process	GO:0006066	1	0	177	12	1	14366	PMVK
GO:BP	regulation of nucleotide metabolic process	GO:0006140	1	0	55	12	1	14366	PDK2
GO:BP	regulation of cell migration	GO:0030334	1	0	606	12	1	14366	FLT4
GO:BP	positive regulation of cell migration	GO:0030335	1	0	355	12	1	14366	FLT4
GO:BP	regulation of nucleotide biosynthetic process	GO:0030808	1	0	20	12	1	14366	PDK2
GO:BP	regulation of molecular function	GO:0065009	1	0	1623	12	1	14366	HIP1R
GO:BP	regulation of biological quality	GO:0065008	1	0	2370	12	2	14366	PDK2,HIP1R
GO:BP	biological regulation	GO:0065007	1	0	8876	12	10	14366	PDK2,RCVRN,RASSF5,TRIO,HIP1R,PSD3,KDM4A,PRDM16,ZNF862,FLT4
GO:BP	protein-containing complex assembly	GO:0065003	1	0	946	12	1	14366	HIP1R
GO:BP	cellular response to chemical stress	GO:0062197	1	0	194	12	1	14366	PDK2
GO:BP	regulation of small molecule metabolic process	GO:0062012	1	0	205	12	1	14366	PDK2
GO:BP	process utilizing autophagic mechanism	GO:0061919	1	0	296	12	1	14366	KDM4A
GO:BP	histone H3-K9 modification	GO:0061647	1	0	35	12	1	14366	KDM4A
GO:BP	axon development	GO:0061564	1	0	268	12	1	14366	TRIO
GO:BP	membrane organization	GO:0061024	1	0	407	12	1	14366	HIP1R
GO:BP	regulation of vesicle-mediated transport	GO:0060627	1	0	294	12	1	14366	HIP1R
GO:BP	negative regulation of cell death	GO:0060548	1	0	627	12	2	14366	HIP1R,FLT4
GO:BP	regulation of cellular localization	GO:0060341	1	0	505	12	1	14366	RASSF5
GO:BP	regulation of macromolecule metabolic process	GO:0060255	1	0	4011	12	6	14366	RASSF5,HIP1R,KDM4A,PRDM16,ZNF862,FLT4
GO:BP	digestive system development	GO:0055123	1	0	98	12	1	14366	HIP1R
GO:BP	nucleobase-containing small molecule metabolic process	GO:0055086	1	0	363	12	1	14366	PDK2
GO:BP	cation homeostasis	GO:0055080	1	0	398	12	1	14366	PDK2
GO:BP	monovalent inorganic cation homeostasis	GO:0055067	1	0	79	12	1	14366	PDK2
GO:BP	regulation of endopeptidase activity	GO:0052548	1	0	187	12	1	14366	HIP1R
GO:BP	regulation of peptidase activity	GO:0052547	1	0	205	12	1	14366	HIP1R
GO:BP	regulation of calcium ion transport	GO:0051924	1	0	121	12	1	14366	RCVRN
GO:BP	histone lysine demethylation	GO:0070076	1	0	21	12	1	14366	KDM4A
GO:BP	glycosylation	GO:0070085	1	0	163	12	1	14366	EXTL3
GO:BP	regulation of stress-activated protein kinase signaling cascade	GO:0070302	1	0	116	12	1	14366	FLT4
GO:BP	positive regulation of stress-activated protein kinase signaling cascade	GO:0070304	1	0	80	12	1	14366	FLT4
GO:BP	cellular component organization or biogenesis	GO:0071840	1	0	3926	12	3	14366	TRIO,HIP1R,KDM4A
GO:BP	organic substance metabolic process	GO:0071704	1	0	8016	12	10	14366	PDK2,RASSF5,TRIO,HIP1R,KDM4A,PMVK,PRDM16,EXTL3,ZNF862,FLT4
GO:BP	acyl-CoA biosynthetic process	GO:0071616	1	0	18	12	1	14366	PDK2
GO:BP	cellular response to transforming growth factor beta stimulus	GO:0071560	1	0	163	12	1	14366	PRDM16
GO:BP	response to transforming growth factor beta	GO:0071559	1	0	167	12	1	14366	PRDM16
GO:BP	cellular response to external stimulus	GO:0071496	1	0	172	12	1	14366	PDK2
GO:BP	cellular response to endogenous stimulus	GO:0071495	1	0	772	12	2	14366	PDK2,PRDM16
GO:BP	cellular response to organonitrogen compound	GO:0071417	1	0	319	12	1	14366	PDK2
GO:BP	cellular response to peptide hormone stimulus	GO:0071375	1	0	145	12	1	14366	PDK2
GO:BP	cellular response to growth factor stimulus	GO:0071363	1	0	418	12	2	14366	PRDM16,FLT4
GO:BP	cellular response to stimulus	GO:0051716	1	0	5328	12	7	14366	PDK2,RCVRN,RASSF5,HIP1R,PSD3,PRDM16,FLT4
GO:BP	cellular response to organic substance	GO:0071310	1	0	1371	12	3	14366	PDK2,PRDM16,FLT4
GO:BP	cellular response to chemical stimulus	GO:0070887	1	0	1759	12	3	14366	PDK2,PRDM16,FLT4
GO:BP	response to growth factor	GO:0070848	1	0	429	12	2	14366	PRDM16,FLT4
GO:BP	cellular macromolecule localization	GO:0070727	1	0	1060	12	1	14366	RASSF5
GO:BP	response to cholesterol	GO:0070723	1	0	12	12	1	14366	PMVK
GO:BP	protein modification by small protein conjugation or removal	GO:0070647	1	0	589	12	1	14366	RASSF5
GO:BP	histone H3-K36 demethylation	GO:0070544	1	0	9	12	1	14366	KDM4A
GO:BP	protein kinase C signaling	GO:0070528	1	0	24	12	1	14366	FLT4
GO:BP	positive regulation of ERK1 and ERK2 cascade	GO:0070374	1	0	119	12	1	14366	FLT4
GO:BP	regulation of ERK1 and ERK2 cascade	GO:0070372	1	0	177	12	1	14366	FLT4
GO:BP	ERK1 and ERK2 cascade	GO:0070371	1	0	191	12	1	14366	FLT4
GO:BP	demethylation	GO:0070988	1	0	44	12	1	14366	KDM4A
GO:BP	signal transduction by p53 class mediator	GO:0072331	1	0	92	12	1	14366	PDK2
GO:BP	localization of cell	GO:0051674	1	0	1065	12	1	14366	FLT4
GO:BP	detection of stimulus	GO:0051606	1	0	159	12	1	14366	RCVRN
GO:BP	regulation of nitrogen compound metabolic process	GO:0051171	1	0	3642	12	7	14366	PDK2,RASSF5,HIP1R,KDM4A,PRDM16,ZNF862,FLT4
GO:BP	positive regulation of cellular component organization	GO:0051130	1	0	702	12	1	14366	HIP1R
GO:BP	negative regulation of cellular component organization	GO:0051129	1	0	457	12	2	14366	HIP1R,KDM4A
GO:BP	regulation of cellular component organization	GO:0051128	1	0	1488	12	2	14366	HIP1R,KDM4A
GO:BP	negative regulation of actin nucleation	GO:0051126	1	0	8	12	1	14366	HIP1R
GO:BP	regulation of actin nucleation	GO:0051125	1	0	22	12	1	14366	HIP1R
GO:BP	positive regulation of binding	GO:0051099	1	0	122	12	1	14366	HIP1R
GO:BP	regulation of binding	GO:0051098	1	0	254	12	1	14366	HIP1R
GO:BP	negative regulation of developmental process	GO:0051093	1	0	606	12	1	14366	TRIO
GO:BP	regulation of small GTPase mediated signal transduction	GO:0051056	1	0	144	12	1	14366	PSD3
GO:BP	positive regulation of transport	GO:0051050	1	0	482	12	1	14366	HIP1R
GO:BP	regulation of transport	GO:0051049	1	0	947	12	2	14366	RCVRN,HIP1R
GO:BP	regulation of secretion	GO:0051046	1	0	330	12	1	14366	HIP1R
GO:BP	sensory perception of light stimulus	GO:0050953	1	0	97	12	1	14366	RCVRN
GO:BP	response to stimulus	GO:0050896	1	0	6245	12	10	14366	PDK2,RCVRN,RASSF5,TRIO,HIP1R,PSD3,KDM4A,PMVK,PRDM16,FLT4
GO:BP	nervous system process	GO:0050877	1	0	624	12	1	14366	RCVRN
GO:BP	regulation of calcium-mediated signaling	GO:0050848	1	0	46	12	1	14366	PDK2
GO:BP	protein stabilization	GO:0050821	1	0	123	12	1	14366	HIP1R
GO:BP	regulation of acyl-CoA biosynthetic process	GO:0050812	1	0	5	12	1	14366	PDK2
GO:BP	ion homeostasis	GO:0050801	1	0	440	12	1	14366	PDK2
GO:BP	regulation of cellular process	GO:0050794	1	0	8030	12	10	14366	PDK2,RCVRN,RASSF5,TRIO,HIP1R,PSD3,KDM4A,PRDM16,ZNF862,FLT4
GO:BP	negative regulation of nitrogen compound metabolic process	GO:0051172	1	0	1494	12	2	14366	KDM4A,PRDM16
GO:BP	positive regulation of nitrogen compound metabolic process	GO:0051173	1	0	1968	12	4	14366	RASSF5,HIP1R,PRDM16,FLT4
GO:BP	regulation of phosphorus metabolic process	GO:0051174	1	0	949	12	2	14366	PDK2,FLT4
GO:BP	localization	GO:0051179	1	0	4189	12	4	14366	RCVRN,RASSF5,HIP1R,FLT4
GO:BP	negative regulation of histone H3-K9 methylation	GO:0051573	1	0	11	12	1	14366	KDM4A
GO:BP	regulation of histone H3-K9 methylation	GO:0051570	1	0	21	12	1	14366	KDM4A
GO:BP	histone H3-K9 methylation	GO:0051567	1	0	26	12	1	14366	KDM4A
GO:BP	positive regulation of cytoskeleton organization	GO:0051495	1	0	149	12	1	14366	HIP1R
GO:BP	negative regulation of cytoskeleton organization	GO:0051494	1	0	107	12	1	14366	HIP1R
GO:BP	regulation of cytoskeleton organization	GO:0051493	1	0	347	12	1	14366	HIP1R
GO:BP	stress-activated MAPK cascade	GO:0051403	1	0	145	12	1	14366	FLT4
GO:BP	positive regulation of hydrolase activity	GO:0051345	1	0	317	12	1	14366	HIP1R
GO:BP	regulation of hydrolase activity	GO:0051336	1	0	565	12	1	14366	HIP1R
GO:BP	chromosome organization	GO:0051276	1	0	757	12	1	14366	KDM4A
GO:BP	cellular localization	GO:0051641	1	0	1737	12	1	14366	RASSF5
GO:BP	positive regulation of cellular component movement	GO:0051272	1	0	371	12	1	14366	FLT4
GO:BP	protein polymerization	GO:0051258	1	0	196	12	1	14366	HIP1R
GO:BP	positive regulation of RNA metabolic process	GO:0051254	1	0	1169	12	1	14366	PRDM16
GO:BP	negative regulation of RNA metabolic process	GO:0051253	1	0	910	12	2	14366	KDM4A,PRDM16
GO:BP	regulation of RNA metabolic process	GO:0051252	1	0	2462	12	3	14366	KDM4A,PRDM16,ZNF862
GO:BP	negative regulation of protein metabolic process	GO:0051248	1	0	637	12	1	14366	KDM4A
GO:BP	positive regulation of protein metabolic process	GO:0051247	1	0	930	12	3	14366	RASSF5,HIP1R,FLT4
GO:BP	regulation of protein metabolic process	GO:0051246	1	0	1595	12	4	14366	RASSF5,HIP1R,KDM4A,FLT4
GO:BP	positive regulation of multicellular organismal process	GO:0051240	1	0	900	12	1	14366	FLT4
GO:BP	regulation of multicellular organismal process	GO:0051239	1	0	1697	12	2	14366	HIP1R,FLT4
GO:BP	establishment of localization	GO:0051234	1	0	3086	12	2	14366	RCVRN,HIP1R
GO:BP	regulation of cellular component movement	GO:0051270	1	0	677	12	1	14366	FLT4
GO:BP	regulation of developmental process	GO:0050793	1	0	1583	12	1	14366	TRIO
GO:BP	intrinsic apoptotic signaling pathway by p53 class mediator	GO:0072332	1	0	53	12	1	14366	PDK2
GO:BP	purine-containing compound metabolic process	GO:0072521	1	0	262	12	1	14366	PDK2
GO:BP	regulation of cellular response to transforming growth factor beta stimulus	GO:1903844	1	0	91	12	1	14366	PRDM16
GO:BP	regulation of cellular protein localization	GO:1903827	1	0	351	12	1	14366	RASSF5
GO:BP	positive regulation of nucleic acid-templated transcription	GO:1903508	1	0	1084	12	1	14366	PRDM16
GO:BP	negative regulation of nucleic acid-templated transcription	GO:1903507	1	0	844	12	2	14366	KDM4A,PRDM16
GO:BP	regulation of nucleic acid-templated transcription	GO:1903506	1	0	2282	12	3	14366	KDM4A,PRDM16,ZNF862
GO:BP	positive regulation of protein modification by small protein conjugation or removal	GO:1903322	1	0	92	12	1	14366	RASSF5
GO:BP	regulation of protein modification by small protein conjugation or removal	GO:1903320	1	0	171	12	1	14366	RASSF5
GO:BP	positive regulation of supramolecular fiber organization	GO:1902905	1	0	139	12	1	14366	HIP1R
GO:BP	negative regulation of supramolecular fiber organization	GO:1902904	1	0	107	12	1	14366	HIP1R
GO:BP	regulation of supramolecular fiber organization	GO:1902903	1	0	253	12	1	14366	HIP1R
GO:BP	mitochondrial outer membrane permeabilization involved in programmed cell death	GO:1902686	1	0	22	12	1	14366	HIP1R
GO:BP	positive regulation of RNA biosynthetic process	GO:1902680	1	0	1085	12	1	14366	PRDM16
GO:BP	negative regulation of RNA biosynthetic process	GO:1902679	1	0	844	12	2	14366	KDM4A,PRDM16
GO:BP	secondary alcohol biosynthetic process	GO:1902653	1	0	21	12	1	14366	PMVK
GO:BP	secondary alcohol metabolic process	GO:1902652	1	0	73	12	1	14366	PMVK
GO:BP	positive regulation of intracellular signal transduction	GO:1902533	1	0	591	12	1	14366	FLT4
GO:BP	regulation of intracellular signal transduction	GO:1902531	1	0	1016	12	3	14366	PDK2,PSD3,FLT4
GO:BP	regulation of chromatin organization	GO:1902275	1	0	145	12	1	14366	KDM4A
GO:BP	positive regulation of mitochondrial membrane permeability involved in apoptotic process	GO:1902110	1	0	20	12	1	14366	HIP1R
GO:BP	regulation of mitochondrial membrane permeability involved in apoptotic process	GO:1902108	1	0	24	12	1	14366	HIP1R
GO:BP	cellular response to oxygen-containing compound	GO:1901701	1	0	612	12	1	14366	PDK2
GO:BP	negative regulation of chromatin organization	GO:1905268	1	0	41	12	1	14366	KDM4A
GO:BP	positive regulation of membrane permeability	GO:1905710	1	0	27	12	1	14366	HIP1R
GO:BP	regulation of cellular macromolecule biosynthetic process	GO:2000112	1	0	2568	12	3	14366	KDM4A,PRDM16,ZNF862
GO:BP	negative regulation of cellular macromolecule biosynthetic process	GO:2000113	1	0	973	12	2	14366	KDM4A,PRDM16
GO:BP	response to oxygen-containing compound	GO:1901700	1	0	794	12	2	14366	PDK2,PMVK
GO:BP	regulation of RNA biosynthetic process	GO:2001141	1	0	2284	12	3	14366	KDM4A,PRDM16,ZNF862
GO:BP	positive regulation of cysteine-type endopeptidase activity	GO:2001056	1	0	89	12	1	14366	HIP1R
GO:BP	positive regulation of platelet-derived growth factor receptor-beta signaling pathway	GO:2000588	1	0	3	12	1	14366	HIP1R
GO:BP	regulation of platelet-derived growth factor receptor-beta signaling pathway	GO:2000586	1	0	5	12	1	14366	HIP1R
GO:BP	regulation of clathrin-dependent endocytosis	GO:2000369	1	0	8	12	1	14366	HIP1R
GO:BP	positive regulation of cell motility	GO:2000147	1	0	368	12	1	14366	FLT4
GO:BP	regulation of cell motility	GO:2000145	1	0	638	12	1	14366	FLT4
GO:BP	regulation of cysteine-type endopeptidase activity	GO:2000116	1	0	136	12	1	14366	HIP1R
GO:BP	circulatory system development	GO:0072359	1	0	723	12	1	14366	FLT4
GO:BP	cellular response to nitrogen compound	GO:1901699	1	0	352	12	1	14366	PDK2
GO:BP	cellular response to peptide	GO:1901653	1	0	175	12	1	14366	PDK2
GO:BP	supramolecular fiber organization	GO:0097435	1	0	461	12	1	14366	HIP1R
GO:BP	mitochondrial outer membrane permeabilization	GO:0097345	1	0	18	12	1	14366	HIP1R
GO:BP	response to alcohol	GO:0097305	1	0	73	12	1	14366	PMVK
GO:BP	intrinsic apoptotic signaling pathway	GO:0097193	1	0	204	12	1	14366	PDK2
GO:BP	apoptotic signaling pathway	GO:0097190	1	0	391	12	2	14366	PDK2,HIP1R
GO:BP	regulation of membrane permeability	GO:0090559	1	0	42	12	1	14366	HIP1R
GO:BP	organophosphate biosynthetic process	GO:0090407	1	0	332	12	1	14366	PDK2
GO:BP	nucleic acid metabolic process	GO:0090304	1	0	3447	12	3	14366	KDM4A,PRDM16,ZNF862
GO:BP	regulation of cellular response to growth factor stimulus	GO:0090287	1	0	207	12	1	14366	PRDM16
GO:BP	epithelium migration	GO:0090132	1	0	218	12	1	14366	FLT4
GO:BP	tissue migration	GO:0090130	1	0	222	12	1	14366	FLT4
GO:BP	negative regulation of transmembrane receptor protein serine/threonine kinase signaling pathway	GO:0090101	1	0	89	12	1	14366	PRDM16
GO:BP	regulation of transmembrane receptor protein serine/threonine kinase signaling pathway	GO:0090092	1	0	170	12	1	14366	PRDM16
GO:BP	regulation of anatomical structure size	GO:0090066	1	0	318	12	1	14366	HIP1R
GO:BP	positive regulation of protein kinase C signaling	GO:0090037	1	0	6	12	1	14366	FLT4
GO:BP	regulation of protein kinase C signaling	GO:0090036	1	0	13	12	1	14366	FLT4
GO:BP	regulation of cellular response to stress	GO:0080135	1	0	420	12	1	14366	FLT4
GO:BP	regulation of response to stress	GO:0080134	1	0	793	12	1	14366	FLT4
GO:BP	regulation of primary metabolic process	GO:0080090	1	0	3747	12	7	14366	PDK2,RASSF5,HIP1R,KDM4A,PRDM16,ZNF862,FLT4
GO:BP	clathrin-dependent endocytosis	GO:0072583	1	0	26	12	1	14366	HIP1R
GO:BP	purine-containing compound biosynthetic process	GO:0072522	1	0	136	12	1	14366	PDK2
GO:BP	neuron projection guidance	GO:0097485	1	0	125	12	1	14366	TRIO
GO:BP	nucleic acid-templated transcription	GO:0097659	1	0	2419	12	3	14366	KDM4A,PRDM16,ZNF862
GO:BP	inorganic ion homeostasis	GO:0098771	1	0	407	12	1	14366	PDK2
GO:BP	regulation of actin filament organization	GO:0110053	1	0	189	12	1	14366	HIP1R
GO:BP	response to peptide	GO:1901652	1	0	214	12	1	14366	PDK2
GO:BP	organic hydroxy compound biosynthetic process	GO:1901617	1	0	127	12	1	14366	PMVK
GO:BP	organic hydroxy compound metabolic process	GO:1901615	1	0	280	12	1	14366	PMVK
GO:BP	organic substance biosynthetic process	GO:1901576	1	0	4151	12	6	14366	PDK2,KDM4A,PMVK,PRDM16,EXTL3,ZNF862
GO:BP	organonitrogen compound biosynthetic process	GO:1901566	1	0	1285	12	2	14366	PDK2,EXTL3
GO:BP	organonitrogen compound metabolic process	GO:1901564	1	0	4654	12	7	14366	PDK2,RASSF5,TRIO,HIP1R,KDM4A,EXTL3,FLT4
GO:BP	organic cyclic compound biosynthetic process	GO:1901362	1	0	2838	12	5	14366	PDK2,KDM4A,PMVK,PRDM16,ZNF862
GO:BP	organic cyclic compound metabolic process	GO:1901360	1	0	4007	12	5	14366	PDK2,KDM4A,PMVK,PRDM16,ZNF862
GO:BP	nucleoside phosphate biosynthetic process	GO:1901293	1	0	174	12	1	14366	PDK2
GO:BP	positive regulation of ERBB signaling pathway	GO:1901186	1	0	24	12	1	14366	HIP1R
GO:BP	response to nitrogen compound	GO:1901698	1	0	520	12	1	14366	PDK2
GO:BP	regulation of ERBB signaling pathway	GO:1901184	1	0	50	12	1	14366	HIP1R
GO:BP	carbohydrate derivative metabolic process	GO:1901135	1	0	658	12	2	14366	PDK2,EXTL3
GO:BP	positive regulation of mitochondrial outer membrane permeabilization involved in apoptotic signaling pathway	GO:1901030	1	0	6	12	1	14366	HIP1R
GO:BP	regulation of mitochondrial outer membrane permeabilization involved in apoptotic signaling pathway	GO:1901028	1	0	11	12	1	14366	HIP1R
GO:BP	regulation of purine nucleotide metabolic process	GO:1900542	1	0	54	12	1	14366	PDK2
GO:BP	regulation of purine nucleotide biosynthetic process	GO:1900371	1	0	20	12	1	14366	PDK2
GO:BP	regulation of protein localization to nucleus	GO:1900180	1	0	89	12	1	14366	RASSF5
GO:BP	negative regulation of histone H3-K9 trimethylation	GO:1900113	1	0	6	12	1	14366	KDM4A
GO:BP	regulation of histone H3-K9 trimethylation	GO:1900112	1	0	11	12	1	14366	KDM4A
GO:BP	plasma membrane bounded cell projection morphogenesis	GO:0120039	1	0	352	12	1	14366	TRIO
GO:BP	plasma membrane bounded cell projection organization	GO:0120036	1	0	856	12	1	14366	TRIO
GO:BP	carbohydrate derivative biosynthetic process	GO:1901137	1	0	399	12	2	14366	PDK2,EXTL3
GO:BP	regulation of catalytic activity	GO:0050790	1	0	1156	12	1	14366	HIP1R
GO:BP	regulation of biological process	GO:0050789	1	0	8424	12	10	14366	PDK2,RCVRN,RASSF5,TRIO,HIP1R,PSD3,KDM4A,PRDM16,ZNF862,FLT4
GO:BP	positive regulation of epithelial cell proliferation	GO:0050679	1	0	131	12	1	14366	FLT4
GO:BP	Arp2/3 complex-mediated actin nucleation	GO:0034314	1	0	33	12	1	14366	HIP1R
GO:BP	regulation of cellular amide metabolic process	GO:0034248	1	0	253	12	1	14366	PDK2
GO:BP	purine nucleoside bisphosphate biosynthetic process	GO:0034033	1	0	27	12	1	14366	PDK2
GO:BP	purine nucleoside bisphosphate metabolic process	GO:0034032	1	0	59	12	1	14366	PDK2
GO:BP	ribonucleoside bisphosphate biosynthetic process	GO:0034030	1	0	27	12	1	14366	PDK2
GO:BP	response to lipid	GO:0033993	1	0	372	12	1	14366	PMVK
GO:BP	ribonucleoside bisphosphate metabolic process	GO:0033875	1	0	59	12	1	14366	PDK2
GO:BP	nucleoside bisphosphate biosynthetic process	GO:0033866	1	0	27	12	1	14366	PDK2
GO:BP	nucleoside bisphosphate metabolic process	GO:0033865	1	0	59	12	1	14366	PDK2
GO:BP	cellular response to stress	GO:0033554	1	0	1163	12	2	14366	PDK2,FLT4
GO:BP	carbohydrate homeostasis	GO:0033500	1	0	148	12	1	14366	PDK2
GO:BP	protein localization to organelle	GO:0033365	1	0	534	12	1	14366	RASSF5
GO:BP	histone H3-K9 demethylation	GO:0033169	1	0	10	12	1	14366	KDM4A
GO:BP	regulation of organelle organization	GO:0033043	1	0	774	12	1	14366	HIP1R
GO:BP	macromolecule localization	GO:0033036	1	0	1698	12	1	14366	RASSF5
GO:BP	cell part morphogenesis	GO:0032990	1	0	370	12	1	14366	TRIO
GO:BP	cellular component morphogenesis	GO:0032989	1	0	422	12	1	14366	TRIO
GO:BP	regulation of actin filament-based process	GO:0032970	1	0	254	12	1	14366	HIP1R
GO:BP	regulation of actin cytoskeleton organization	GO:0032956	1	0	233	12	1	14366	HIP1R
GO:BP	regulation of protein localization	GO:0032880	1	0	522	12	1	14366	RASSF5
GO:BP	regulation of localization	GO:0032879	1	0	1664	12	4	14366	RCVRN,RASSF5,HIP1R,FLT4
GO:BP	regulation of Arp2/3 complex-mediated actin nucleation	GO:0034315	1	0	15	12	1	14366	HIP1R
GO:BP	negative regulation of Arp2/3 complex-mediated actin nucleation	GO:0034316	1	0	6	12	1	14366	HIP1R
GO:BP	protein localization to nucleus	GO:0034504	1	0	183	12	1	14366	RASSF5
GO:BP	cellular response to oxidative stress	GO:0034599	1	0	160	12	1	14366	PDK2
GO:BP	positive regulation of locomotion	GO:0040017	1	0	378	12	1	14366	FLT4
GO:BP	regulation of locomotion	GO:0040012	1	0	670	12	1	14366	FLT4
GO:BP	locomotion	GO:0040011	1	0	1174	12	2	14366	TRIO,FLT4
GO:BP	ERBB signaling pathway	GO:0038127	1	0	75	12	1	14366	HIP1R
GO:BP	vascular endothelial growth factor signaling pathway	GO:0038084	1	0	31	12	1	14366	FLT4
GO:BP	response to sterol	GO:0036314	1	0	15	12	1	14366	PMVK
GO:BP	lymph vessel morphogenesis	GO:0036303	1	0	15	12	1	14366	FLT4
GO:BP	protein modification process	GO:0036211	1	0	2504	12	5	14366	RASSF5,TRIO,KDM4A,EXTL3,FLT4
GO:BP	histone H3-K9 trimethylation	GO:0036124	1	0	13	12	1	14366	KDM4A
GO:BP	cellular response to vascular endothelial growth factor stimulus	GO:0035924	1	0	46	12	1	14366	FLT4
GO:BP	positive regulation of stress-activated MAPK cascade	GO:0032874	1	0	78	12	1	14366	FLT4
GO:BP	positive regulation of mitochondrial membrane permeability	GO:0035794	1	0	24	12	1	14366	HIP1R
GO:BP	intracellular signal transduction	GO:0035556	1	0	1656	12	4	14366	PDK2,RASSF5,PSD3,FLT4
GO:BP	thioester biosynthetic process	GO:0035384	1	0	18	12	1	14366	PDK2
GO:BP	thioester metabolic process	GO:0035383	1	0	46	12	1	14366	PDK2
GO:BP	histone lysine methylation	GO:0034968	1	0	89	12	1	14366	KDM4A
GO:BP	nucleobase-containing compound biosynthetic process	GO:0034654	1	0	2711	12	4	14366	PDK2,KDM4A,PRDM16,ZNF862
GO:BP	cellular macromolecule biosynthetic process	GO:0034645	1	0	3464	12	4	14366	KDM4A,PRDM16,EXTL3,ZNF862
GO:BP	cellular nitrogen compound metabolic process	GO:0034641	1	0	4538	12	4	14366	PDK2,KDM4A,PRDM16,ZNF862
GO:BP	cellular protein-containing complex assembly	GO:0034622	1	0	623	12	1	14366	HIP1R
GO:BP	cellular response to reactive oxygen species	GO:0034614	1	0	80	12	1	14366	PDK2
GO:BP	cellular protein localization	GO:0034613	1	0	1054	12	1	14366	RASSF5
GO:BP	platelet-derived growth factor receptor-beta signaling pathway	GO:0035791	1	0	10	12	1	14366	HIP1R
GO:BP	regulation of epidermal growth factor receptor signaling pathway	GO:0042058	1	0	46	12	1	14366	HIP1R
GO:BP	regulation of stress-activated MAPK cascade	GO:0032872	1	0	113	12	1	14366	FLT4
GO:BP	cellular response to insulin stimulus	GO:0032869	1	0	116	12	1	14366	PDK2
GO:BP	regulation of protein ubiquitination	GO:0031396	1	0	141	12	1	14366	RASSF5
GO:BP	positive regulation of protein-containing complex assembly	GO:0031334	1	0	159	12	1	14366	HIP1R
GO:BP	negative regulation of protein-containing complex assembly	GO:0031333	1	0	90	12	1	14366	HIP1R
GO:BP	negative regulation of cellular catabolic process	GO:0031330	1	0	169	12	1	14366	KDM4A
GO:BP	regulation of cellular catabolic process	GO:0031329	1	0	499	12	1	14366	KDM4A
GO:BP	positive regulation of cellular biosynthetic process	GO:0031328	1	0	1269	12	1	14366	PRDM16
GO:BP	negative regulation of cellular biosynthetic process	GO:0031327	1	0	1011	12	2	14366	KDM4A,PRDM16
GO:BP	regulation of cellular biosynthetic process	GO:0031326	1	0	2679	12	4	14366	PDK2,KDM4A,PRDM16,ZNF862
GO:BP	positive regulation of cellular metabolic process	GO:0031325	1	0	2079	12	4	14366	RASSF5,HIP1R,PRDM16,FLT4
GO:BP	negative regulation of cellular metabolic process	GO:0031324	1	0	1619	12	2	14366	KDM4A,PRDM16
GO:BP	regulation of cellular metabolic process	GO:0031323	1	0	3894	12	7	14366	PDK2,RASSF5,HIP1R,KDM4A,PRDM16,ZNF862,FLT4
GO:BP	neuron projection development	GO:0031175	1	0	523	12	1	14366	TRIO
GO:BP	stress-activated protein kinase signaling cascade	GO:0031098	1	0	151	12	1	14366	FLT4
GO:BP	negative regulation of histone methylation	GO:0031061	1	0	19	12	1	14366	KDM4A
GO:BP	regulation of histone methylation	GO:0031060	1	0	56	12	1	14366	KDM4A
GO:BP	negative regulation of histone modification	GO:0031057	1	0	36	12	1	14366	KDM4A
GO:BP	regulation of histone modification	GO:0031056	1	0	121	12	1	14366	KDM4A
GO:BP	positive regulation of actin filament polymerization	GO:0030838	1	0	76	12	1	14366	HIP1R
GO:BP	negative regulation of actin filament polymerization	GO:0030837	1	0	40	12	1	14366	HIP1R
GO:BP	regulation of actin filament polymerization	GO:0030833	1	0	119	12	1	14366	HIP1R
GO:BP	regulation of actin filament length	GO:0030832	1	0	132	12	1	14366	HIP1R
GO:BP	positive regulation of protein ubiquitination	GO:0031398	1	0	73	12	1	14366	RASSF5
GO:BP	regulation of protein modification process	GO:0031399	1	0	1046	12	3	14366	RASSF5,KDM4A,FLT4
GO:BP	negative regulation of protein modification process	GO:0031400	1	0	373	12	1	14366	KDM4A
GO:BP	positive regulation of protein modification process	GO:0031401	1	0	651	12	2	14366	RASSF5,FLT4
GO:BP	response to insulin	GO:0032868	1	0	137	12	1	14366	PDK2
GO:BP	monocarboxylic acid metabolic process	GO:0032787	1	0	334	12	1	14366	PDK2
GO:BP	RNA biosynthetic process	GO:0032774	1	0	2426	12	3	14366	KDM4A,PRDM16,ZNF862
GO:BP	regulation of cellular component size	GO:0032535	1	0	237	12	1	14366	HIP1R
GO:BP	developmental process	GO:0032502	1	0	3794	12	3	14366	TRIO,HIP1R,FLT4
GO:BP	multicellular organismal process	GO:0032501	1	0	4326	12	5	14366	RCVRN,TRIO,HIP1R,KDM4A,FLT4
GO:BP	protein modification by small protein conjugation	GO:0032446	1	0	483	12	1	14366	RASSF5
GO:BP	positive regulation of protein polymerization	GO:0032273	1	0	98	12	1	14366	HIP1R
GO:BP	negative regulation of protein polymerization	GO:0032272	1	0	50	12	1	14366	HIP1R
GO:BP	regulation of protein polymerization	GO:0032271	1	0	158	12	1	14366	HIP1R
GO:BP	cellular response to hormone stimulus	GO:0032870	1	0	314	12	1	14366	PDK2
GO:BP	positive regulation of cellular protein metabolic process	GO:0032270	1	0	878	12	3	14366	RASSF5,HIP1R,FLT4
GO:BP	regulation of cellular protein metabolic process	GO:0032268	1	0	1493	12	4	14366	RASSF5,HIP1R,KDM4A,FLT4
GO:BP	methylation	GO:0032259	1	0	224	12	1	14366	KDM4A
GO:BP	positive regulation of protein binding	GO:0032092	1	0	64	12	1	14366	HIP1R
GO:BP	regulation of ARF protein signal transduction	GO:0032012	1	0	16	12	1	14366	PSD3
GO:BP	ARF protein signal transduction	GO:0032011	1	0	16	12	1	14366	PSD3
GO:BP	cellular response to nutrient	GO:0031670	1	0	16	12	1	14366	PDK2
GO:BP	cellular response to nutrient levels	GO:0031669	1	0	122	12	1	14366	PDK2
GO:BP	cellular response to extracellular stimulus	GO:0031668	1	0	139	12	1	14366	PDK2
GO:BP	response to nutrient levels	GO:0031667	1	0	182	12	1	14366	PDK2
GO:BP	regulation of protein stability	GO:0031647	1	0	208	12	1	14366	HIP1R
GO:BP	negative regulation of cellular protein metabolic process	GO:0032269	1	0	598	12	1	14366	KDM4A
GO:BP	regulation of cell population proliferation	GO:0042127	1	0	1044	12	2	14366	RASSF5,FLT4
GO:BP	cellular ketone metabolic process	GO:0042180	1	0	127	12	1	14366	PDK2
GO:BP	response to chemical	GO:0042221	1	0	2269	12	5	14366	PDK2,TRIO,PMVK,PRDM16,FLT4
GO:BP	regulation of mitochondrial membrane permeability	GO:0046902	1	0	34	12	1	14366	HIP1R
GO:BP	protein autophosphorylation	GO:0046777	1	0	151	12	1	14366	FLT4
GO:BP	acid secretion	GO:0046717	1	0	19	12	1	14366	HIP1R
GO:BP	regulation of Ras protein signal transduction	GO:0046578	1	0	119	12	1	14366	PSD3
GO:BP	heterocycle metabolic process	GO:0046483	1	0	3842	12	4	14366	PDK2,KDM4A,PRDM16,ZNF862
GO:BP	ribose phosphate biosynthetic process	GO:0046390	1	0	124	12	1	14366	PDK2
GO:BP	monosaccharide biosynthetic process	GO:0046364	1	0	48	12	1	14366	PDK2
GO:BP	positive regulation of JNK cascade	GO:0046330	1	0	57	12	1	14366	FLT4
GO:BP	regulation of JNK cascade	GO:0046328	1	0	81	12	1	14366	FLT4
GO:BP	alcohol biosynthetic process	GO:0046165	1	0	72	12	1	14366	PMVK
GO:BP	positive regulation of phosphate metabolic process	GO:0045937	1	0	555	12	1	14366	FLT4
GO:BP	positive regulation of nucleobase-containing compound metabolic process	GO:0045935	1	0	1277	12	1	14366	PRDM16
GO:BP	negative regulation of nucleobase-containing compound metabolic process	GO:0045934	1	0	975	12	2	14366	KDM4A,PRDM16
GO:BP	positive regulation of transcription, DNA-templated	GO:0045893	1	0	1084	12	1	14366	PRDM16
GO:BP	negative regulation of transcription, DNA-templated	GO:0045892	1	0	842	12	2	14366	KDM4A,PRDM16
GO:BP	positive regulation of proteolysis	GO:0045862	1	0	217	12	1	14366	HIP1R
GO:BP	positive regulation of epidermal growth factor receptor signaling pathway	GO:0045742	1	0	22	12	1	14366	HIP1R
GO:BP	negative regulation of fat cell differentiation	GO:0045599	1	0	37	12	1	14366	TRIO
GO:BP	regulation of fat cell differentiation	GO:0045598	1	0	97	12	1	14366	TRIO
GO:BP	negative regulation of cell differentiation	GO:0045596	1	0	430	12	1	14366	TRIO
GO:BP	regulation of cell differentiation	GO:0045595	1	0	990	12	1	14366	TRIO
GO:BP	secretion	GO:0046903	1	0	535	12	1	14366	HIP1R
GO:BP	platelet-derived growth factor receptor signaling pathway	GO:0048008	1	0	47	12	1	14366	HIP1R
GO:BP	vascular endothelial growth factor receptor signaling pathway	GO:0048010	1	0	31	12	1	14366	FLT4
GO:BP	regulation of receptor-mediated endocytosis	GO:0048259	1	0	56	12	1	14366	HIP1R
GO:BP	regulation of epithelial cell proliferation	GO:0050678	1	0	239	12	1	14366	FLT4
GO:BP	epithelial cell proliferation	GO:0050673	1	0	281	12	1	14366	FLT4
GO:BP	chemical homeostasis	GO:0048878	1	0	688	12	1	14366	PDK2
GO:BP	cell motility	GO:0048870	1	0	1065	12	1	14366	FLT4
GO:BP	cellular developmental process	GO:0048869	1	0	2463	12	1	14366	TRIO
GO:BP	cell projection morphogenesis	GO:0048858	1	0	354	12	1	14366	TRIO
GO:BP	anatomical structure development	GO:0048856	1	0	3512	12	3	14366	TRIO,HIP1R,FLT4
GO:BP	neuron projection morphogenesis	GO:0048812	1	0	340	12	1	14366	TRIO
GO:BP	system development	GO:0048731	1	0	2903	12	3	14366	TRIO,HIP1R,FLT4
GO:BP	generation of neurons	GO:0048699	1	0	871	12	1	14366	TRIO
GO:BP	fat cell differentiation	GO:0045444	1	0	167	12	1	14366	TRIO
GO:BP	cell morphogenesis involved in neuron differentiation	GO:0048667	1	0	312	12	1	14366	TRIO
GO:BP	anatomical structure formation involved in morphogenesis	GO:0048646	1	0	756	12	1	14366	FLT4
GO:BP	negative regulation of response to stimulus	GO:0048585	1	0	1041	12	1	14366	PRDM16
GO:BP	positive regulation of response to stimulus	GO:0048584	1	0	1285	12	2	14366	HIP1R,FLT4
GO:BP	regulation of response to stimulus	GO:0048583	1	0	2385	12	5	14366	PDK2,HIP1R,PSD3,PRDM16,FLT4
GO:BP	negative regulation of cellular process	GO:0048523	1	0	3107	12	6	14366	RASSF5,TRIO,HIP1R,KDM4A,PRDM16,FLT4
GO:BP	positive regulation of cellular process	GO:0048522	1	0	3568	12	4	14366	RASSF5,HIP1R,PRDM16,FLT4
GO:BP	negative regulation of biological process	GO:0048519	1	0	3394	12	6	14366	RASSF5,TRIO,HIP1R,KDM4A,PRDM16,FLT4
GO:BP	positive regulation of biological process	GO:0048518	1	0	3915	12	4	14366	RASSF5,HIP1R,PRDM16,FLT4
GO:BP	cell development	GO:0048468	1	0	1244	12	1	14366	TRIO
GO:BP	clathrin coat assembly	GO:0048268	1	0	12	12	1	14366	HIP1R
GO:BP	neuron development	GO:0048666	1	0	621	12	1	14366	TRIO
GO:BP	actin nucleation	GO:0045010	1	0	46	12	1	14366	HIP1R
GO:BP	small molecule biosynthetic process	GO:0044283	1	0	350	12	2	14366	PDK2,PMVK
GO:BP	small molecule metabolic process	GO:0044281	1	0	1099	12	2	14366	PDK2,PMVK
GO:BP	positive regulation of MAPK cascade	GO:0043410	1	0	310	12	1	14366	FLT4
GO:BP	regulation of MAPK cascade	GO:0043408	1	0	430	12	1	14366	FLT4
GO:BP	regulation of protein binding	GO:0043393	1	0	144	12	1	14366	HIP1R
GO:BP	regulation of cysteine-type endopeptidase activity involved in apoptotic process	GO:0043281	1	0	123	12	1	14366	HIP1R
GO:BP	positive regulation of cysteine-type endopeptidase activity involved in apoptotic process	GO:0043280	1	0	78	12	1	14366	HIP1R
GO:BP	regulation of ion transport	GO:0043269	1	0	299	12	1	14366	RCVRN
GO:BP	regulation of carbohydrate biosynthetic process	GO:0043255	1	0	59	12	1	14366	PDK2
GO:BP	regulation of protein-containing complex assembly	GO:0043254	1	0	282	12	1	14366	HIP1R
GO:BP	macromolecule metabolic process	GO:0043170	1	0	6834	12	8	14366	RASSF5,TRIO,HIP1R,KDM4A,PRDM16,EXTL3,ZNF862,FLT4
GO:BP	positive regulation of catalytic activity	GO:0043085	1	0	670	12	1	14366	HIP1R
GO:BP	macromolecule modification	GO:0043412	1	0	2633	12	5	14366	RASSF5,TRIO,KDM4A,EXTL3,FLT4
GO:BP	negative regulation of programmed cell death	GO:0043069	1	0	579	12	2	14366	HIP1R,FLT4
GO:BP	regulation of programmed cell death	GO:0043067	1	0	933	12	3	14366	RASSF5,HIP1R,FLT4
GO:BP	negative regulation of apoptotic process	GO:0043066	1	0	561	12	2	14366	HIP1R,FLT4
GO:BP	positive regulation of apoptotic process	GO:0043065	1	0	313	12	1	14366	HIP1R
GO:BP	regulation of apoptotic process	GO:0042981	1	0	906	12	3	14366	RASSF5,HIP1R,FLT4
GO:BP	regulation of sulfur metabolic process	GO:0042762	1	0	8	12	1	14366	PDK2
GO:BP	glucose homeostasis	GO:0042593	1	0	148	12	1	14366	PDK2
GO:BP	homeostatic process	GO:0042592	1	0	1171	12	1	14366	PDK2
GO:BP	taxis	GO:0042330	1	0	372	12	1	14366	TRIO
GO:BP	positive regulation of phosphorylation	GO:0042327	1	0	507	12	1	14366	FLT4
GO:BP	regulation of phosphorylation	GO:0042325	1	0	824	12	1	14366	FLT4
GO:BP	positive regulation of programmed cell death	GO:0043068	1	0	323	12	1	14366	HIP1R
GO:BP	negative regulation of transforming growth factor beta receptor signaling pathway	GO:0030512	1	0	55	12	1	14366	PRDM16
GO:BP	macromolecule glycosylation	GO:0043413	1	0	156	12	1	14366	EXTL3
GO:BP	response to peptide hormone	GO:0043434	1	0	170	12	1	14366	PDK2
GO:BP	sulfur compound biosynthetic process	GO:0044272	1	0	60	12	1	14366	PDK2
GO:BP	cellular nitrogen compound biosynthetic process	GO:0044271	1	0	3457	12	4	14366	PDK2,KDM4A,PRDM16,ZNF862
GO:BP	cellular protein metabolic process	GO:0044267	1	0	3454	12	6	14366	RASSF5,TRIO,HIP1R,KDM4A,EXTL3,FLT4
GO:BP	cellular carbohydrate metabolic process	GO:0044262	1	0	169	12	1	14366	PDK2
GO:BP	cellular macromolecule metabolic process	GO:0044260	1	0	5701	12	8	14366	RASSF5,TRIO,HIP1R,KDM4A,PRDM16,EXTL3,ZNF862,FLT4
GO:BP	cellular lipid metabolic process	GO:0044255	1	0	622	12	1	14366	PDK2
GO:BP	cellular biosynthetic process	GO:0044249	1	0	4101	12	5	14366	PDK2,KDM4A,PRDM16,EXTL3,ZNF862
GO:BP	cellular catabolic process	GO:0044248	1	0	1283	12	1	14366	KDM4A
GO:BP	primary metabolic process	GO:0044238	1	0	7522	12	10	14366	PDK2,RASSF5,TRIO,HIP1R,KDM4A,PMVK,PRDM16,EXTL3,ZNF862,FLT4
GO:BP	cellular metabolic process	GO:0044237	1	0	7506	12	9	14366	PDK2,RASSF5,TRIO,HIP1R,KDM4A,PRDM16,EXTL3,ZNF862,FLT4
GO:BP	macromolecule methylation	GO:0043414	1	0	210	12	1	14366	KDM4A
GO:BP	positive regulation of molecular function	GO:0044093	1	0	922	12	1	14366	HIP1R
GO:BP	regulation of cellular component biogenesis	GO:0044087	1	0	635	12	1	14366	HIP1R
GO:BP	cellular component biogenesis	GO:0044085	1	0	1891	12	1	14366	HIP1R
GO:BP	regulation of digestive system process	GO:0044058	1	0	18	12	1	14366	HIP1R
GO:BP	regulation of system process	GO:0044057	1	0	293	12	1	14366	HIP1R
GO:BP	protein-containing complex subunit organization	GO:0043933	1	0	1070	12	1	14366	HIP1R
GO:BP	amide biosynthetic process	GO:0043604	1	0	744	12	1	14366	PDK2
GO:BP	cellular amide metabolic process	GO:0043603	1	0	920	12	1	14366	PDK2
GO:BP	endothelial cell migration	GO:0043542	1	0	153	12	1	14366	FLT4
GO:BP	muscle adaptation	GO:0043500	1	0	57	12	1	14366	KDM4A
GO:BP	oxoacid metabolic process	GO:0043436	1	0	552	12	1	14366	PDK2
GO:BP	positive regulation of cellular component biogenesis	GO:0044089	1	0	338	12	1	14366	HIP1R
GO:CC	nucleoplasm	GO:0005654	1	0	2648	10	4	13440	PDK2,KDM4A,PRDM16,FLT4
GO:CC	nucleus	GO:0005634	1	0	4482	10	5	13440	PDK2,RASSF5,KDM4A,PRDM16,FLT4
GO:CC	intracellular anatomical structure	GO:0005622	1	0	9429	10	9	13440	PDK2,RASSF5,HIP1R,ENSOARG00020003095,KDM4A,PMVK,PRDM16,EXTL3,FLT4
GO:CC	cellular_component	GO:0005575	1	0	13440	10	10	13440	PDK2,RASSF5,HIP1R,TVP23A,ENSOARG00020003095,KDM4A,PMVK,PRDM16,EXTL3,FLT4
GO:CC	ruffle	GO:0001726	1	0	99	10	1	13440	HIP1R
GO:CC	fibrillar center	GO:0001650	1	0	117	10	1	13440	KDM4A
GO:CC	heterochromatin	GO:0000792	1	0	57	10	1	13440	KDM4A
GO:CC	chromatin	GO:0000785	1	0	485	10	1	13440	KDM4A
GO:CC	chromosome, centromeric region	GO:0000775	1	0	121	10	1	13440	KDM4A
GO:CC	chromosome	GO:0005694	1	0	809	10	1	13440	KDM4A
GO:CC	pericentric heterochromatin	GO:0005721	1	0	17	10	1	13440	KDM4A
GO:CC	nucleolus	GO:0005730	1	0	616	10	1	13440	KDM4A
GO:CC	cytoplasm	GO:0005737	1	0	6542	10	8	13440	PDK2,HIP1R,ENSOARG00020003095,KDM4A,PMVK,PRDM16,EXTL3,FLT4
GO:CC	oxidoreductase complex	GO:1990204	1	0	85	10	1	13440	PDK2
GO:CC	catalytic complex	GO:1902494	1	0	947	10	1	13440	PDK2
GO:CC	plasma membrane bounded cell projection	GO:0120025	1	0	1000	10	1	13440	HIP1R
GO:CC	cell projection membrane	GO:0031253	1	0	134	10	1	13440	HIP1R
GO:CC	cell leading edge	GO:0031252	1	0	229	10	1	13440	HIP1R
GO:CC	intrinsic component of plasma membrane	GO:0031226	1	0	656	10	1	13440	FLT4
GO:CC	intrinsic component of membrane	GO:0031224	1	0	3356	10	3	13440	TVP23A,EXTL3,FLT4
GO:CC	clathrin-coated vesicle	GO:0030136	1	0	60	10	1	13440	HIP1R
GO:CC	coated vesicle	GO:0030135	1	0	93	10	1	13440	HIP1R
GO:CC	apical plasma membrane	GO:0016324	1	0	171	10	1	13440	HIP1R
GO:CC	aggresome	GO:0016235	1	0	26	10	1	13440	PRDM16
GO:CC	inclusion body	GO:0016234	1	0	54	10	1	13440	PRDM16
GO:CC	integral component of membrane	GO:0016021	1	0	3294	10	3	13440	TVP23A,EXTL3,FLT4
GO:CC	leading edge membrane	GO:0031256	1	0	70	10	1	13440	HIP1R
GO:CC	membrane	GO:0016020	1	0	6032	10	4	13440	HIP1R,TVP23A,EXTL3,FLT4
GO:CC	cell cortex	GO:0005938	1	0	137	10	1	13440	HIP1R
GO:CC	clathrin-coated pit	GO:0005905	1	0	37	10	1	13440	HIP1R
GO:CC	integral component of plasma membrane	GO:0005887	1	0	608	10	1	13440	FLT4
GO:CC	plasma membrane	GO:0005886	1	0	2619	10	2	13440	HIP1R,FLT4
GO:CC	cytoskeleton	GO:0005856	1	0	1412	10	1	13440	HIP1R
GO:CC	Golgi apparatus	GO:0005794	1	0	807	10	2	13440	ENSOARG00020003095,EXTL3
GO:CC	endoplasmic reticulum	GO:0005783	1	0	894	10	1	13440	EXTL3
GO:CC	peroxisome	GO:0005777	1	0	85	10	1	13440	PMVK
GO:CC	mitochondrial matrix	GO:0005759	1	0	174	10	1	13440	PDK2
GO:CC	mitochondrion	GO:0005739	1	0	1054	10	1	13440	PDK2
GO:CC	endomembrane system	GO:0012505	1	0	2225	10	3	13440	HIP1R,ENSOARG00020003095,EXTL3
GO:CC	cytoplasmic vesicle	GO:0031410	1	0	887	10	1	13440	HIP1R
GO:CC	nuclear lumen	GO:0031981	1	0	2918	10	4	13440	PDK2,KDM4A,PRDM16,FLT4
GO:CC	cellular anatomical entity	GO:0110165	1	0	13265	10	10	13440	PDK2,RASSF5,HIP1R,TVP23A,ENSOARG00020003095,KDM4A,PMVK,PRDM16,EXTL3,FLT4
GO:CC	mitochondrial protein-containing complex	GO:0098798	1	0	192	10	1	13440	PDK2
GO:CC	chromosomal region	GO:0098687	1	0	183	10	1	13440	KDM4A
GO:CC	plasma membrane region	GO:0098590	1	0	584	10	1	13440	HIP1R
GO:CC	intracellular vesicle	GO:0097708	1	0	894	10	1	13440	HIP1R
GO:CC	cell periphery	GO:0071944	1	0	2860	10	2	13440	HIP1R,FLT4
GO:CC	intracellular organelle lumen	GO:0070013	1	0	3162	10	4	13440	PDK2,KDM4A,PRDM16,FLT4
GO:CC	perinuclear region of cytoplasm	GO:0048471	1	0	344	10	1	13440	HIP1R
GO:CC	apical part of cell	GO:0045177	1	0	219	10	1	13440	HIP1R
GO:CC	receptor complex	GO:0043235	1	0	222	10	1	13440	FLT4
GO:CC	membrane-enclosed lumen	GO:0031974	1	0	3162	10	4	13440	PDK2,KDM4A,PRDM16,FLT4
GO:CC	organelle lumen	GO:0043233	1	0	3162	10	4	13440	PDK2,KDM4A,PRDM16,FLT4
GO:CC	intracellular membrane-bounded organelle	GO:0043231	1	0	7077	10	9	13440	PDK2,RASSF5,HIP1R,ENSOARG00020003095,KDM4A,PMVK,PRDM16,EXTL3,FLT4
GO:CC	intracellular organelle	GO:0043229	1	0	8301	10	9	13440	PDK2,RASSF5,HIP1R,ENSOARG00020003095,KDM4A,PMVK,PRDM16,EXTL3,FLT4
GO:CC	non-membrane-bounded organelle	GO:0043228	1	0	3162	10	2	13440	HIP1R,KDM4A
GO:CC	membrane-bounded organelle	GO:0043227	1	0	7373	10	9	13440	PDK2,RASSF5,HIP1R,ENSOARG00020003095,KDM4A,PMVK,PRDM16,EXTL3,FLT4
GO:CC	organelle	GO:0043226	1	0	8514	10	9	13440	PDK2,RASSF5,HIP1R,ENSOARG00020003095,KDM4A,PMVK,PRDM16,EXTL3,FLT4
GO:CC	cell projection	GO:0042995	1	0	1018	10	1	13440	HIP1R
GO:CC	microbody	GO:0042579	1	0	85	10	1	13440	PMVK
GO:CC	protein-containing complex	GO:0032991	1	0	3592	10	2	13440	PDK2,FLT4
GO:CC	ruffle membrane	GO:0032587	1	0	50	10	1	13440	HIP1R
GO:CC	vesicle	GO:0031982	1	0	976	10	1	13440	HIP1R
GO:CC	intracellular non-membrane-bounded organelle	GO:0043232	1	0	3161	10	2	13440	HIP1R,KDM4A
HP	Abnormal granulocyte morphology	HP:0001911	1	0	280	5	2	4372	PRDM16,EXTL3
HP	Nail dysplasia	HP:0002164	1	0	147	5	1	4372	FLT4
HP	Neurological speech impairment	HP:0002167	1	0	1392	5	3	4372	TRIO,PRDM16,EXTL3
HP	Lymphopenia	HP:0001888	1	0	111	5	1	4372	EXTL3
HP	Leukopenia	HP:0001882	1	0	209	5	1	4372	EXTL3
HP	Spinal cord compression	HP:0002176	1	0	24	5	1	4372	EXTL3
HP	Eosinophilia	HP:0001880	1	0	47	5	1	4372	EXTL3
HP	Opisthotonus	HP:0002179	1	0	43	5	1	4372	EXTL3
HP	Foot polydactyly	HP:0001829	1	0	97	5	2	4372	PRDM16,EXTL3
HP	Postaxial foot polydactyly	HP:0001830	1	0	50	5	1	4372	EXTL3
HP	Delayed gross motor development	HP:0002194	1	0	277	5	2	4372	TRIO,EXTL3
HP	Abnormal leukocyte morphology	HP:0001881	1	0	487	5	2	4372	PRDM16,EXTL3
HP	Abnormality of blood and blood-forming tissues	HP:0001871	1	0	1163	5	2	4372	PRDM16,EXTL3
HP	Abnormality of neutrophils	HP:0001874	1	0	242	5	1	4372	PRDM16
HP	Abnormal eosinophil morphology	HP:0001879	1	0	48	5	1	4372	EXTL3
HP	Pneumonia	HP:0002090	1	0	200	5	1	4372	EXTL3
HP	Leukocytosis	HP:0001974	1	0	105	5	1	4372	EXTL3
HP	Abnormality of the spinal cord	HP:0002143	1	0	268	5	1	4372	EXTL3
HP	Abnormal lung morphology	HP:0002088	1	0	926	5	2	4372	EXTL3,FLT4
HP	Abnormality of the upper respiratory tract	HP:0002087	1	0	368	5	1	4372	EXTL3
HP	Abnormality of the respiratory system	HP:0002086	1	0	1699	5	2	4372	EXTL3,FLT4
HP	Hypoplasia of the corpus callosum	HP:0002079	1	0	478	5	1	4372	EXTL3
HP	Gait ataxia	HP:0002066	1	0	193	5	1	4372	TRIO
HP	Abnormal cerebral morphology	HP:0002060	1	0	1727	5	3	4372	TRIO,PRDM16,EXTL3
HP	Cerebral atrophy	HP:0002059	1	0	631	5	1	4372	PRDM16
HP	Poor suck	HP:0002033	1	0	99	5	1	4372	TRIO
HP	Anal atresia	HP:0002023	1	0	119	5	1	4372	EXTL3
HP	Abnormality of metabolism/homeostasis	HP:0001939	1	0	2180	5	5	4372	TRIO,PMVK,PRDM16,EXTL3,FLT4
HP	Pyloric stenosis	HP:0002021	1	0	119	5	1	4372	PRDM16
HP	Gastroesophageal reflux	HP:0002020	1	0	371	5	1	4372	PRDM16
HP	Constipation	HP:0002019	1	0	319	5	2	4372	TRIO,PRDM16
HP	Dysphagia	HP:0002015	1	0	434	5	1	4372	PRDM16
HP	Cerebral cortical atrophy	HP:0002120	1	0	287	5	1	4372	PRDM16
HP	Abnormality of the abdominal organs	HP:0002012	1	0	1079	5	2	4372	PRDM16,EXTL3
HP	Morphological central nervous system abnormality	HP:0002011	1	0	2443	5	3	4372	TRIO,PRDM16,EXTL3
HP	Frontal bossing	HP:0002007	1	0	323	5	3	4372	TRIO,PRDM16,EXTL3
HP	Abnormal facial shape	HP:0001999	1	0	969	5	3	4372	TRIO,EXTL3,FLT4
HP	Abnormality of the cerebral ventricles	HP:0002118	1	0	772	5	2	4372	PRDM16,EXTL3
HP	Ventriculomegaly	HP:0002119	1	0	609	5	2	4372	PRDM16,EXTL3
HP	Abnormal foot morphology	HP:0001760	1	0	1178	5	3	4372	TRIO,PRDM16,EXTL3
HP	Hydrops fetalis	HP:0001789	1	0	99	5	1	4372	FLT4
HP	Abnormal heart morphology	HP:0001627	1	0	1220	5	4	4372	TRIO,PRDM16,EXTL3,FLT4
HP	Abnormality of the cardiovascular system	HP:0001626	1	0	2272	5	4	4372	TRIO,PRDM16,EXTL3,FLT4
HP	Laryngeal stenosis	HP:0001602	1	0	13	5	1	4372	EXTL3
HP	Abnormality of the larynx	HP:0001600	1	0	164	5	1	4372	EXTL3
HP	Abnormality of the nail	HP:0001597	1	0	409	5	1	4372	FLT4
HP	Abnormal hair morphology	HP:0001595	1	0	1067	5	2	4372	TRIO,PRDM16
HP	Abnormality of the integument	HP:0001574	1	0	2207	5	5	4372	TRIO,PMVK,PRDM16,EXTL3,FLT4
HP	Polyhydramnios	HP:0001561	1	0	214	5	1	4372	EXTL3
HP	Abnormality of the amniotic fluid	HP:0001560	1	0	336	5	1	4372	EXTL3
HP	Abnormal rib cage morphology	HP:0001547	1	0	322	5	1	4372	PRDM16
HP	Obesity	HP:0001513	1	0	365	5	1	4372	PRDM16
HP	Intrauterine growth retardation	HP:0001511	1	0	485	5	1	4372	FLT4
HP	Growth delay	HP:0001510	1	0	1570	5	3	4372	PRDM16,EXTL3,FLT4
HP	Failure to thrive	HP:0001508	1	0	890	5	2	4372	TRIO,PRDM16
HP	Growth abnormality	HP:0001507	1	0	2244	5	4	4372	TRIO,PRDM16,EXTL3,FLT4
HP	Broad finger	HP:0001500	1	0	124	5	1	4372	EXTL3
HP	Abnormal abdomen morphology	HP:0001438	1	0	675	5	1	4372	EXTL3
HP	Hepatic cysts	HP:0001407	1	0	17	5	1	4372	EXTL3
HP	Hepatic steatosis	HP:0001397	1	0	111	5	1	4372	PRDM16
HP	Abnormality of the liver	HP:0001392	1	0	900	5	2	4372	PRDM16,EXTL3
HP	Joint stiffness	HP:0001387	1	0	162	5	1	4372	PRDM16
HP	Hip dysplasia	HP:0001385	1	0	144	5	1	4372	PRDM16
HP	Abnormal hip joint morphology	HP:0001384	1	0	284	5	1	4372	EXTL3
HP	Abnormal mitral valve morphology	HP:0001633	1	0	117	5	1	4372	EXTL3
HP	Nonimmune hydrops fetalis	HP:0001790	1	0	48	5	1	4372	FLT4
HP	Mitral valve prolapse	HP:0001634	1	0	94	5	1	4372	EXTL3
HP	Tetralogy of Fallot	HP:0001636	1	0	139	5	2	4372	PRDM16,FLT4
HP	Ankle swelling	HP:0001785	1	0	4	5	1	4372	FLT4
HP	Abnormality of toe	HP:0001780	1	0	596	5	3	4372	TRIO,PRDM16,EXTL3
HP	Short foot	HP:0001773	1	0	114	5	1	4372	PRDM16
HP	Toe syndactyly	HP:0001770	1	0	212	5	1	4372	TRIO
HP	Pes planus	HP:0001763	1	0	278	5	1	4372	TRIO
HP	Generalized-onset seizure	HP:0002197	1	0	328	5	1	4372	EXTL3
HP	Abnormality of the spleen	HP:0001743	1	0	493	5	1	4372	PRDM16
HP	Annular pancreas	HP:0001734	1	0	15	5	1	4372	PRDM16
HP	Abnormality of the pancreas	HP:0001732	1	0	252	5	1	4372	PRDM16
HP	Abnormal cardiac ventricle morphology	HP:0001713	1	0	536	5	1	4372	PRDM16
HP	Abnormal left ventricle morphology	HP:0001711	1	0	105	5	1	4372	PRDM16
HP	Conotruncal defect	HP:0001710	1	0	195	5	2	4372	PRDM16,FLT4
HP	Abnormal aortic morphology	HP:0001679	1	0	315	5	2	4372	PRDM16,FLT4
HP	Complete atrioventricular canal defect	HP:0001674	1	0	11	5	1	4372	TRIO
HP	Abnormal cardiac septum morphology	HP:0001671	1	0	559	5	2	4372	TRIO,PRDM16
HP	Abnormal heart valve morphology	HP:0001654	1	0	283	5	3	4372	PRDM16,EXTL3,FLT4
HP	Mitral regurgitation	HP:0001653	1	0	125	5	1	4372	PRDM16
HP	Dilated cardiomyopathy	HP:0001644	1	0	147	5	1	4372	PRDM16
HP	Patent ductus arteriosus	HP:0001643	1	0	256	5	1	4372	PRDM16
HP	Pulmonic stenosis	HP:0001642	1	0	102	5	1	4372	FLT4
HP	Abnormal pulmonary valve morphology	HP:0001641	1	0	55	5	1	4372	FLT4
HP	Cardiomyopathy	HP:0001638	1	0	459	5	1	4372	PRDM16
HP	Abnormal myocardium morphology	HP:0001637	1	0	485	5	1	4372	PRDM16
HP	Congestive heart failure	HP:0001635	1	0	195	5	1	4372	PRDM16
HP	Recurrent respiratory infections	HP:0002205	1	0	445	5	1	4372	EXTL3
HP	Poor speech	HP:0002465	1	0	281	5	2	4372	TRIO,PRDM16
HP	Generalized hirsutism	HP:0002230	1	0	93	5	1	4372	PRDM16
HP	Elevated serum creatine kinase	HP:0003236	1	0	259	5	1	4372	PRDM16
HP	Abnormality of chromosome stability	HP:0003220	1	0	43	5	1	4372	PMVK
HP	Increased circulating IgE level	HP:0003212	1	0	32	5	1	4372	EXTL3
HP	Myopathy	HP:0003198	1	0	295	5	1	4372	PRDM16
HP	Short nose	HP:0003196	1	0	252	5	2	4372	TRIO,EXTL3
HP	Long nose	HP:0003189	1	0	29	5	1	4372	EXTL3
HP	Abnormality of the ischium	HP:0003174	1	0	22	5	1	4372	EXTL3
HP	Abnormal acetabulum morphology	HP:0003170	1	0	68	5	1	4372	EXTL3
HP	Limb joint contracture	HP:0003121	1	0	347	5	2	4372	PRDM16,EXTL3
HP	Abnormal blood ion concentration	HP:0003111	1	0	268	5	1	4372	TRIO
HP	Hypoplasia of the capital femoral epiphysis	HP:0003090	1	0	15	5	1	4372	EXTL3
HP	Dislocated radial head	HP:0003083	1	0	35	5	1	4372	EXTL3
HP	Hypercalcemia	HP:0003072	1	0	56	5	1	4372	TRIO
HP	Enlarged metaphyses	HP:0003051	1	0	5	5	1	4372	EXTL3
HP	Elbow dislocation	HP:0003042	1	0	76	5	1	4372	EXTL3
HP	Abnormality of the ankles	HP:0003028	1	0	124	5	1	4372	FLT4
HP	Abnormality of the wrist	HP:0003019	1	0	121	5	1	4372	EXTL3
HP	Abnormality of the musculature	HP:0003011	1	0	2511	5	2	4372	PRDM16,EXTL3
HP	Neuroblastoma	HP:0003006	1	0	42	5	1	4372	PRDM16
HP	Limited elbow movement	HP:0002996	1	0	119	5	1	4372	EXTL3
HP	Elbow flexion contracture	HP:0002987	1	0	74	5	1	4372	EXTL3
HP	External genital hypoplasia	HP:0003241	1	0	496	5	1	4372	PRDM16
HP	Visceromegaly	HP:0003271	1	0	626	5	1	4372	EXTL3
HP	Abnormal hip bone morphology	HP:0003272	1	0	458	5	2	4372	PRDM16,EXTL3
HP	Hyperlordosis	HP:0003307	1	0	165	5	1	4372	EXTL3
HP	Abnormal muscle tone	HP:0003808	1	0	1823	5	2	4372	PRDM16,EXTL3
HP	Excessive salivation	HP:0003781	1	0	111	5	1	4372	EXTL3
HP	Limb muscle weakness	HP:0003690	1	0	250	5	1	4372	EXTL3
HP	Onset	HP:0003674	1	0	1129	5	2	4372	PMVK,FLT4
HP	Middle age onset	HP:0003596	1	0	14	5	1	4372	PMVK
HP	Adult onset	HP:0003581	1	0	208	5	1	4372	PMVK
HP	Congenital onset	HP:0003577	1	0	316	5	1	4372	FLT4
HP	Predominantly lower limb lymphedema	HP:0003550	1	0	6	5	1	4372	FLT4
HP	Abnormality of connective tissue	HP:0003549	1	0	1287	5	3	4372	PRDM16,EXTL3,FLT4
HP	Disproportionate short stature	HP:0003498	1	0	113	5	1	4372	EXTL3
HP	Aplasia/Hypoplasia involving the central nervous system	HP:0002977	1	0	1608	5	3	4372	TRIO,PRDM16,EXTL3
HP	Abnormal vertebral morphology	HP:0003468	1	0	384	5	1	4372	EXTL3
HP	Narrow greater sciatic notch	HP:0003375	1	0	18	5	1	4372	EXTL3
HP	Abnormal femoral head morphology	HP:0003368	1	0	62	5	1	4372	EXTL3
HP	Abnormal femoral neck morphology	HP:0003367	1	0	131	5	1	4372	EXTL3
HP	Abnormal femoral neck/head morphology	HP:0003366	1	0	152	5	1	4372	EXTL3
HP	Abnormal enchondral ossification	HP:0003336	1	0	114	5	1	4372	EXTL3
HP	Abnormal bone structure	HP:0003330	1	0	653	5	1	4372	EXTL3
HP	Abnormality of the cervical spine	HP:0003319	1	0	357	5	1	4372	EXTL3
HP	Abnormal form of the vertebral bodies	HP:0003312	1	0	272	5	1	4372	EXTL3
HP	Hypoplasia of the odontoid process	HP:0003311	1	0	25	5	1	4372	EXTL3
HP	Abnormality of the odontoid process	HP:0003310	1	0	30	5	1	4372	EXTL3
HP	EMG abnormality	HP:0003457	1	0	238	5	1	4372	PRDM16
HP	Facial hypertrichosis	HP:0002219	1	0	129	5	1	4372	TRIO
HP	Abnormality of the forearm	HP:0002973	1	0	197	5	2	4372	TRIO,EXTL3
HP	Lumbar hyperlordosis	HP:0002938	1	0	69	5	1	4372	EXTL3
HP	Abnormality of pelvic girdle bone morphology	HP:0002644	1	0	512	5	2	4372	PRDM16,EXTL3
HP	Abnormal venous morphology	HP:0002624	1	0	120	5	1	4372	FLT4
HP	Varicose veins	HP:0002619	1	0	27	5	1	4372	FLT4
HP	Vascular dilatation	HP:0002617	1	0	179	5	1	4372	PRDM16
HP	Abnormality of the vasculature	HP:0002597	1	0	1575	5	3	4372	PRDM16,EXTL3,FLT4
HP	Polyphagia	HP:0002591	1	0	45	5	1	4372	PRDM16
HP	Abnormal stomach morphology	HP:0002577	1	0	249	5	1	4372	PRDM16
HP	Highly arched eyebrow	HP:0002553	1	0	163	5	1	4372	TRIO
HP	Inability to walk	HP:0002540	1	0	257	5	1	4372	EXTL3
HP	Abnormal cerebral cortex morphology	HP:0002538	1	0	629	5	1	4372	PRDM16
HP	Abnormal cerebral white matter morphology	HP:0002500	1	0	906	5	2	4372	PRDM16,EXTL3
HP	Upper motor neuron dysfunction	HP:0002493	1	0	1194	5	2	4372	PRDM16,EXTL3
HP	Limitation of joint mobility	HP:0001376	1	0	348	5	2	4372	PRDM16,EXTL3
HP	Language impairment	HP:0002463	1	0	826	5	3	4372	TRIO,PRDM16,EXTL3
HP	Distal muscle weakness	HP:0002460	1	0	182	5	1	4372	EXTL3
HP	Sleep disturbance	HP:0002360	1	0	482	5	1	4372	TRIO
HP	EEG abnormality	HP:0002353	1	0	474	5	1	4372	PRDM16
HP	Cervical cord compression	HP:0002341	1	0	6	5	1	4372	EXTL3
HP	Drooling	HP:0002307	1	0	103	5	1	4372	EXTL3
HP	Abnormal intestine morphology	HP:0002242	1	0	714	5	1	4372	PRDM16
HP	Hepatomegaly	HP:0002240	1	0	501	5	1	4372	EXTL3
HP	Abnormality of calvarial morphology	HP:0002648	1	0	730	5	4	4372	TRIO,PRDM16,EXTL3,FLT4
HP	Scoliosis	HP:0002650	1	0	910	5	3	4372	TRIO,PRDM16,EXTL3
HP	Skeletal dysplasia	HP:0002652	1	0	168	5	1	4372	EXTL3
HP	Epiphyseal dysplasia	HP:0002656	1	0	24	5	1	4372	EXTL3
HP	Abnormality of thyroid physiology	HP:0002926	1	0	284	5	1	4372	PRDM16
HP	Abnormal ilium morphology	HP:0002867	1	0	82	5	1	4372	EXTL3
HP	Decreased circulating total IgM	HP:0002850	1	0	34	5	1	4372	EXTL3
HP	Abnormal T cell morphology	HP:0002843	1	0	59	5	1	4372	EXTL3
HP	Abnormality of femur morphology	HP:0002823	1	0	224	5	1	4372	EXTL3
HP	Abnormality of the radius	HP:0002818	1	0	177	5	2	4372	TRIO,EXTL3
HP	Abnormality of the upper limb	HP:0002817	1	0	1351	5	4	4372	TRIO,PRDM16,EXTL3,FLT4
HP	Abnormality of the lower limb	HP:0002814	1	0	1438	5	4	4372	TRIO,PRDM16,EXTL3,FLT4
HP	Abnormality of limb bone morphology	HP:0002813	1	0	1432	5	4	4372	TRIO,PRDM16,EXTL3,FLT4
HP	Kyphosis	HP:0002808	1	0	411	5	3	4372	TRIO,PRDM16,EXTL3
HP	Thoracic kyphosis	HP:0002942	1	0	41	5	1	4372	EXTL3
HP	Recurrent lower respiratory tract infections	HP:0002783	1	0	110	5	1	4372	EXTL3
HP	Tracheal stenosis	HP:0002777	1	0	26	5	1	4372	EXTL3
HP	Kyphoscoliosis	HP:0002751	1	0	166	5	1	4372	EXTL3
HP	Delayed skeletal maturation	HP:0002750	1	0	279	5	1	4372	EXTL3
HP	Immunodeficiency	HP:0002721	1	0	188	5	1	4372	EXTL3
HP	Recurrent infections	HP:0002719	1	0	712	5	2	4372	TRIO,EXTL3
HP	Abnormality of the immune system	HP:0002715	1	0	1597	5	4	4372	TRIO,PRDM16,EXTL3,FLT4
HP	Abnormality of the calvaria	HP:0002683	1	0	842	5	4	4372	TRIO,PRDM16,EXTL3,FLT4
HP	Cloverleaf skull	HP:0002676	1	0	8	5	1	4372	EXTL3
HP	Coxa valga	HP:0002673	1	0	78	5	1	4372	EXTL3
HP	Neoplasm	HP:0002664	1	0	825	5	4	4372	PMVK,PRDM16,EXTL3,FLT4
HP	Abnormal trachea morphology	HP:0002778	1	0	141	5	1	4372	EXTL3
HP	Joint dislocation	HP:0001373	1	0	325	5	1	4372	EXTL3
HP	Agenesis of corpus callosum	HP:0001274	1	0	284	5	1	4372	PRDM16
HP	Abnormal joint morphology	HP:0001367	1	0	969	5	3	4372	PRDM16,EXTL3,FLT4
HP	Abnormality of the nasal tip	HP:0000436	1	0	294	5	1	4372	EXTL3
HP	Wide nasal bridge	HP:0000431	1	0	484	5	1	4372	PRDM16
HP	Underdeveloped nasal alae	HP:0000430	1	0	71	5	1	4372	TRIO
HP	Abnormality of the nasal alae	HP:0000429	1	0	582	5	2	4372	TRIO,EXTL3
HP	Abnormal nasal bridge morphology	HP:0000422	1	0	881	5	3	4372	TRIO,PRDM16,EXTL3
HP	Bulbous nose	HP:0000414	1	0	138	5	1	4372	EXTL3
HP	Sensorineural hearing impairment	HP:0000407	1	0	783	5	1	4372	PRDM16
HP	Conductive hearing impairment	HP:0000405	1	0	333	5	1	4372	PRDM16
HP	Macrotia	HP:0000400	1	0	209	5	1	4372	TRIO
HP	Prominent antihelix	HP:0000395	1	0	10	5	1	4372	TRIO
HP	Abnormality of periauricular region	HP:0000383	1	0	87	5	1	4372	FLT4
HP	Abnormality of the pinna	HP:0000377	1	0	663	5	2	4372	TRIO,PRDM16
HP	Abnormality of the middle ear	HP:0000370	1	0	480	5	1	4372	PRDM16
HP	Low-set ears	HP:0000369	1	0	659	5	1	4372	PRDM16
HP	Low-set, posteriorly rotated ears	HP:0000368	1	0	215	5	1	4372	PRDM16
HP	Abnormality of the nose	HP:0000366	1	0	1453	5	4	4372	TRIO,PRDM16,EXTL3,FLT4
HP	Hearing impairment	HP:0000365	1	0	1311	5	1	4372	PRDM16
HP	Hearing abnormality	HP:0000364	1	0	1329	5	1	4372	PRDM16
HP	Abnormality of the inner ear	HP:0000359	1	0	882	5	1	4372	PRDM16
HP	Posteriorly rotated ears	HP:0000358	1	0	344	5	1	4372	PRDM16
HP	Abnormal location of ears	HP:0000357	1	0	695	5	1	4372	PRDM16
HP	Prominent nose	HP:0000448	1	0	71	5	1	4372	EXTL3
HP	Abnormality of the outer ear	HP:0000356	1	0	1030	5	2	4372	TRIO,PRDM16
HP	Broad nasal tip	HP:0000455	1	0	138	5	1	4372	EXTL3
HP	Anteverted nares	HP:0000463	1	0	518	5	2	4372	TRIO,EXTL3
HP	Upslanted palpebral fissure	HP:0000582	1	0	221	5	1	4372	TRIO
HP	Thick eyebrow	HP:0000574	1	0	107	5	1	4372	TRIO
HP	Abnormal uvea morphology	HP:0000553	1	0	473	5	1	4372	PRDM16
HP	Abnormal conjugate eye movement	HP:0000549	1	0	924	5	2	4372	TRIO,PRDM16
HP	Hypermetropia	HP:0000540	1	0	195	5	1	4372	PRDM16
HP	Abnormality of refraction	HP:0000539	1	0	509	5	1	4372	PRDM16
HP	Abnormal eyebrow morphology	HP:0000534	1	0	495	5	2	4372	TRIO,PRDM16
HP	Abnormality iris morphology	HP:0000525	1	0	368	5	1	4372	PRDM16
HP	Proptosis	HP:0000520	1	0	217	5	2	4372	EXTL3,FLT4
HP	Cataract	HP:0000518	1	0	664	5	1	4372	PRDM16
HP	Abnormality of the lens	HP:0000517	1	0	682	5	1	4372	PRDM16
HP	Ptosis	HP:0000508	1	0	633	5	1	4372	TRIO
HP	Visual impairment	HP:0000505	1	0	1014	5	2	4372	TRIO,PRDM16
HP	Abnormality of vision	HP:0000504	1	0	1204	5	2	4372	TRIO,PRDM16
HP	Abnormality of eye movement	HP:0000496	1	0	1500	5	3	4372	TRIO,PRDM16,EXTL3
HP	Downslanted palpebral fissures	HP:0000494	1	0	426	5	1	4372	TRIO
HP	Abnormal eyelid morphology	HP:0000492	1	0	1078	5	3	4372	TRIO,PRDM16,FLT4
HP	Deeply set eye	HP:0000490	1	0	182	5	2	4372	PRDM16,EXTL3
HP	Strabismus	HP:0000486	1	0	889	5	2	4372	TRIO,PRDM16
HP	Abnormality of the eye	HP:0000478	1	0	2659	5	4	4372	TRIO,PRDM16,EXTL3,FLT4
HP	Abnormality of the neck	HP:0000464	1	0	522	5	1	4372	PRDM16
HP	Depressed nasal ridge	HP:0000457	1	0	110	5	1	4372	PRDM16
HP	High forehead	HP:0000348	1	0	252	5	1	4372	TRIO
HP	Micrognathia	HP:0000347	1	0	665	5	2	4372	TRIO,EXTL3
HP	Long philtrum	HP:0000343	1	0	325	5	3	4372	TRIO,PRDM16,EXTL3
HP	High palate	HP:0000218	1	0	614	5	1	4372	TRIO
HP	Gingival overgrowth	HP:0000212	1	0	92	5	1	4372	EXTL3
HP	Open mouth	HP:0000194	1	0	97	5	1	4372	EXTL3
HP	Abnormality of upper lip	HP:0000177	1	0	734	5	3	4372	TRIO,PRDM16,EXTL3
HP	Abnormal palate morphology	HP:0000174	1	0	933	5	1	4372	TRIO
HP	Abnormality of the gingiva	HP:0000168	1	0	192	5	1	4372	EXTL3
HP	Abnormality of the dentition	HP:0000164	1	0	806	5	1	4372	TRIO
HP	Abnormal oral cavity morphology	HP:0000163	1	0	1782	5	4	4372	TRIO,PRDM16,EXTL3,FLT4
HP	Narrow mouth	HP:0000160	1	0	191	5	2	4372	PRDM16,EXTL3
HP	Abnormal lip morphology	HP:0000159	1	0	902	5	4	4372	TRIO,PRDM16,EXTL3,FLT4
HP	Wide mouth	HP:0000154	1	0	150	5	1	4372	TRIO
HP	Abnormality of the mouth	HP:0000153	1	0	1859	5	4	4372	TRIO,PRDM16,EXTL3,FLT4
HP	Abnormality of head or neck	HP:0000152	1	0	2790	5	4	4372	TRIO,PRDM16,EXTL3,FLT4
HP	Hypogonadism	HP:0000135	1	0	352	5	1	4372	PRDM16
HP	Hydronephrosis	HP:0000126	1	0	190	5	1	4372	PRDM16
HP	Abnormality of the genitourinary system	HP:0000119	1	0	2232	5	4	4372	TRIO,PRDM16,EXTL3,FLT4
HP	Phenotypic abnormality	HP:0000118	1	0	4367	5	5	4372	TRIO,PMVK,PRDM16,EXTL3,FLT4
HP	Renal cyst	HP:0000107	1	0	221	5	1	4372	PRDM16
HP	Horseshoe kidney	HP:0000085	1	0	85	5	1	4372	EXTL3
HP	Abnormality of reproductive system physiology	HP:0000080	1	0	662	5	1	4372	PRDM16
HP	Abnormality of the urinary system	HP:0000079	1	0	1675	5	4	4372	TRIO,PRDM16,EXTL3,FLT4
HP	Thin vermilion border	HP:0000233	1	0	313	5	1	4372	FLT4
HP	Abnormality of the head	HP:0000234	1	0	2768	5	4	4372	TRIO,PRDM16,EXTL3,FLT4
HP	Abnormality of the fontanelles or cranial sutures	HP:0000235	1	0	351	5	2	4372	PRDM16,EXTL3
HP	Abnormality of skull size	HP:0000240	1	0	1383	5	3	4372	TRIO,PRDM16,EXTL3
HP	Broad forehead	HP:0000337	1	0	137	5	1	4372	FLT4
HP	Short chin	HP:0000331	1	0	43	5	1	4372	TRIO
HP	Facial asymmetry	HP:0000324	1	0	117	5	1	4372	TRIO
HP	Hypertelorism	HP:0000316	1	0	647	5	2	4372	TRIO,EXTL3
HP	Abnormality of the orbital region	HP:0000315	1	0	1291	5	3	4372	TRIO,PRDM16,FLT4
HP	Abnormality of the midface	HP:0000309	1	0	505	5	3	4372	PRDM16,EXTL3,FLT4
HP	Pointed chin	HP:0000307	1	0	80	5	1	4372	PRDM16
HP	Abnormality of the chin	HP:0000306	1	0	284	5	2	4372	TRIO,PRDM16
HP	Full cheeks	HP:0000293	1	0	114	5	1	4372	EXTL3
HP	Abnormality of the forehead	HP:0000290	1	0	911	5	4	4372	TRIO,PRDM16,EXTL3,FLT4
HP	Abnormality of the optic nerve	HP:0000587	1	0	737	5	1	4372	PRDM16
HP	Abnormality of the philtrum	HP:0000288	1	0	540	5	3	4372	TRIO,PRDM16,EXTL3
HP	Coarse facial features	HP:0000280	1	0	195	5	1	4372	EXTL3
HP	Abnormality of the mandible	HP:0000277	1	0	862	5	2	4372	TRIO,EXTL3
HP	Long face	HP:0000276	1	0	205	5	1	4372	EXTL3
HP	Abnormality of the face	HP:0000271	1	0	2508	5	4	4372	TRIO,PRDM16,EXTL3,FLT4
HP	Delayed cranial suture closure	HP:0000270	1	0	56	5	1	4372	PRDM16
HP	Dolichocephaly	HP:0000268	1	0	151	5	1	4372	FLT4
HP	Macrocephaly	HP:0000256	1	0	402	5	1	4372	TRIO
HP	Progressive microcephaly	HP:0000253	1	0	77	5	1	4372	EXTL3
HP	Microcephaly	HP:0000252	1	0	1126	5	3	4372	TRIO,PRDM16,EXTL3
HP	Brachycephaly	HP:0000248	1	0	190	5	1	4372	PRDM16
HP	Epicanthus	HP:0000286	1	0	463	5	3	4372	TRIO,PRDM16,FLT4
HP	Abnormality of the ear	HP:0000598	1	0	1954	5	2	4372	TRIO,PRDM16
HP	Abnormality of the periorbital region	HP:0000606	1	0	192	5	1	4372	FLT4
HP	Nystagmus	HP:0000639	1	0	923	5	2	4372	PRDM16,EXTL3
HP	Abnormality of the carpal bones	HP:0001191	1	0	78	5	1	4372	EXTL3
HP	Tapered finger	HP:0001182	1	0	104	5	1	4372	TRIO
HP	Preaxial hand polydactyly	HP:0001177	1	0	51	5	1	4372	EXTL3
HP	Abnormal thumb morphology	HP:0001172	1	0	334	5	2	4372	TRIO,EXTL3
HP	Abnormality of finger	HP:0001167	1	0	976	5	4	4372	TRIO,PRDM16,EXTL3,FLT4
HP	Abnormality of the metacarpal bones	HP:0001163	1	0	183	5	2	4372	TRIO,EXTL3
HP	Hand polydactyly	HP:0001161	1	0	149	5	1	4372	EXTL3
HP	Syndactyly	HP:0001159	1	0	354	5	1	4372	TRIO
HP	Abnormality of the hand	HP:0001155	1	0	1240	5	4	4372	TRIO,PRDM16,EXTL3,FLT4
HP	Ocular albinism	HP:0001107	1	0	20	5	1	4372	PRDM16
HP	Abnormal fundus morphology	HP:0001098	1	0	1171	5	1	4372	PRDM16
HP	Thickened skin	HP:0001072	1	0	382	5	3	4372	PMVK,PRDM16,FLT4
HP	Erysipelas	HP:0001055	1	0	9	5	1	4372	FLT4
HP	Parakeratosis	HP:0001036	1	0	23	5	1	4372	PMVK
HP	Hemangioma	HP:0001028	1	0	130	5	2	4372	EXTL3,FLT4
HP	Erythroderma	HP:0001019	1	0	47	5	1	4372	EXTL3
HP	Abnormal palmar dermatoglyphics	HP:0001018	1	0	196	5	1	4372	EXTL3
HP	Prominent superficial veins	HP:0001015	1	0	22	5	1	4372	FLT4
HP	Telangiectasia	HP:0001009	1	0	140	5	1	4372	PRDM16
HP	Hirsutism	HP:0001007	1	0	170	5	1	4372	PRDM16
HP	Lymphedema	HP:0001004	1	0	60	5	1	4372	FLT4
HP	Abnormality of prenatal development or birth	HP:0001197	1	0	830	5	2	4372	EXTL3,FLT4
HP	Delayed ossification of carpal bones	HP:0001216	1	0	13	5	1	4372	EXTL3
HP	Interphalangeal joint contracture of finger	HP:0001220	1	0	178	5	1	4372	PRDM16
HP	Broad metacarpals	HP:0001230	1	0	17	5	1	4372	EXTL3
HP	Craniosynostosis	HP:0001363	1	0	144	5	1	4372	EXTL3
HP	Hyperreflexia	HP:0001347	1	0	664	5	1	4372	EXTL3
HP	Absent speech	HP:0001344	1	0	278	5	3	4372	TRIO,PRDM16,EXTL3
HP	Tremor	HP:0001337	1	0	517	5	1	4372	TRIO
HP	Specific learning disability	HP:0001328	1	0	239	5	3	4372	TRIO,EXTL3,FLT4
HP	Muscle weakness	HP:0001324	1	0	889	5	1	4372	EXTL3
HP	Reduced tendon reflexes	HP:0001315	1	0	510	5	1	4372	EXTL3
HP	Abnormal nervous system electrophysiology	HP:0001311	1	0	577	5	1	4372	PRDM16
HP	Generalized hypotonia	HP:0001290	1	0	973	5	1	4372	EXTL3
HP	Gait disturbance	HP:0001288	1	0	1010	5	3	4372	TRIO,PRDM16,EXTL3
HP	Hypertrichosis	HP:0000998	1	0	213	5	1	4372	TRIO
HP	Hypertonia	HP:0001276	1	0	965	5	1	4372	EXTL3
HP	Abnormal corpus callosum morphology	HP:0001273	1	0	787	5	2	4372	PRDM16,EXTL3
HP	Motor delay	HP:0001270	1	0	657	5	2	4372	TRIO,EXTL3
HP	Hyporeflexia	HP:0001265	1	0	349	5	1	4372	EXTL3
HP	Global developmental delay	HP:0001263	1	0	1587	5	3	4372	TRIO,PRDM16,EXTL3
HP	Spasticity	HP:0001257	1	0	817	5	1	4372	EXTL3
HP	Intellectual disability, mild	HP:0001256	1	0	354	5	1	4372	TRIO
HP	Hypotonia	HP:0001252	1	0	1567	5	2	4372	PRDM16,EXTL3
HP	Ataxia	HP:0001251	1	0	874	5	1	4372	TRIO
HP	Seizure	HP:0001250	1	0	1691	5	3	4372	TRIO,PRDM16,EXTL3
HP	Intellectual disability	HP:0001249	1	0	1681	5	3	4372	TRIO,PRDM16,EXTL3
HP	Absent forearm bone	HP:0003953	1	0	21	5	1	4372	TRIO
HP	Flexion contracture	HP:0001371	1	0	668	5	2	4372	PRDM16,EXTL3
HP	Cutaneous photosensitivity	HP:0000992	1	0	84	5	1	4372	PMVK
HP	Palmoplantar keratoderma	HP:0000982	1	0	143	5	1	4372	PRDM16
HP	Delayed speech and language development	HP:0000750	1	0	798	5	3	4372	TRIO,PRDM16,EXTL3
HP	Self-mutilation	HP:0000742	1	0	32	5	1	4372	TRIO
HP	Anxiety	HP:0000739	1	0	308	5	1	4372	FLT4
HP	Short attention span	HP:0000736	1	0	394	5	1	4372	TRIO
HP	Impaired social interactions	HP:0000735	1	0	122	5	1	4372	EXTL3
HP	Stereotypy	HP:0000733	1	0	223	5	3	4372	TRIO,PRDM16,EXTL3
HP	Autistic behavior	HP:0000729	1	0	534	5	3	4372	TRIO,PRDM16,EXTL3
HP	Obsessive-compulsive behavior	HP:0000722	1	0	99	5	1	4372	TRIO
HP	Aggressive behavior	HP:0000718	1	0	205	5	1	4372	TRIO
HP	Autism	HP:0000717	1	0	163	5	1	4372	PRDM16
HP	Depressivity	HP:0000716	1	0	327	5	1	4372	FLT4
HP	Behavioral abnormality	HP:0000708	1	0	1621	5	4	4372	TRIO,PRDM16,EXTL3,FLT4
HP	Abnormality of the nervous system	HP:0000707	1	0	3372	5	4	4372	TRIO,PRDM16,EXTL3,FLT4
HP	Unerupted tooth	HP:0000706	1	0	17	5	1	4372	TRIO
HP	Misalignment of teeth	HP:0000692	1	0	287	5	1	4372	TRIO
HP	Delayed eruption of teeth	HP:0000684	1	0	162	5	1	4372	TRIO
HP	Dental crowding	HP:0000678	1	0	81	5	1	4372	TRIO
HP	Hypodontia	HP:0000668	1	0	170	5	1	4372	TRIO
HP	Synophrys	HP:0000664	1	0	121	5	1	4372	TRIO
HP	Optic atrophy	HP:0000648	1	0	530	5	1	4372	PRDM16
HP	Amblyopia	HP:0000646	1	0	84	5	1	4372	TRIO
HP	Hyperactivity	HP:0000752	1	0	446	5	1	4372	TRIO
HP	Abnormal thorax morphology	HP:0000765	1	0	770	5	3	4372	TRIO,PRDM16,EXTL3
HP	Abnormal sternum morphology	HP:0000766	1	0	379	5	2	4372	TRIO,EXTL3
HP	Pectus excavatum	HP:0000767	1	0	252	5	2	4372	TRIO,EXTL3
HP	Edema	HP:0000969	1	0	489	5	1	4372	FLT4
HP	Hyperkeratosis	HP:0000962	1	0	224	5	3	4372	PMVK,PRDM16,FLT4
HP	Sacral dimple	HP:0000960	1	0	75	5	1	4372	EXTL3
HP	Single transverse palmar crease	HP:0000954	1	0	158	5	1	4372	EXTL3
HP	Abnormality of the skin	HP:0000951	1	0	1808	5	4	4372	PMVK,PRDM16,EXTL3,FLT4
HP	Abnormality of the metaphysis	HP:0000944	1	0	204	5	1	4372	EXTL3
HP	Abnormal skull morphology	HP:0000929	1	0	1996	5	4	4372	TRIO,PRDM16,EXTL3,FLT4
HP	Abnormality of skeletal maturation	HP:0000927	1	0	321	5	1	4372	EXTL3
HP	Platyspondyly	HP:0000926	1	0	108	5	1	4372	EXTL3
HP	Abnormality of the vertebral column	HP:0000925	1	0	1284	5	3	4372	TRIO,PRDM16,EXTL3
HP	Pruritus	HP:0000989	1	0	97	5	1	4372	PMVK
HP	Abnormality of the skeletal system	HP:0000924	1	0	2764	5	4	4372	TRIO,PRDM16,EXTL3,FLT4
HP	Rib fusion	HP:0000902	1	0	32	5	1	4372	PRDM16
HP	Bifid ribs	HP:0000892	1	0	8	5	1	4372	PRDM16
HP	11 pairs of ribs	HP:0000878	1	0	25	5	1	4372	PRDM16
HP	Hypothyroidism	HP:0000821	1	0	272	5	1	4372	PRDM16
HP	Abnormality of the thyroid gland	HP:0000820	1	0	373	5	1	4372	PRDM16
HP	Abnormality of the endocrine system	HP:0000818	1	0	1116	5	1	4372	PRDM16
HP	Abnormal external genitalia	HP:0000811	1	0	1009	5	2	4372	PRDM16,FLT4
HP	Urethral obstruction	HP:0000796	1	0	49	5	1	4372	FLT4
HP	Abnormality of the urethra	HP:0000795	1	0	367	5	2	4372	PRDM16,FLT4
HP	Abnormality of the ribs	HP:0000772	1	0	263	5	1	4372	PRDM16
HP	Missing ribs	HP:0000921	1	0	40	5	1	4372	PRDM16
HP	Absent radius	HP:0003974	1	0	20	5	1	4372	TRIO
HP	Decreased body weight	HP:0004325	1	0	1258	5	2	4372	TRIO,PRDM16
HP	Deviation of finger	HP:0004097	1	0	376	5	3	4372	TRIO,PRDM16,FLT4
HP	Flexion contracture of finger	HP:0012785	1	0	199	5	1	4372	PRDM16
HP	Neurodevelopmental abnormality	HP:0012759	1	0	2423	5	4	4372	TRIO,PRDM16,EXTL3,FLT4
HP	Neurodevelopmental delay	HP:0012758	1	0	1968	5	3	4372	TRIO,PRDM16,EXTL3
HP	Papilloma	HP:0012740	1	0	44	5	1	4372	FLT4
HP	Macule	HP:0012733	1	0	206	5	1	4372	PRDM16
HP	Anorectal anomaly	HP:0012732	1	0	270	5	2	4372	PRDM16,EXTL3
HP	Thoracic aortic aneurysm	HP:0012727	1	0	97	5	1	4372	PRDM16
HP	Functional abnormality of the gastrointestinal tract	HP:0012719	1	0	899	5	1	4372	PRDM16
HP	Morphological abnormality of the gastrointestinal tract	HP:0012718	1	0	915	5	2	4372	PRDM16,EXTL3
HP	Increased inflammatory response	HP:0012649	1	0	883	5	2	4372	EXTL3,FLT4
HP	Abnormal inflammatory response	HP:0012647	1	0	883	5	2	4372	EXTL3,FLT4
HP	Abnormal nervous system morphology	HP:0012639	1	0	2639	5	3	4372	TRIO,PRDM16,EXTL3
HP	Abnormal nervous system physiology	HP:0012638	1	0	3156	5	4	4372	TRIO,PRDM16,EXTL3,FLT4
HP	Abnormal involuntary eye movements	HP:0012547	1	0	931	5	2	4372	PRDM16,EXTL3
HP	Thick vermilion border	HP:0012471	1	0	217	5	1	4372	TRIO
HP	Chronic constipation	HP:0012450	1	0	51	5	1	4372	TRIO
HP	Brain atrophy	HP:0012444	1	0	701	5	1	4372	PRDM16
HP	Abnormality of brain morphology	HP:0012443	1	0	2240	5	3	4372	TRIO,PRDM16,EXTL3
HP	Abnormal social behavior	HP:0012433	1	0	173	5	1	4372	EXTL3
HP	Camptodactyly	HP:0012385	1	0	266	5	1	4372	PRDM16
HP	Abnormal eye physiology	HP:0012373	1	0	2174	5	3	4372	TRIO,PRDM16,EXTL3
HP	Abnormality of the optic disc	HP:0012795	1	0	637	5	1	4372	PRDM16
HP	Abnormal eye morphology	HP:0012372	1	0	2087	5	4	4372	TRIO,PRDM16,EXTL3,FLT4
HP	Clinical modifier	HP:0012823	1	0	1697	5	2	4372	PMVK,FLT4
HP	Motor seizure	HP:0020219	1	0	316	5	1	4372	EXTL3
HP	Abnormal ocular adnexa morphology	HP:0030669	1	0	1250	5	3	4372	TRIO,PRDM16,FLT4
HP	Soft tissue sarcoma	HP:0030448	1	0	114	5	1	4372	FLT4
HP	Increased intervertebral space	HP:0030320	1	0	4	5	1	4372	EXTL3
HP	Upper extremity joint dislocation	HP:0030310	1	0	86	5	1	4372	EXTL3
HP	Abnormality of central nervous system electrophysiology	HP:0030178	1	0	500	5	1	4372	PRDM16
HP	Clinodactyly	HP:0030084	1	0	454	5	3	4372	TRIO,PRDM16,FLT4
HP	Peripheral primitive neuroectodermal neoplasm	HP:0030067	1	0	43	5	1	4372	PRDM16
HP	Primitive neuroectodermal tumor	HP:0030065	1	0	49	5	1	4372	PRDM16
HP	Neuroepithelial neoplasm	HP:0030063	1	0	70	5	1	4372	PRDM16
HP	Neuroectodermal neoplasm	HP:0030061	1	0	71	5	1	4372	PRDM16
HP	Nervous tissue neoplasm	HP:0030060	1	0	71	5	1	4372	PRDM16
HP	Flexion contracture of digit	HP:0030044	1	0	291	5	1	4372	PRDM16
HP	Abnormal T cell subset distribution	HP:0025540	1	0	44	5	1	4372	EXTL3
HP	Abnormal larynx morphology	HP:0025423	1	0	104	5	1	4372	EXTL3
HP	Abnormal cellular phenotype	HP:0025354	1	0	503	5	2	4372	PMVK,EXTL3
HP	Abnormality of esophagus physiology	HP:0025270	1	0	654	5	1	4372	PRDM16
HP	Constitutional symptom	HP:0025142	1	0	917	5	1	4372	TRIO
HP	Abnormality of digestive system morphology	HP:0025033	1	0	915	5	2	4372	PRDM16,EXTL3
HP	Abnormality of digestive system physiology	HP:0025032	1	0	1841	5	2	4372	TRIO,PRDM16
HP	Abnormality of the digestive system	HP:0025031	1	0	2488	5	3	4372	TRIO,PRDM16,EXTL3
HP	Abnormal vascular morphology	HP:0025015	1	0	796	5	2	4372	PRDM16,FLT4
HP	Abnormal eosinophil count	HP:0020064	1	0	47	5	1	4372	EXTL3
HP	Abnormal homeostasis	HP:0012337	1	0	1363	5	1	4372	FLT4
HP	Abnormal aortic arch morphology	HP:0012303	1	0	40	5	1	4372	FLT4
HP	Abnormal respiratory system morphology	HP:0012252	1	0	1109	5	2	4372	EXTL3,FLT4
HP	Abnormal connection of the cardiac segments	HP:0011545	1	0	208	5	2	4372	PRDM16,FLT4
HP	Gastrostomy tube feeding in infancy	HP:0011471	1	0	122	5	1	4372	TRIO
HP	Abdominal symptom	HP:0011458	1	0	1531	5	2	4372	TRIO,PRDM16
HP	Functional abnormality of the middle ear	HP:0011452	1	0	336	5	1	4372	PRDM16
HP	Primary microcephaly	HP:0011451	1	0	31	5	1	4372	TRIO
HP	Abnormality of higher mental function	HP:0011446	1	0	2395	5	3	4372	TRIO,PRDM16,EXTL3
HP	Abnormality of coordination	HP:0011443	1	0	979	5	1	4372	TRIO
HP	Abnormal central motor function	HP:0011442	1	0	1705	5	3	4372	TRIO,PRDM16,EXTL3
HP	Functional abnormality of the inner ear	HP:0011389	1	0	871	5	1	4372	PRDM16
HP	Epidermal thickening	HP:0011368	1	0	339	5	3	4372	PMVK,PRDM16,FLT4
HP	Abnormal hair quantity	HP:0011362	1	0	689	5	2	4372	TRIO,PRDM16
HP	Regional abnormality of skin	HP:0011356	1	0	364	5	1	4372	EXTL3
HP	Localized skin lesion	HP:0011355	1	0	772	5	4	4372	PMVK,PRDM16,EXTL3,FLT4
HP	Generalized abnormality of skin	HP:0011354	1	0	849	5	3	4372	PMVK,PRDM16,FLT4
HP	Severe global developmental delay	HP:0011344	1	0	186	5	1	4372	EXTL3
HP	Abnormality of mouth shape	HP:0011338	1	0	217	5	1	4372	EXTL3
HP	Abnormality of mouth size	HP:0011337	1	0	322	5	3	4372	TRIO,PRDM16,EXTL3
HP	Abnormality of cranial sutures	HP:0011329	1	0	272	5	2	4372	PRDM16,EXTL3
HP	Abnormality of long bone morphology	HP:0011314	1	0	608	5	1	4372	EXTL3
HP	Abnormal digit morphology	HP:0011297	1	0	1251	5	4	4372	TRIO,PRDM16,EXTL3,FLT4
HP	Vascular skin abnormality	HP:0011276	1	0	479	5	2	4372	PRDM16,FLT4
HP	Abnormal ventriculoarterial connection	HP:0011563	1	0	206	5	2	4372	PRDM16,FLT4
HP	Abnormal branching pattern of the aortic arch	HP:0011587	1	0	14	5	1	4372	FLT4
HP	Double aortic arch	HP:0011590	1	0	4	5	1	4372	FLT4
HP	Congenital malformation of the great arteries	HP:0011603	1	0	375	5	2	4372	PRDM16,FLT4
HP	Abnormal reproductive system morphology	HP:0012243	1	0	1207	5	2	4372	PRDM16,FLT4
HP	Urethral stricture	HP:0012227	1	0	14	5	1	4372	FLT4
HP	Abnormal renal morphology	HP:0012210	1	0	888	5	2	4372	PRDM16,EXTL3
HP	Abnormal pancreas morphology	HP:0012090	1	0	82	5	1	4372	PRDM16
HP	Right aortic arch	HP:0012020	1	0	11	5	1	4372	FLT4
HP	Feeding difficulties	HP:0011968	1	0	943	5	2	4372	TRIO,PRDM16
HP	Respiratory tract infection	HP:0011947	1	0	535	5	1	4372	EXTL3
HP	Abnormal leukocyte count	HP:0011893	1	0	337	5	1	4372	EXTL3
HP	Abnormal bone ossification	HP:0011849	1	0	580	5	1	4372	EXTL3
HP	Abnormal appendicular skeleton morphology	HP:0011844	1	0	1542	5	4	4372	TRIO,PRDM16,EXTL3,FLT4
HP	Abnormality of cardiovascular system morphology	HP:0030680	1	0	1495	5	4	4372	TRIO,PRDM16,EXTL3,FLT4
HP	Abnormality of musculoskeletal physiology	HP:0011843	1	0	1364	5	2	4372	PRDM16,EXTL3
HP	Abnormal T cell count	HP:0011839	1	0	57	5	1	4372	EXTL3
HP	Abnormal oral mucosa morphology	HP:0011830	1	0	276	5	1	4372	EXTL3
HP	Abnormality of facial skeleton	HP:0011821	1	0	1073	5	2	4372	TRIO,EXTL3
HP	Abnormal skeletal muscle morphology	HP:0011805	1	0	1606	5	2	4372	PRDM16,EXTL3
HP	Abnormal muscle physiology	HP:0011804	1	0	2181	5	2	4372	PRDM16,EXTL3
HP	Midface retrusion	HP:0011800	1	0	247	5	1	4372	PRDM16
HP	Neoplasm by anatomical site	HP:0011793	1	0	789	5	4	4372	PMVK,PRDM16,EXTL3,FLT4
HP	Neoplasm by histology	HP:0011792	1	0	313	5	2	4372	PRDM16,FLT4
HP	Abnormality of joint mobility	HP:0011729	1	0	1076	5	2	4372	PRDM16,EXTL3
HP	Arrhythmia	HP:0011675	1	0	373	5	1	4372	PRDM16
HP	Abnormality of skeletal morphology	HP:0011842	1	0	2662	5	4	4372	TRIO,PRDM16,EXTL3,FLT4
HP	Abnormal morphology of myocardial trabeculae	HP:0030681	1	0	16	5	1	4372	PRDM16
HP	Left ventricular noncompaction	HP:0030682	1	0	14	5	1	4372	PRDM16
HP	Abnormal jaw morphology	HP:0030791	1	0	903	5	2	4372	TRIO,EXTL3
HP	Displacement of the urethral meatus	HP:0100627	1	0	314	5	1	4372	PRDM16
HP	Lipoatrophy	HP:0100578	1	0	67	5	1	4372	PRDM16
HP	Lower limb asymmetry	HP:0100559	1	0	29	5	1	4372	PRDM16
HP	Asymmetric growth	HP:0100555	1	0	46	5	1	4372	PRDM16
HP	Abnormality of forebrain morphology	HP:0100547	1	0	1753	5	3	4372	TRIO,PRDM16,EXTL3
HP	Abnormal localization of kidney	HP:0100542	1	0	162	5	1	4372	EXTL3
HP	Abnormality of the supraorbital ridges	HP:0100538	1	0	87	5	1	4372	FLT4
HP	Abnormality of lower limb joint	HP:0100491	1	0	575	5	2	4372	EXTL3,FLT4
HP	Camptodactyly of finger	HP:0100490	1	0	174	5	1	4372	PRDM16
HP	Contractures of the joints of the upper limbs	HP:0100360	1	0	274	5	2	4372	PRDM16,EXTL3
HP	Periauricular skin pits	HP:0100277	1	0	43	5	1	4372	FLT4
HP	Skin pit	HP:0100276	1	0	56	5	1	4372	FLT4
HP	Abnormal tendon morphology	HP:0100261	1	0	692	5	2	4372	PRDM16,EXTL3
HP	Postaxial polydactyly	HP:0100259	1	0	126	5	1	4372	EXTL3
HP	Preaxial polydactyly	HP:0100258	1	0	70	5	1	4372	EXTL3
HP	Metaphyseal dysplasia	HP:0100255	1	0	26	5	1	4372	EXTL3
HP	Sarcoma	HP:0100242	1	0	164	5	1	4372	FLT4
HP	Abnormality of movement	HP:0100022	1	0	1825	5	3	4372	TRIO,PRDM16,EXTL3
HP	Neoplasm of the central nervous system	HP:0100006	1	0	137	5	1	4372	PRDM16
HP	Aplasia/hypoplasia involving bones of the extremities	HP:0045060	1	0	573	5	3	4372	TRIO,PRDM16,EXTL3
HP	Abnormal skin morphology of the palm	HP:0040211	1	0	257	5	1	4372	EXTL3
HP	Cellulitis	HP:0100658	1	0	39	5	1	4372	FLT4
HP	Abnormal thoracic spine morphology	HP:0100711	1	0	86	5	1	4372	EXTL3
HP	Abnormal lumbar spine morphology	HP:0100712	1	0	22	5	1	4372	EXTL3
HP	Self-injurious behavior	HP:0100716	1	0	157	5	2	4372	TRIO,PRDM16
HP	Abnormal circulating IgG level	HP:0410242	1	0	64	5	1	4372	EXTL3
HP	Abnormal circulating IgE level	HP:0410241	1	0	36	5	1	4372	EXTL3
HP	Abnormal liver morphology	HP:0410042	1	0	717	5	2	4372	PRDM16,EXTL3
HP	Angiosarcoma	HP:0200058	1	0	3	5	1	4372	FLT4
HP	Porokeratosis	HP:0200044	1	0	6	5	1	4372	PMVK
HP	Slanting of the palpebral fissure	HP:0200006	1	0	585	5	1	4372	TRIO
HP	Abnormality of globe location	HP:0100886	1	0	861	5	4	4372	TRIO,PRDM16,EXTL3,FLT4
HP	Abnormality of the palm	HP:0100871	1	0	338	5	2	4372	TRIO,EXTL3
HP	Broad ischia	HP:0100865	1	0	3	5	1	4372	EXTL3
HP	Abnormal fear/anxiety-related behavior	HP:0100852	1	0	328	5	1	4372	FLT4
HP	Abnormal consumption behavior	HP:0040202	1	0	104	5	1	4372	PRDM16
HP	Abnormal emotion/affect behavior	HP:0100851	1	0	517	5	2	4372	TRIO,PRDM16
HP	Long fingers	HP:0100807	1	0	230	5	1	4372	TRIO
HP	Toenail dysplasia	HP:0100797	1	0	12	5	1	4372	FLT4
HP	Abnormal lymphatic vessel morphology	HP:0100766	1	0	13	5	1	4372	FLT4
HP	Abnormality of the lymphatic system	HP:0100763	1	0	595	5	2	4372	PRDM16,FLT4
HP	Abnormality of salivation	HP:0100755	1	0	166	5	1	4372	EXTL3
HP	Abnormality of the humeroradial joint	HP:0100744	1	0	43	5	1	4372	EXTL3
HP	Vascular neoplasm	HP:0100742	1	0	134	5	2	4372	EXTL3,FLT4
HP	Abnormal eating behavior	HP:0100738	1	0	70	5	1	4372	PRDM16
HP	Large face	HP:0100729	1	0	225	5	1	4372	EXTL3
HP	Lichenification	HP:0100725	1	0	11	5	1	4372	FLT4
HP	Malignant neoplasm of the central nervous system	HP:0100836	1	0	73	5	1	4372	PRDM16
HP	Horizontal eyebrow	HP:0011228	1	0	18	5	1	4372	PRDM16
HP	Decreased head circumference	HP:0040195	1	0	1139	5	3	4372	TRIO,PRDM16,EXTL3
HP	Abnormal lymphocyte count	HP:0040088	1	0	131	5	1	4372	EXTL3
HP	Abnormal ear physiology	HP:0031704	1	0	1334	5	1	4372	PRDM16
HP	Abnormal ear morphology	HP:0031703	1	0	1761	5	2	4372	TRIO,PRDM16
HP	Abnormal pulmonary valve physiology	HP:0031654	1	0	122	5	1	4372	FLT4
HP	Abnormal heart valve physiology	HP:0031653	1	0	298	5	2	4372	PRDM16,FLT4
HP	Abnormal atrioventricular valve physiology	HP:0031650	1	0	159	5	1	4372	PRDM16
HP	Abnormal mitral valve physiology	HP:0031481	1	0	138	5	1	4372	PRDM16
HP	Impairment in personality functioning	HP:0031466	1	0	605	5	1	4372	FLT4
HP	Abnormal lymphocyte physiology	HP:0031409	1	0	233	5	1	4372	EXTL3
HP	Abnormal proportion of CD8-positive T cells	HP:0031393	1	0	11	5	1	4372	EXTL3
HP	Abnormal proportion of CD4-positive T cells	HP:0031392	1	0	27	5	1	4372	EXTL3
HP	Decreased lymphocyte proliferation in response to mitogen	HP:0031381	1	0	20	5	1	4372	EXTL3
HP	Abnormal lymphocyte proliferation	HP:0031378	1	0	24	5	1	4372	EXTL3
HP	Abnormal cell proliferation	HP:0031377	1	0	24	5	1	4372	EXTL3
HP	Abnormal morphology of left ventricular trabeculae	HP:0031192	1	0	14	5	1	4372	PRDM16
HP	Storage in hepatocytes	HP:0031137	1	0	113	5	1	4372	PRDM16
HP	Impaired continence	HP:0031064	1	0	176	5	1	4372	TRIO
HP	Impairment of activities of daily living	HP:0031058	1	0	182	5	1	4372	TRIO
HP	Abnormal pulmonary artery morphology	HP:0030966	1	0	102	5	1	4372	FLT4
HP	Abnormal morphology of the great vessels	HP:0030962	1	0	565	5	2	4372	PRDM16,FLT4
HP	Abnormality of cardiovascular system electrophysiology	HP:0030956	1	0	412	5	1	4372	PRDM16
HP	Abnormal cardiac ventricular function	HP:0030872	1	0	91	5	1	4372	PRDM16
HP	Clinical course	HP:0031797	1	0	1515	5	2	4372	PMVK,FLT4
HP	Abnormal oral physiology	HP:0031815	1	0	210	5	1	4372	EXTL3
HP	Abnormal oral morphology	HP:0031816	1	0	1782	5	4	4372	TRIO,PRDM16,EXTL3,FLT4
HP	Abnormal reflex	HP:0031826	1	0	1056	5	1	4372	EXTL3
HP	Abnormal circulating creatine kinase concentration	HP:0040081	1	0	262	5	1	4372	PRDM16
HP	Abnormality of forearm bone	HP:0040072	1	0	194	5	2	4372	TRIO,EXTL3
HP	Abnormal upper limb bone morphology	HP:0040070	1	0	387	5	2	4372	TRIO,EXTL3
HP	Abnormal lower limb bone morphology	HP:0040069	1	0	615	5	2	4372	PRDM16,EXTL3
HP	Abnormality of limb bone	HP:0040068	1	0	1432	5	4	4372	TRIO,PRDM16,EXTL3,FLT4
HP	Abnormality of limbs	HP:0040064	1	0	1964	5	4	4372	TRIO,PRDM16,EXTL3,FLT4
HP	Finger clinodactyly	HP:0040019	1	0	309	5	3	4372	TRIO,PRDM16,FLT4
HP	Thin corpus callosum	HP:0033725	1	0	721	5	2	4372	PRDM16,EXTL3
HP	Tube feeding	HP:0033454	1	0	216	5	1	4372	TRIO
HP	Abnormal blood vessel morphology	HP:0033353	1	0	791	5	2	4372	PRDM16,FLT4
HP	Increased head circumference	HP:0040194	1	0	413	5	1	4372	TRIO
HP	Abnormality of the musculoskeletal system	HP:0033127	1	0	3277	5	4	4372	TRIO,PRDM16,EXTL3,FLT4
HP	Abnormal granulocyte count	HP:0032309	1	0	204	5	1	4372	EXTL3
HP	Abnormal immune system morphology	HP:0032251	1	0	507	5	2	4372	PRDM16,EXTL3
HP	Decreased proportion of CD4-positive T cells	HP:0032218	1	0	26	5	1	4372	EXTL3
HP	Abnormal circulating metabolite concentration	HP:0032180	1	0	1073	5	2	4372	TRIO,PRDM16
HP	Unusual infection	HP:0032101	1	0	756	5	2	4372	TRIO,EXTL3
HP	Abnormal male urethral meatus morphology	HP:0032076	1	0	314	5	1	4372	PRDM16
HP	Hypereosinophilia	HP:0032061	1	0	4	5	1	4372	EXTL3
HP	Abnormality of the ocular adnexa	HP:0032039	1	0	1265	5	3	4372	TRIO,PRDM16,FLT4
HP	Delayed ability to walk	HP:0031936	1	0	154	5	1	4372	TRIO
HP	Abnormal cranial nerve physiology	HP:0031910	1	0	291	5	1	4372	PRDM16
HP	Myoclonic seizure	HP:0032794	1	0	178	5	1	4372	EXTL3
HP	Abnormality of the radial head	HP:0003995	1	0	38	5	1	4372	EXTL3
HP	Abnormal shape of the frontal region	HP:0011218	1	0	326	5	3	4372	TRIO,PRDM16,EXTL3
HP	Focal motor seizure	HP:0011153	1	0	87	5	1	4372	EXTL3
HP	Lipid accumulation in hepatocytes	HP:0006561	1	0	113	5	1	4372	PRDM16
HP	Recurrent pneumonia	HP:0006532	1	0	73	5	1	4372	EXTL3
HP	Abnormality of limb epiphysis morphology	HP:0006505	1	0	97	5	1	4372	EXTL3
HP	Aplasia/hypoplasia involving forearm bones	HP:0006503	1	0	92	5	1	4372	TRIO
HP	Aplasia/Hypoplasia of the radius	HP:0006501	1	0	75	5	1	4372	TRIO
HP	Abnormality of lower limb epiphysis morphology	HP:0006500	1	0	62	5	1	4372	EXTL3
HP	Abnormality of femoral epiphysis	HP:0006499	1	0	57	5	1	4372	EXTL3
HP	Aplasia/hypoplasia involving bones of the upper limbs	HP:0006496	1	0	481	5	2	4372	TRIO,EXTL3
HP	Aplasia/Hypoplasia involving bones of the feet	HP:0006494	1	0	255	5	1	4372	PRDM16
HP	Aplasia/hypoplasia involving bones of the lower limbs	HP:0006493	1	0	322	5	1	4372	PRDM16
HP	Abnormal number of teeth	HP:0006483	1	0	296	5	1	4372	TRIO
HP	Abnormality of dental eruption	HP:0006292	1	0	213	5	1	4372	TRIO
HP	Aplasia/Hypoplasia of fingers	HP:0006265	1	0	313	5	1	4372	TRIO
HP	Abnormal phalangeal joint morphology of the hand	HP:0006261	1	0	188	5	1	4372	PRDM16
HP	Abnormality of carpal bone ossification	HP:0006257	1	0	29	5	1	4372	EXTL3
HP	Broad phalanx	HP:0006009	1	0	135	5	1	4372	EXTL3
HP	Abnormality of epiphysis morphology	HP:0005930	1	0	226	5	1	4372	EXTL3
HP	Aplasia/hypoplasia involving bones of the hand	HP:0005927	1	0	450	5	2	4372	TRIO,EXTL3
HP	Abnormal finger phalanx morphology	HP:0005918	1	0	602	5	3	4372	TRIO,PRDM16,EXTL3
HP	Abnormal metacarpal morphology	HP:0005916	1	0	146	5	2	4372	TRIO,EXTL3
HP	Aplasia/Hypoplasia involving the metacarpal bones	HP:0005914	1	0	113	5	2	4372	TRIO,EXTL3
HP	Atrioventricular canal defect	HP:0006695	1	0	38	5	1	4372	TRIO
HP	Spinal instability	HP:0005881	1	0	3	5	1	4372	EXTL3
HP	Abnormal atrioventricular valve morphology	HP:0006705	1	0	135	5	1	4372	EXTL3
HP	Aplasia/Hypoplasia involving bones of the thorax	HP:0006711	1	0	147	5	1	4372	PRDM16
HP	Neoplasm of the skin	HP:0008069	1	0	169	5	2	4372	PMVK,FLT4
HP	Abnormal blistering of the skin	HP:0008066	1	0	87	5	1	4372	PRDM16
HP	Aplasia/Hypoplasia of the skin	HP:0008065	1	0	164	5	1	4372	PMVK
HP	Abnormality of the palpebral fissures	HP:0008050	1	0	677	5	1	4372	TRIO
HP	Abnormal iris pigmentation	HP:0008034	1	0	108	5	1	4372	PRDM16
HP	Congenital ptosis	HP:0007970	1	0	5	5	1	4372	TRIO
HP	Iris hypopigmentation	HP:0007730	1	0	57	5	1	4372	PRDM16
HP	Reduced visual acuity	HP:0007663	1	0	470	5	1	4372	TRIO
HP	Abnormal dermatoglyphics	HP:0007477	1	0	235	5	1	4372	EXTL3
HP	Prominent superficial blood vessels	HP:0007394	1	0	25	5	1	4372	FLT4
HP	Aplasia/Hypoplasia of the corpus callosum	HP:0007370	1	0	710	5	2	4372	PRDM16,EXTL3
HP	Atrophy/Degeneration affecting the cerebrum	HP:0007369	1	0	645	5	1	4372	PRDM16
HP	Atrophy/Degeneration affecting the central nervous system	HP:0007367	1	0	777	5	1	4372	PRDM16
HP	Aplasia/Hypoplasia of the cerebrum	HP:0007364	1	0	1351	5	3	4372	TRIO,PRDM16,EXTL3
HP	Focal-onset seizure	HP:0007359	1	0	272	5	1	4372	EXTL3
HP	Lower limb muscle weakness	HP:0007340	1	0	136	5	1	4372	EXTL3
HP	Attention deficit hyperactivity disorder	HP:0007018	1	0	294	5	1	4372	TRIO
HP	Abnormal aggressive, impulsive or violent behavior	HP:0006919	1	0	308	5	2	4372	TRIO,PRDM16
HP	Intellectual disability, borderline	HP:0006889	1	0	16	5	1	4372	TRIO
HP	Cranial nerve paralysis	HP:0006824	1	0	289	5	1	4372	PRDM16
HP	Aplasia/Hypoplasia of the ribs	HP:0006712	1	0	101	5	1	4372	PRDM16
HP	Cystic liver disease	HP:0006706	1	0	32	5	1	4372	EXTL3
HP	Broad long bones	HP:0005622	1	0	142	5	1	4372	EXTL3
HP	Thoracolumbar kyphosis	HP:0005619	1	0	15	5	1	4372	EXTL3
HP	Abnormal tracheobronchial morphology	HP:0005607	1	0	280	5	1	4372	EXTL3
HP	Abnormality of the pulmonary artery	HP:0004414	1	0	113	5	1	4372	FLT4
HP	Abnormality of the pylorus	HP:0004400	1	0	122	5	1	4372	PRDM16
HP	Abnormality of the anus	HP:0004378	1	0	190	5	2	4372	PRDM16,EXTL3
HP	Neuroblastic tumor	HP:0004376	1	0	42	5	1	4372	PRDM16
HP	Neoplasm of the nervous system	HP:0004375	1	0	157	5	1	4372	PRDM16
HP	Hemiplegia/hemiparesis	HP:0004374	1	0	197	5	1	4372	PRDM16
HP	Abnormal circulating calcium concentration	HP:0004363	1	0	115	5	1	4372	TRIO
HP	Abnormal lymphocyte morphology	HP:0004332	1	0	147	5	1	4372	EXTL3
HP	Abnormal posterior eye segment morphology	HP:0004329	1	0	1171	5	1	4372	PRDM16
HP	Abnormal anterior eye segment morphology	HP:0004328	1	0	1084	5	1	4372	PRDM16
HP	Abnormality of the genital system	HP:0000078	1	0	1413	5	2	4372	PRDM16,FLT4
HP	Increased body weight	HP:0004324	1	0	406	5	1	4372	PRDM16
HP	Abnormality of body weight	HP:0004323	1	0	1512	5	2	4372	TRIO,PRDM16
HP	Short stature	HP:0004322	1	0	1177	5	2	4372	PRDM16,EXTL3
HP	Decreased circulating IgG level	HP:0004315	1	0	56	5	1	4372	EXTL3
HP	Decreased circulating antibody level	HP:0004313	1	0	151	5	1	4372	EXTL3
HP	Involuntary movements	HP:0004305	1	0	1005	5	3	4372	TRIO,PRDM16,EXTL3
HP	Short palm	HP:0004279	1	0	96	5	1	4372	TRIO
HP	Duplication of hand bones	HP:0004275	1	0	198	5	1	4372	EXTL3
HP	Clinodactyly of the 5th finger	HP:0004209	1	0	278	5	3	4372	TRIO,PRDM16,FLT4
HP	Abnormal 5th finger morphology	HP:0004207	1	0	374	5	3	4372	TRIO,PRDM16,FLT4
HP	Abnormality of the cheek	HP:0004426	1	0	202	5	2	4372	EXTL3,FLT4
HP	Severe combined immunodeficiency	HP:0004430	1	0	18	5	1	4372	EXTL3
HP	Preauricular pit	HP:0004467	1	0	39	5	1	4372	FLT4
HP	Severe platyspondyly	HP:0004565	1	0	5	5	1	4372	EXTL3
HP	Secondary microcephaly	HP:0005484	1	0	157	5	2	4372	TRIO,EXTL3
HP	Decreased proportion of CD8-positive T cells	HP:0005415	1	0	5	5	1	4372	EXTL3
HP	Decreased proportion of CD4-positive helper T cells	HP:0005407	1	0	23	5	1	4372	EXTL3
HP	T lymphocytopenia	HP:0005403	1	0	42	5	1	4372	EXTL3
HP	Combined immunodeficiency	HP:0005387	1	0	22	5	1	4372	EXTL3
HP	Abnormality of B cell physiology	HP:0005372	1	0	212	5	1	4372	EXTL3
HP	Abnormality of humoral immunity	HP:0005368	1	0	239	5	1	4372	EXTL3
HP	Venous insufficiency	HP:0005293	1	0	33	5	1	4372	FLT4
HP	Abnormality of the nares	HP:0005288	1	0	532	5	2	4372	TRIO,EXTL3
HP	Depressed nasal bridge	HP:0005280	1	0	483	5	3	4372	TRIO,PRDM16,EXTL3
HP	Puberty and gonadal disorders	HP:0008373	1	0	546	5	1	4372	PRDM16
HP	Abnormality of the synovia	HP:0005262	1	0	292	5	1	4372	EXTL3
HP	Aortic arch aneurysm	HP:0005113	1	0	20	5	1	4372	PRDM16
HP	Abnormality of the intervertebral disk	HP:0005108	1	0	42	5	1	4372	EXTL3
HP	Abnormal sacrum morphology	HP:0005107	1	0	116	5	1	4372	EXTL3
HP	Abnormal nasal morphology	HP:0005105	1	0	1114	5	4	4372	TRIO,PRDM16,EXTL3,FLT4
HP	Aplasia/Hypoplasia of the capital femoral epiphysis	HP:0005003	1	0	16	5	1	4372	EXTL3
HP	Aortic aneurysm	HP:0004942	1	0	135	5	1	4372	PRDM16
HP	Pulmonary artery atresia	HP:0004935	1	0	16	5	1	4372	FLT4
HP	Abnormality of the pulmonary vasculature	HP:0004930	1	0	185	5	1	4372	FLT4
HP	Laryngotracheal stenosis	HP:0004894	1	0	4	5	1	4372	EXTL3
HP	2-3 toe syndactyly	HP:0004691	1	0	94	5	1	4372	TRIO
HP	Abnormal left ventricular function	HP:0005162	1	0	77	5	1	4372	PRDM16
HP	Abnormal toenail morphology	HP:0008388	1	0	136	5	1	4372	FLT4
HP	Cervical spinal canal stenosis	HP:0008445	1	0	6	5	1	4372	EXTL3
HP	Cervical instability	HP:0008462	1	0	3	5	1	4372	EXTL3
HP	Increased circulating antibody level	HP:0010702	1	0	85	5	1	4372	EXTL3
HP	Abnormal immunoglobulin level	HP:0010701	1	0	211	5	1	4372	EXTL3
HP	Abnormality of the curvature of the vertebral column	HP:0010674	1	0	985	5	3	4372	TRIO,PRDM16,EXTL3
HP	Abnormal hand bone ossification	HP:0010660	1	0	35	5	1	4372	EXTL3
HP	Absent epiphyses	HP:0010577	1	0	17	5	1	4372	EXTL3
HP	Abnormality of the epiphysis of the femoral head	HP:0010574	1	0	54	5	1	4372	EXTL3
HP	Weakness due to upper motor neuron dysfunction	HP:0010549	1	0	465	5	1	4372	PRDM16
HP	Abnormality of the palmar creases	HP:0010490	1	0	191	5	1	4372	EXTL3
HP	Abnormality of the male genitalia	HP:0010461	1	0	1003	5	2	4372	PRDM16,FLT4
HP	Abnormality of the female genitalia	HP:0010460	1	0	503	5	1	4372	PRDM16
HP	Abnormal greater sciatic notch morphology	HP:0010456	1	0	19	5	1	4372	EXTL3
HP	Polydactyly	HP:0010442	1	0	217	5	2	4372	PRDM16,EXTL3
HP	Abnormality of the 5th toe	HP:0010322	1	0	72	5	1	4372	EXTL3
HP	Aplasia of the proximal phalanges of the hand	HP:0010242	1	0	7	5	1	4372	TRIO
HP	Short metacarpal	HP:0010049	1	0	102	5	1	4372	EXTL3
HP	Aplasia of metacarpal bones	HP:0010048	1	0	8	5	1	4372	TRIO
HP	Aplasia of the 1st metacarpal	HP:0010035	1	0	6	5	1	4372	TRIO
HP	Aplasia/Hypoplasia of the 1st metacarpal	HP:0010026	1	0	26	5	1	4372	TRIO
HP	Abnormality of the 1st metacarpal	HP:0010009	1	0	30	5	1	4372	TRIO
HP	Duplication of phalanx of hand	HP:0009997	1	0	197	5	1	4372	EXTL3
HP	Abnormality of the columella	HP:0009929	1	0	49	5	1	4372	TRIO
HP	Pedal edema	HP:0010741	1	0	34	5	1	4372	FLT4
HP	Sacrococcygeal pilonidal abnormality	HP:0010767	1	0	77	5	1	4372	EXTL3
HP	Skin dimple	HP:0010781	1	0	80	5	1	4372	EXTL3
HP	Abnormal circulating protein concentration	HP:0010876	1	0	464	5	1	4372	PRDM16
HP	Abnormality of skin adnexa morphology	HP:0011138	1	0	1201	5	3	4372	TRIO,PRDM16,FLT4
HP	Inflammatory abnormality of the skin	HP:0011123	1	0	358	5	2	4372	EXTL3,FLT4
HP	Abnormality of skin physiology	HP:0011122	1	0	410	5	3	4372	PMVK,EXTL3,FLT4
HP	Abnormality of skin morphology	HP:0011121	1	0	1681	5	4	4372	PMVK,PRDM16,EXTL3,FLT4
HP	Abnormality of the nasal dorsum	HP:0011119	1	0	199	5	1	4372	PRDM16
HP	Abnormality of fluid regulation	HP:0011032	1	0	561	5	1	4372	FLT4
HP	Abnormal cardiovascular system physiology	HP:0011025	1	0	1130	5	2	4372	PRDM16,FLT4
HP	Abnormality of the gastrointestinal tract	HP:0011024	1	0	1472	5	2	4372	PRDM16,EXTL3
HP	Abnormality of circulating enzyme level	HP:0011021	1	0	264	5	1	4372	PRDM16
HP	Abnormal cellular physiology	HP:0011017	1	0	487	5	2	4372	PMVK,EXTL3
HP	Aplasia/Hypoplasia involving the nose	HP:0009924	1	0	89	5	1	4372	TRIO
HP	Abnormal systemic arterial morphology	HP:0011004	1	0	441	5	2	4372	PRDM16,FLT4
HP	Abnormal cellular immune system morphology	HP:0010987	1	0	487	5	2	4372	PRDM16,EXTL3
HP	Abnormality of immune system physiology	HP:0010978	1	0	1279	5	3	4372	TRIO,EXTL3,FLT4
HP	Abnormal myeloid leukocyte morphology	HP:0010974	1	0	300	5	2	4372	PRDM16,EXTL3
HP	Dilatation of the renal pelvis	HP:0010946	1	0	190	5	1	4372	PRDM16
HP	Abnormal renal pelvis morphology	HP:0010944	1	0	193	5	1	4372	PRDM16
HP	Abnormality of the external nose	HP:0010938	1	0	778	5	3	4372	TRIO,PRDM16,EXTL3
HP	Abnormality of the lower urinary tract	HP:0010936	1	0	684	5	3	4372	TRIO,PRDM16,FLT4
HP	Abnormality of the upper urinary tract	HP:0010935	1	0	1179	5	2	4372	PRDM16,EXTL3
HP	Abnormal blood cation concentration	HP:0010929	1	0	245	5	1	4372	TRIO
HP	Abnormal blood inorganic cation concentration	HP:0010927	1	0	132	5	1	4372	TRIO
HP	Abnormality of the cerebral subcortex	HP:0010993	1	0	1008	5	2	4372	PRDM16,EXTL3
HP	Focal myoclonic seizure	HP:0011166	1	0	14	5	1	4372	EXTL3
HP	Underdeveloped supraorbital ridges	HP:0009891	1	0	51	5	1	4372	FLT4
HP	Abnormal proximal phalanx morphology of the hand	HP:0009834	1	0	25	5	1	4372	TRIO
HP	Lipodystrophy	HP:0009125	1	0	104	5	1	4372	PRDM16
HP	Abnormal adipose tissue morphology	HP:0009124	1	0	185	5	1	4372	PRDM16
HP	Aplasia/hypoplasia affecting bones of the axial skeleton	HP:0009122	1	0	765	5	3	4372	TRIO,PRDM16,EXTL3
HP	Abnormal axial skeleton morphology	HP:0009121	1	0	2264	5	4	4372	TRIO,PRDM16,EXTL3,FLT4
HP	Aplasia/Hypoplasia of the mandible	HP:0009118	1	0	670	5	2	4372	TRIO,EXTL3
HP	Aplasia/Hypoplasia involving bones of the skull	HP:0009116	1	0	680	5	2	4372	TRIO,EXTL3
HP	Aplasia/hypoplasia involving the skeleton	HP:0009115	1	0	1007	5	3	4372	TRIO,PRDM16,EXTL3
HP	Infantile axial hypotonia	HP:0009062	1	0	39	5	1	4372	EXTL3
HP	Distal lower limb muscle weakness	HP:0009053	1	0	66	5	1	4372	EXTL3
HP	Infantile muscular hypotonia	HP:0008947	1	0	189	5	1	4372	EXTL3
HP	Muscular hypotonia of the trunk	HP:0008936	1	0	209	5	1	4372	EXTL3
HP	Feeding difficulties in infancy	HP:0008872	1	0	503	5	2	4372	TRIO,PRDM16
HP	Acetabular dysplasia	HP:0008807	1	0	17	5	1	4372	EXTL3
HP	Aplasia/Hypoplasia of the external ear	HP:0008772	1	0	135	5	1	4372	PRDM16
HP	Aplasia/Hypoplasia of the ear	HP:0008771	1	0	140	5	1	4372	PRDM16
HP	No social interaction	HP:0008763	1	0	4	5	1	4372	EXTL3
HP	Hypoplasia of penis	HP:0008736	1	0	402	5	1	4372	PRDM16
HP	Urethral stenosis	HP:0008661	1	0	39	5	1	4372	FLT4
HP	Microtia	HP:0008551	1	0	130	5	1	4372	PRDM16
HP	Aplasia/Hypoplasia involving the vertebral column	HP:0008518	1	0	62	5	1	4372	EXTL3
HP	High hypermetropia	HP:0008499	1	0	44	5	1	4372	PRDM16
HP	Abnormality of the musculature of the limbs	HP:0009127	1	0	484	5	1	4372	EXTL3
HP	Duplication involving bones of the feet	HP:0009136	1	0	101	5	2	4372	PRDM16,EXTL3
HP	Duplication of bones involving the upper extremities	HP:0009142	1	0	198	5	1	4372	EXTL3
HP	Deviation of the 5th finger	HP:0009179	1	0	279	5	3	4372	TRIO,PRDM16,FLT4
HP	Limb undergrowth	HP:0009826	1	0	212	5	1	4372	EXTL3
HP	Aplasia involving bones of the extremities	HP:0009825	1	0	19	5	1	4372	TRIO
HP	Aplasia involving bones of the upper limbs	HP:0009823	1	0	13	5	1	4372	TRIO
HP	Aplasia involving forearm bones	HP:0009822	1	0	21	5	1	4372	TRIO
HP	Aplasia/hypoplasia of the extremities	HP:0009815	1	0	617	5	3	4372	TRIO,PRDM16,EXTL3
HP	Abnormality of the elbow	HP:0009811	1	0	224	5	1	4372	EXTL3
HP	Abnormality of upper limb joint	HP:0009810	1	0	444	5	2	4372	PRDM16,EXTL3
HP	Reduced number of teeth	HP:0009804	1	0	266	5	1	4372	TRIO
HP	Short phalanx of finger	HP:0009803	1	0	194	5	1	4372	EXTL3
HP	Aplasia of the phalanges of the hand	HP:0009802	1	0	13	5	1	4372	TRIO
HP	Aplasia/Hypoplasia of the proximal phalanges of the hand	HP:0009851	1	0	13	5	1	4372	TRIO
HP	Triangular shaped phalanges of the hand	HP:0009774	1	0	192	5	1	4372	TRIO
HP	Aplasia/Hypoplasia of the phalanges of the hand	HP:0009767	1	0	220	5	2	4372	TRIO,EXTL3
HP	Low hanging columella	HP:0009765	1	0	22	5	1	4372	TRIO
HP	Abnormality of the antihelix	HP:0009738	1	0	28	5	1	4372	TRIO
HP	Partial absence of thumb	HP:0009659	1	0	9	5	1	4372	TRIO
HP	Aplasia/Hypoplasia of the phalanges of the thumb	HP:0009658	1	0	40	5	1	4372	TRIO
HP	Abnormality of thumb phalanx	HP:0009602	1	0	187	5	1	4372	TRIO
HP	Aplasia/Hypoplasia of the thumb	HP:0009601	1	0	124	5	1	4372	TRIO
HP	Deviation of the hand or of fingers of the hand	HP:0009484	1	0	392	5	3	4372	TRIO,PRDM16,FLT4
HP	Joint contracture of the hand	HP:0009473	1	0	229	5	1	4372	PRDM16
HP	Aplasia of the fingers	HP:0009380	1	0	68	5	1	4372	TRIO
HP	Broad phalanges of the hand	HP:0009768	1	0	105	5	1	4372	EXTL3
HP	Abnormality of the kidney	HP:0000077	1	0	1154	5	2	4372	PRDM16,EXTL3
HP	Functional abnormality of the bladder	HP:0000009	1	0	375	5	1	4372	TRIO
HP	Hypoplastic male external genitalia	HP:0000050	1	0	470	5	1	4372	PRDM16
HP	Abnormality of female external genitalia	HP:0000055	1	0	138	5	1	4372	PRDM16
HP	Hypospadias	HP:0000047	1	0	299	5	1	4372	PRDM16
HP	Abnormal penis morphology	HP:0000036	1	0	604	5	1	4372	PRDM16
HP	Abnormal testis morphology	HP:0000035	1	0	815	5	2	4372	PRDM16,FLT4
HP	Hydrocele testis	HP:0000034	1	0	20	5	1	4372	FLT4
HP	Abnormality of male external genitalia	HP:0000032	1	0	972	5	2	4372	PRDM16,FLT4
HP	Cryptorchidism	HP:0000028	1	0	639	5	2	4372	PRDM16,FLT4
HP	Urinary incontinence	HP:0000020	1	0	156	5	1	4372	TRIO
HP	Abnormality of the bladder	HP:0000014	1	0	408	5	1	4372	TRIO
HP	Abnormal circulating IgM level	HP:0410243	1	0	58	5	1	4372	EXTL3
HP	Autosomal recessive inheritance	HP:0000007	1	0	2577	5	1	4372	EXTL3
HP	Autosomal dominant inheritance	HP:0000006	1	0	1754	5	4	4372	TRIO,PMVK,PRDM16,FLT4
HP	Abnormality of body height	HP:0000002	1	0	1285	5	2	4372	PRDM16,EXTL3
HP	HP root	HP:0000001	1	0	4372	5	5	4372	TRIO,PMVK,PRDM16,EXTL3,FLT4
HP	Mode of inheritance	HP:0000005	1	0	4112	5	5	4372	TRIO,PMVK,PRDM16,EXTL3,FLT4
HP	Abnormal proportion of CD4-positive helper T cells	HP:0500267	1	0	23	5	1	4372	EXTL3

## Sheet: DMC_hyper_CHG_GO
source	term_name	term_id	adjusted_p_value	negative_log10_of_adjusted_p_value	term_size	query_size	intersection_size	effective_domain_size	intersections
HP	Unilateral radial aplasia	HP:0011908	0.0499407	1.30155	1	1	1	4372	TRIO
GO:CC	mitochondrial pyruvate dehydrogenase complex	GO:0005967	0.0997234	1.0012	2	5	1	13440	PDK2
GO:MF	pyruvate dehydrogenase (acetyl-transferring) kinase activity	GO:0004740	0.149885	0.824242	3	5	1	14670	PDK2
HP	Congenital ptosis	HP:0007970	0.249703	0.602576	5	1	1	4372	TRIO
GO:CC	pyruvate dehydrogenase complex	GO:0045254	0.298992	0.52434	6	5	1	13440	PDK2
HP	Aplasia of the 1st metacarpal	HP:0010035	0.299644	0.523394	6	1	1	4372	TRIO
GO:MF	clathrin adaptor activity	GO:0035615	0.299648	0.523389	6	5	1	14670	HIP1R
GO:MF	clathrin light chain binding	GO:0032051	0.299648	0.523389	6	5	1	14670	HIP1R
GO:MF	cargo adaptor activity	GO:0140312	0.349541	0.456502	7	5	1	14670	HIP1R
HP	Aplasia of the proximal phalanges of the hand	HP:0010242	0.349585	0.456448	7	1	1	4372	TRIO
GO:BP	regulation of gastric acid secretion	GO:0060453	0.353943	0.451067	1	6	1	14366	HIP1R
GO:BP	positive regulation of clathrin coat assembly	GO:1905445	0.353943	0.451067	1	6	1	14366	HIP1R
GO:BP	regulation of clathrin coat assembly	GO:1905443	0.353943	0.451067	1	6	1	14366	HIP1R
HP	Aplasia of metacarpal bones	HP:0010048	0.399525	0.398456	8	1	1	4372	TRIO
HP	Partial absence of thumb	HP:0009659	0.449466	0.347303	9	1	1	4372	TRIO
HP	Prominent antihelix	HP:0000395	0.499407	0.301546	10	1	1	4372	TRIO
HP	Complete atrioventricular canal defect	HP:0001674	0.549347	0.260153	11	1	1	4372	TRIO
GO:MF	phospholipid binding	GO:0005543	0.560166	0.251683	293	5	2	14670	HIP1R,PSD3
HP	Aplasia involving bones of the upper limbs	HP:0009823	0.649229	0.187602	13	1	1	4372	TRIO
HP	Aplasia of the phalanges of the hand	HP:0009802	0.649229	0.187602	13	1	1	4372	TRIO
HP	Aplasia/Hypoplasia of the proximal phalanges of the hand	HP:0009851	0.649229	0.187602	13	1	1	4372	TRIO
HP	Intellectual disability, borderline	HP:0006889	0.799051	0.0974256	16	1	1	4372	TRIO
HP	Unerupted tooth	HP:0000706	0.848991	0.0710967	17	1	1	4372	TRIO
GO:MF	phosphatidylinositol-3,5-bisphosphate binding	GO:0080025	0.947203	0.0235568	19	5	1	14670	HIP1R
HP	Aplasia involving bones of the extremities	HP:0009825	0.948873	0.022792	19	1	1	4372	TRIO
GO:MF	phosphatidylinositol-3,4-bisphosphate binding	GO:0043325	0.99692	0.0013396	20	5	1	14670	HIP1R
HP	Absent radius	HP:0003974	0.998813	0.000515636	20	1	1	4372	TRIO
GO:MF	nucleotide binding	GO:0000166	1	0	1714	5	2	14670	PDK2,TRIO
GO:MF	GTPase regulator activity	GO:0030695	1	0	300	5	1	14670	TRIO
GO:MF	ribonucleotide binding	GO:0032553	1	0	1521	5	2	14670	PDK2,TRIO
GO:MF	purine ribonucleotide binding	GO:0032555	1	0	1508	5	2	14670	PDK2,TRIO
GO:MF	adenyl ribonucleotide binding	GO:0032559	1	0	1158	5	2	14670	PDK2,TRIO
GO:MF	phosphatidylinositol binding	GO:0035091	1	0	178	5	1	14670	HIP1R
GO:MF	purine ribonucleoside triphosphate binding	GO:0035639	1	0	1468	5	2	14670	PDK2,TRIO
GO:MF	small molecule binding	GO:0036094	1	0	1947	5	2	14670	PDK2,TRIO
GO:MF	identical protein binding	GO:0042802	1	0	1373	5	2	14670	PDK2,HIP1R
GO:MF	protein homodimerization activity	GO:0042803	1	0	479	5	2	14670	PDK2,HIP1R
GO:MF	ion binding	GO:0043167	1	0	3567	5	4	14670	PDK2,RCVRN,TRIO,HIP1R
GO:MF	anion binding	GO:0043168	1	0	1847	5	3	14670	PDK2,TRIO,HIP1R
GO:MF	cation binding	GO:0043169	1	0	2014	5	1	14670	RCVRN
GO:MF	protein-containing complex binding	GO:0044877	1	0	686	5	1	14670	HIP1R
GO:MF	metal ion binding	GO:0046872	1	0	1947	5	1	14670	RCVRN
GO:MF	protein heterodimerization activity	GO:0046982	1	0	309	5	1	14670	HIP1R
GO:MF	protein dimerization activity	GO:0046983	1	0	857	5	2	14670	PDK2,HIP1R
GO:MF	actin filament binding	GO:0051015	1	0	115	5	1	14670	HIP1R
GO:MF	molecular adaptor activity	GO:0060090	1	0	174	5	1	14670	HIP1R
GO:MF	nucleoside-triphosphatase regulator activity	GO:0060589	1	0	324	5	1	14670	TRIO
GO:MF	organic cyclic compound binding	GO:0097159	1	0	4213	5	2	14670	PDK2,TRIO
GO:MF	carbohydrate derivative binding	GO:0097367	1	0	1692	5	2	14670	PDK2,TRIO
GO:MF	protein-macromolecule adaptor activity	GO:0030674	1	0	137	5	1	14670	HIP1R
GO:MF	adenyl nucleotide binding	GO:0030554	1	0	1165	5	2	14670	PDK2,TRIO
GO:MF	clathrin binding	GO:0030276	1	0	29	5	1	14670	HIP1R
GO:MF	enzyme regulator activity	GO:0030234	1	0	562	5	1	14670	TRIO
GO:MF	molecular_function	GO:0003674	1	0	14670	5	5	14670	PDK2,RCVRN,TRIO,HIP1R,PSD3
GO:MF	actin binding	GO:0003779	1	0	287	5	1	14670	HIP1R
GO:MF	catalytic activity	GO:0003824	1	0	4792	5	2	14670	PDK2,TRIO
GO:MF	protein kinase activity	GO:0004672	1	0	521	5	2	14670	PDK2,TRIO
GO:MF	guanyl-nucleotide exchange factor activity	GO:0005085	1	0	165	5	1	14670	TRIO
GO:MF	GTPase activator activity	GO:0005096	1	0	283	5	1	14670	TRIO
GO:MF	binding	GO:0005488	1	0	10424	5	5	14670	PDK2,RCVRN,TRIO,HIP1R,PSD3
GO:MF	calcium ion binding	GO:0005509	1	0	567	5	1	14670	RCVRN
GO:MF	protein binding	GO:0005515	1	0	6620	5	4	14670	PDK2,TRIO,HIP1R,PSD3
GO:MF	ATP binding	GO:0005524	1	0	1124	5	2	14670	PDK2,TRIO
GO:MF	molecular function regulator	GO:0098772	1	0	647	5	1	14670	TRIO
GO:MF	phosphatidylinositol-4,5-bisphosphate binding	GO:0005546	1	0	41	5	1	14670	HIP1R
GO:MF	enzyme activator activity	GO:0008047	1	0	430	5	1	14670	TRIO
GO:MF	cytoskeletal protein binding	GO:0008092	1	0	658	5	1	14670	HIP1R
GO:MF	lipid binding	GO:0008289	1	0	471	5	2	14670	HIP1R,PSD3
GO:MF	kinase activity	GO:0016301	1	0	667	5	2	14670	PDK2,TRIO
GO:MF	transferase activity	GO:0016740	1	0	1796	5	2	14670	PDK2,TRIO
GO:MF	transferase activity, transferring phosphorus-containing groups	GO:0016772	1	0	782	5	2	14670	PDK2,TRIO
GO:MF	phosphotransferase activity, alcohol group as acceptor	GO:0016773	1	0	613	5	2	14670	PDK2,TRIO
GO:MF	purine nucleotide binding	GO:0017076	1	0	1522	5	2	14670	PDK2,TRIO
GO:MF	SH3 domain binding	GO:0017124	1	0	46	5	1	14670	HIP1R
GO:MF	protein domain specific binding	GO:0019904	1	0	395	5	1	14670	HIP1R
GO:MF	phosphatidylinositol-3,4,5-trisphosphate binding	GO:0005547	1	0	29	5	1	14670	HIP1R
GO:MF	catalytic activity, acting on a protein	GO:0140096	1	0	1857	5	2	14670	PDK2,TRIO
GO:MF	heterocyclic compound binding	GO:1901363	1	0	4170	5	2	14670	PDK2,TRIO
GO:MF	phosphatidylinositol phosphate binding	GO:1901981	1	0	101	5	1	14670	HIP1R
GO:MF	phosphatidylinositol bisphosphate binding	GO:1902936	1	0	53	5	1	14670	HIP1R
GO:MF	nucleoside phosphate binding	GO:1901265	1	0	1714	5	2	14670	PDK2,TRIO
GO:BP	positive regulation of membrane permeability	GO:1905710	1	0	27	6	1	14366	HIP1R
GO:BP	positive regulation of cysteine-type endopeptidase activity	GO:2001056	1	0	89	6	1	14366	HIP1R
GO:BP	regulation of clathrin-dependent endocytosis	GO:2000369	1	0	8	6	1	14366	HIP1R
GO:BP	regulation of cysteine-type endopeptidase activity	GO:2000116	1	0	136	6	1	14366	HIP1R
GO:BP	regulation of platelet-derived growth factor receptor-beta signaling pathway	GO:2000586	1	0	5	6	1	14366	HIP1R
GO:BP	positive regulation of platelet-derived growth factor receptor-beta signaling pathway	GO:2000588	1	0	3	6	1	14366	HIP1R
GO:BP	positive regulation of supramolecular fiber organization	GO:1902905	1	0	139	6	1	14366	HIP1R
GO:BP	positive regulation of protein modification by small protein conjugation or removal	GO:1903322	1	0	92	6	1	14366	RASSF5
GO:BP	carbohydrate derivative biosynthetic process	GO:1901137	1	0	399	6	1	14366	PDK2
GO:BP	regulation of ERBB signaling pathway	GO:1901184	1	0	50	6	1	14366	HIP1R
GO:BP	positive regulation of ERBB signaling pathway	GO:1901186	1	0	24	6	1	14366	HIP1R
GO:BP	nucleoside phosphate biosynthetic process	GO:1901293	1	0	174	6	1	14366	PDK2
GO:BP	organic cyclic compound metabolic process	GO:1901360	1	0	4007	6	1	14366	PDK2
GO:BP	organic cyclic compound biosynthetic process	GO:1901362	1	0	2838	6	1	14366	PDK2
GO:BP	organonitrogen compound metabolic process	GO:1901564	1	0	4654	6	4	14366	PDK2,RASSF5,TRIO,HIP1R
GO:BP	organonitrogen compound biosynthetic process	GO:1901566	1	0	1285	6	1	14366	PDK2
GO:BP	organic substance biosynthetic process	GO:1901576	1	0	4151	6	1	14366	PDK2
GO:BP	response to peptide	GO:1901652	1	0	214	6	1	14366	PDK2
GO:BP	regulation of cellular protein localization	GO:1903827	1	0	351	6	1	14366	RASSF5
GO:BP	cellular response to peptide	GO:1901653	1	0	175	6	1	14366	PDK2
GO:BP	cellular response to nitrogen compound	GO:1901699	1	0	352	6	1	14366	PDK2
GO:BP	response to oxygen-containing compound	GO:1901700	1	0	794	6	1	14366	PDK2
GO:BP	cellular response to oxygen-containing compound	GO:1901701	1	0	612	6	1	14366	PDK2
GO:BP	regulation of mitochondrial membrane permeability involved in apoptotic process	GO:1902108	1	0	24	6	1	14366	HIP1R
GO:BP	positive regulation of mitochondrial membrane permeability involved in apoptotic process	GO:1902110	1	0	20	6	1	14366	HIP1R
GO:BP	regulation of intracellular signal transduction	GO:1902531	1	0	1016	6	2	14366	PDK2,PSD3
GO:BP	mitochondrial outer membrane permeabilization involved in programmed cell death	GO:1902686	1	0	22	6	1	14366	HIP1R
GO:BP	regulation of supramolecular fiber organization	GO:1902903	1	0	253	6	1	14366	HIP1R
GO:BP	negative regulation of supramolecular fiber organization	GO:1902904	1	0	107	6	1	14366	HIP1R
GO:BP	regulation of protein modification by small protein conjugation or removal	GO:1903320	1	0	171	6	1	14366	RASSF5
GO:BP	response to nitrogen compound	GO:1901698	1	0	520	6	1	14366	PDK2
GO:BP	carbohydrate derivative metabolic process	GO:1901135	1	0	658	6	1	14366	PDK2
GO:BP	positive regulation of mitochondrial outer membrane permeabilization involved in apoptotic signaling pathway	GO:1901030	1	0	6	6	1	14366	HIP1R
GO:BP	supramolecular fiber organization	GO:0097435	1	0	461	6	1	14366	HIP1R
GO:BP	regulation of purine nucleotide metabolic process	GO:1900542	1	0	54	6	1	14366	PDK2
GO:BP	regulation of cellular component organization	GO:0051128	1	0	1488	6	1	14366	HIP1R
GO:BP	negative regulation of cellular component organization	GO:0051129	1	0	457	6	1	14366	HIP1R
GO:BP	positive regulation of cellular component organization	GO:0051130	1	0	702	6	1	14366	HIP1R
GO:BP	regulation of nitrogen compound metabolic process	GO:0051171	1	0	3642	6	3	14366	PDK2,RASSF5,HIP1R
GO:BP	positive regulation of nitrogen compound metabolic process	GO:0051173	1	0	1968	6	2	14366	RASSF5,HIP1R
GO:BP	regulation of phosphorus metabolic process	GO:0051174	1	0	949	6	1	14366	PDK2
GO:BP	localization	GO:0051179	1	0	4189	6	3	14366	RCVRN,RASSF5,HIP1R
GO:BP	establishment of localization	GO:0051234	1	0	3086	6	2	14366	RCVRN,HIP1R
GO:BP	regulation of multicellular organismal process	GO:0051239	1	0	1697	6	1	14366	HIP1R
GO:BP	negative regulation of actin nucleation	GO:0051126	1	0	8	6	1	14366	HIP1R
GO:BP	regulation of protein metabolic process	GO:0051246	1	0	1595	6	2	14366	RASSF5,HIP1R
GO:BP	protein polymerization	GO:0051258	1	0	196	6	1	14366	HIP1R
GO:BP	regulation of hydrolase activity	GO:0051336	1	0	565	6	1	14366	HIP1R
GO:BP	positive regulation of hydrolase activity	GO:0051345	1	0	317	6	1	14366	HIP1R
GO:BP	regulation of cytoskeleton organization	GO:0051493	1	0	347	6	1	14366	HIP1R
GO:BP	negative regulation of cytoskeleton organization	GO:0051494	1	0	107	6	1	14366	HIP1R
GO:BP	positive regulation of cytoskeleton organization	GO:0051495	1	0	149	6	1	14366	HIP1R
GO:BP	detection of stimulus	GO:0051606	1	0	159	6	1	14366	RCVRN
GO:BP	cellular localization	GO:0051641	1	0	1737	6	1	14366	RASSF5
GO:BP	cellular response to stimulus	GO:0051716	1	0	5328	6	5	14366	PDK2,RCVRN,RASSF5,HIP1R,PSD3
GO:BP	positive regulation of protein metabolic process	GO:0051247	1	0	930	6	2	14366	RASSF5,HIP1R
GO:BP	regulation of actin nucleation	GO:0051125	1	0	22	6	1	14366	HIP1R
GO:BP	positive regulation of binding	GO:0051099	1	0	122	6	1	14366	HIP1R
GO:BP	regulation of binding	GO:0051098	1	0	254	6	1	14366	HIP1R
GO:BP	neuron projection morphogenesis	GO:0048812	1	0	340	6	1	14366	TRIO
GO:BP	anatomical structure development	GO:0048856	1	0	3512	6	2	14366	TRIO,HIP1R
GO:BP	cell projection morphogenesis	GO:0048858	1	0	354	6	1	14366	TRIO
GO:BP	cellular developmental process	GO:0048869	1	0	2463	6	1	14366	TRIO
GO:BP	chemical homeostasis	GO:0048878	1	0	688	6	1	14366	PDK2
GO:BP	regulation of biological process	GO:0050789	1	0	8424	6	6	14366	PDK2,RCVRN,RASSF5,TRIO,HIP1R,PSD3
GO:BP	regulation of catalytic activity	GO:0050790	1	0	1156	6	1	14366	HIP1R
GO:BP	regulation of developmental process	GO:0050793	1	0	1583	6	1	14366	TRIO
GO:BP	regulation of cellular process	GO:0050794	1	0	8030	6	6	14366	PDK2,RCVRN,RASSF5,TRIO,HIP1R,PSD3
GO:BP	ion homeostasis	GO:0050801	1	0	440	6	1	14366	PDK2
GO:BP	regulation of acyl-CoA biosynthetic process	GO:0050812	1	0	5	6	1	14366	PDK2
GO:BP	protein stabilization	GO:0050821	1	0	123	6	1	14366	HIP1R
GO:BP	regulation of calcium-mediated signaling	GO:0050848	1	0	46	6	1	14366	PDK2
GO:BP	nervous system process	GO:0050877	1	0	624	6	1	14366	RCVRN
GO:BP	response to stimulus	GO:0050896	1	0	6245	6	6	14366	PDK2,RCVRN,RASSF5,TRIO,HIP1R,PSD3
GO:BP	sensory perception of light stimulus	GO:0050953	1	0	97	6	1	14366	RCVRN
GO:BP	regulation of secretion	GO:0051046	1	0	330	6	1	14366	HIP1R
GO:BP	regulation of transport	GO:0051049	1	0	947	6	2	14366	RCVRN,HIP1R
GO:BP	positive regulation of transport	GO:0051050	1	0	482	6	1	14366	HIP1R
GO:BP	regulation of small GTPase mediated signal transduction	GO:0051056	1	0	144	6	1	14366	PSD3
GO:BP	negative regulation of developmental process	GO:0051093	1	0	606	6	1	14366	TRIO
GO:BP	regulation of calcium ion transport	GO:0051924	1	0	121	6	1	14366	RCVRN
GO:BP	regulation of peptidase activity	GO:0052547	1	0	205	6	1	14366	HIP1R
GO:BP	regulation of endopeptidase activity	GO:0052548	1	0	187	6	1	14366	HIP1R
GO:BP	monovalent inorganic cation homeostasis	GO:0055067	1	0	79	6	1	14366	PDK2
GO:BP	cellular component organization or biogenesis	GO:0071840	1	0	3926	6	2	14366	TRIO,HIP1R
GO:BP	signal transduction by p53 class mediator	GO:0072331	1	0	92	6	1	14366	PDK2
GO:BP	intrinsic apoptotic signaling pathway by p53 class mediator	GO:0072332	1	0	53	6	1	14366	PDK2
GO:BP	purine-containing compound metabolic process	GO:0072521	1	0	262	6	1	14366	PDK2
GO:BP	purine-containing compound biosynthetic process	GO:0072522	1	0	136	6	1	14366	PDK2
GO:BP	clathrin-dependent endocytosis	GO:0072583	1	0	26	6	1	14366	HIP1R
GO:BP	regulation of primary metabolic process	GO:0080090	1	0	3747	6	3	14366	PDK2,RASSF5,HIP1R
GO:BP	regulation of anatomical structure size	GO:0090066	1	0	318	6	1	14366	HIP1R
GO:BP	organophosphate biosynthetic process	GO:0090407	1	0	332	6	1	14366	PDK2
GO:BP	regulation of membrane permeability	GO:0090559	1	0	42	6	1	14366	HIP1R
GO:BP	apoptotic signaling pathway	GO:0097190	1	0	391	6	2	14366	PDK2,HIP1R
GO:BP	intrinsic apoptotic signaling pathway	GO:0097193	1	0	204	6	1	14366	PDK2
GO:BP	mitochondrial outer membrane permeabilization	GO:0097345	1	0	18	6	1	14366	HIP1R
GO:BP	neuron projection guidance	GO:0097485	1	0	125	6	1	14366	TRIO
GO:BP	inorganic ion homeostasis	GO:0098771	1	0	407	6	1	14366	PDK2
GO:BP	regulation of actin filament organization	GO:0110053	1	0	189	6	1	14366	HIP1R
GO:BP	plasma membrane bounded cell projection organization	GO:0120036	1	0	856	6	1	14366	TRIO
GO:BP	plasma membrane bounded cell projection morphogenesis	GO:0120039	1	0	352	6	1	14366	TRIO
GO:BP	regulation of protein localization to nucleus	GO:1900180	1	0	89	6	1	14366	RASSF5
GO:BP	regulation of purine nucleotide biosynthetic process	GO:1900371	1	0	20	6	1	14366	PDK2
GO:BP	organic substance metabolic process	GO:0071704	1	0	8016	6	4	14366	PDK2,RASSF5,TRIO,HIP1R
GO:BP	regulation of mitochondrial outer membrane permeabilization involved in apoptotic signaling pathway	GO:1901028	1	0	11	6	1	14366	HIP1R
GO:BP	acyl-CoA biosynthetic process	GO:0071616	1	0	18	6	1	14366	PDK2
GO:BP	cellular response to endogenous stimulus	GO:0071495	1	0	772	6	1	14366	PDK2
GO:BP	cation homeostasis	GO:0055080	1	0	398	6	1	14366	PDK2
GO:BP	nucleobase-containing small molecule metabolic process	GO:0055086	1	0	363	6	1	14366	PDK2
GO:BP	digestive system development	GO:0055123	1	0	98	6	1	14366	HIP1R
GO:BP	regulation of macromolecule metabolic process	GO:0060255	1	0	4011	6	2	14366	RASSF5,HIP1R
GO:BP	regulation of cellular localization	GO:0060341	1	0	505	6	1	14366	RASSF5
GO:BP	negative regulation of cell death	GO:0060548	1	0	627	6	1	14366	HIP1R
GO:BP	regulation of vesicle-mediated transport	GO:0060627	1	0	294	6	1	14366	HIP1R
GO:BP	membrane organization	GO:0061024	1	0	407	6	1	14366	HIP1R
GO:BP	axon development	GO:0061564	1	0	268	6	1	14366	TRIO
GO:BP	regulation of small molecule metabolic process	GO:0062012	1	0	205	6	1	14366	PDK2
GO:BP	cellular response to chemical stress	GO:0062197	1	0	194	6	1	14366	PDK2
GO:BP	protein-containing complex assembly	GO:0065003	1	0	946	6	1	14366	HIP1R
GO:BP	biological regulation	GO:0065007	1	0	8876	6	6	14366	PDK2,RCVRN,RASSF5,TRIO,HIP1R,PSD3
GO:BP	regulation of biological quality	GO:0065008	1	0	2370	6	2	14366	PDK2,HIP1R
GO:BP	regulation of molecular function	GO:0065009	1	0	1623	6	1	14366	HIP1R
GO:BP	protein modification by small protein conjugation or removal	GO:0070647	1	0	589	6	1	14366	RASSF5
GO:BP	cellular macromolecule localization	GO:0070727	1	0	1060	6	1	14366	RASSF5
GO:BP	cellular response to chemical stimulus	GO:0070887	1	0	1759	6	1	14366	PDK2
GO:BP	cellular response to organic substance	GO:0071310	1	0	1371	6	1	14366	PDK2
GO:BP	cellular response to peptide hormone stimulus	GO:0071375	1	0	145	6	1	14366	PDK2
GO:BP	cellular response to organonitrogen compound	GO:0071417	1	0	319	6	1	14366	PDK2
GO:BP	cellular response to external stimulus	GO:0071496	1	0	172	6	1	14366	PDK2
GO:BP	system development	GO:0048731	1	0	2903	6	2	14366	TRIO,HIP1R
GO:BP	generation of neurons	GO:0048699	1	0	871	6	1	14366	TRIO
GO:BP	negative regulation of cellular process	GO:0048523	1	0	3107	6	3	14366	RASSF5,TRIO,HIP1R
GO:BP	neuron development	GO:0048666	1	0	621	6	1	14366	TRIO
GO:BP	acyl-CoA metabolic process	GO:0006637	1	0	46	6	1	14366	PDK2
GO:BP	cellular aromatic compound metabolic process	GO:0006725	1	0	3883	6	1	14366	PDK2
GO:BP	nucleoside phosphate metabolic process	GO:0006753	1	0	321	6	1	14366	PDK2
GO:BP	sulfur compound metabolic process	GO:0006790	1	0	186	6	1	14366	PDK2
GO:BP	phosphorus metabolic process	GO:0006793	1	0	1992	6	2	14366	PDK2,TRIO
GO:BP	phosphate-containing compound metabolic process	GO:0006796	1	0	1979	6	2	14366	PDK2,TRIO
GO:BP	nitrogen compound metabolic process	GO:0006807	1	0	7097	6	4	14366	PDK2,RASSF5,TRIO,HIP1R
GO:BP	transport	GO:0006810	1	0	2972	6	2	14366	RCVRN,HIP1R
GO:BP	ion transport	GO:0006811	1	0	1049	6	1	14366	RCVRN
GO:BP	cation transport	GO:0006812	1	0	760	6	1	14366	RCVRN
GO:BP	calcium ion transport	GO:0006816	1	0	245	6	1	14366	RCVRN
GO:BP	mitochondrial transport	GO:0006839	1	0	131	6	1	14366	HIP1R
GO:BP	regulation of pH	GO:0006885	1	0	55	6	1	14366	PDK2
GO:BP	endocytosis	GO:0006897	1	0	262	6	1	14366	HIP1R
GO:BP	receptor-mediated endocytosis	GO:0006898	1	0	137	6	1	14366	HIP1R
GO:BP	apoptotic process	GO:0006915	1	0	1108	6	3	14366	PDK2,RASSF5,HIP1R
GO:BP	activation of cysteine-type endopeptidase activity involved in apoptotic process	GO:0006919	1	0	51	6	1	14366	HIP1R
GO:BP	movement of cell or subcellular component	GO:0006928	1	0	1331	6	1	14366	TRIO
GO:BP	chemotaxis	GO:0006935	1	0	369	6	1	14366	TRIO
GO:BP	response to stress	GO:0006950	1	0	2175	6	1	14366	PDK2
GO:BP	response to oxidative stress	GO:0006979	1	0	234	6	1	14366	PDK2
GO:BP	fatty acid metabolic process	GO:0006631	1	0	209	6	1	14366	PDK2
GO:BP	organelle organization	GO:0006996	1	0	2449	6	1	14366	HIP1R
GO:BP	lipid metabolic process	GO:0006629	1	0	851	6	1	14366	PDK2
GO:BP	protein phosphorylation	GO:0006468	1	0	1160	6	1	14366	TRIO
GO:BP	response to reactive oxygen species	GO:0000302	1	0	101	6	1	14366	PDK2
GO:BP	cell morphogenesis	GO:0000902	1	0	603	6	1	14366	TRIO
GO:BP	cell morphogenesis involved in differentiation	GO:0000904	1	0	423	6	1	14366	TRIO
GO:BP	gastric acid secretion	GO:0001696	1	0	6	6	1	14366	HIP1R
GO:BP	system process	GO:0003008	1	0	1045	6	2	14366	RCVRN,HIP1R
GO:BP	carbohydrate metabolic process	GO:0005975	1	0	403	6	1	14366	PDK2
GO:BP	monosaccharide metabolic process	GO:0005996	1	0	155	6	1	14366	PDK2
GO:BP	glucose metabolic process	GO:0006006	1	0	114	6	1	14366	PDK2
GO:BP	organic acid metabolic process	GO:0006082	1	0	576	6	1	14366	PDK2
GO:BP	acetyl-CoA metabolic process	GO:0006084	1	0	23	6	1	14366	PDK2
GO:BP	acetyl-CoA biosynthetic process	GO:0006085	1	0	15	6	1	14366	PDK2
GO:BP	acetyl-CoA biosynthetic process from pyruvate	GO:0006086	1	0	10	6	1	14366	PDK2
GO:BP	pyruvate metabolic process	GO:0006090	1	0	81	6	1	14366	PDK2
GO:BP	gluconeogenesis	GO:0006094	1	0	43	6	1	14366	PDK2
GO:BP	regulation of carbohydrate metabolic process	GO:0006109	1	0	115	6	1	14366	PDK2
GO:BP	regulation of gluconeogenesis	GO:0006111	1	0	32	6	1	14366	PDK2
GO:BP	nucleobase-containing compound metabolic process	GO:0006139	1	0	3762	6	1	14366	PDK2
GO:BP	regulation of nucleotide metabolic process	GO:0006140	1	0	55	6	1	14366	PDK2
GO:BP	purine nucleotide metabolic process	GO:0006163	1	0	251	6	1	14366	PDK2
GO:BP	purine nucleotide biosynthetic process	GO:0006164	1	0	129	6	1	14366	PDK2
GO:BP	cellular protein modification process	GO:0006464	1	0	2504	6	2	14366	RASSF5,TRIO
GO:BP	proteolysis	GO:0006508	1	0	1176	6	1	14366	HIP1R
GO:BP	mitochondrion organization	GO:0007005	1	0	313	6	1	14366	HIP1R
GO:BP	mitochondrial membrane organization	GO:0007006	1	0	71	6	1	14366	HIP1R
GO:BP	cytoskeleton organization	GO:0007010	1	0	891	6	1	14366	HIP1R
GO:BP	negative regulation of cell population proliferation	GO:0008285	1	0	442	6	1	14366	RASSF5
GO:BP	insulin receptor signaling pathway	GO:0008286	1	0	75	6	1	14366	PDK2
GO:BP	apoptotic mitochondrial changes	GO:0008637	1	0	63	6	1	14366	HIP1R
GO:BP	biosynthetic process	GO:0009058	1	0	4218	6	1	14366	PDK2
GO:BP	nucleotide metabolic process	GO:0009117	1	0	314	6	1	14366	PDK2
GO:BP	purine ribonucleotide metabolic process	GO:0009150	1	0	238	6	1	14366	PDK2
GO:BP	purine ribonucleotide biosynthetic process	GO:0009152	1	0	120	6	1	14366	PDK2
GO:BP	nucleotide biosynthetic process	GO:0009165	1	0	170	6	1	14366	PDK2
GO:BP	ribonucleotide metabolic process	GO:0009259	1	0	246	6	1	14366	PDK2
GO:BP	ribonucleotide biosynthetic process	GO:0009260	1	0	123	6	1	14366	PDK2
GO:BP	response to radiation	GO:0009314	1	0	265	6	1	14366	RCVRN
GO:BP	response to light stimulus	GO:0009416	1	0	189	6	1	14366	RCVRN
GO:BP	detection of external stimulus	GO:0009581	1	0	67	6	1	14366	RCVRN
GO:BP	detection of abiotic stimulus	GO:0009582	1	0	66	6	1	14366	RCVRN
GO:BP	detection of light stimulus	GO:0009583	1	0	31	6	1	14366	RCVRN
GO:BP	response to external stimulus	GO:0009605	1	0	1463	6	3	14366	PDK2,RCVRN,TRIO
GO:BP	response to abiotic stimulus	GO:0009628	1	0	596	6	1	14366	RCVRN
GO:BP	anatomical structure morphogenesis	GO:0009653	1	0	1734	6	1	14366	TRIO
GO:BP	response to endogenous stimulus	GO:0009719	1	0	833	6	1	14366	PDK2
GO:BP	response to hormone	GO:0009725	1	0	373	6	1	14366	PDK2
GO:BP	regulation of biosynthetic process	GO:0009889	1	0	2714	6	1	14366	PDK2
GO:BP	cell population proliferation	GO:0008283	1	0	1238	6	1	14366	RASSF5
GO:BP	cell death	GO:0008219	1	0	1231	6	3	14366	PDK2,RASSF5,HIP1R
GO:BP	actin polymerization or depolymerization	GO:0008154	1	0	148	6	1	14366	HIP1R
GO:BP	metabolic process	GO:0008152	1	0	8384	6	4	14366	PDK2,RASSF5,TRIO,HIP1R
GO:BP	actin filament organization	GO:0007015	1	0	286	6	1	14366	HIP1R
GO:BP	cell communication	GO:0007154	1	0	4746	6	5	14366	PDK2,RCVRN,RASSF5,HIP1R,PSD3
GO:BP	signal transduction	GO:0007165	1	0	4402	6	5	14366	PDK2,RCVRN,RASSF5,HIP1R,PSD3
GO:BP	cell surface receptor signaling pathway	GO:0007166	1	0	1617	6	2	14366	PDK2,HIP1R
GO:BP	enzyme linked receptor protein signaling pathway	GO:0007167	1	0	629	6	2	14366	PDK2,HIP1R
GO:BP	transmembrane receptor protein tyrosine kinase signaling pathway	GO:0007169	1	0	393	6	2	14366	PDK2,HIP1R
GO:BP	epidermal growth factor receptor signaling pathway	GO:0007173	1	0	66	6	1	14366	HIP1R
GO:BP	small GTPase mediated signal transduction	GO:0007264	1	0	302	6	1	14366	PSD3
GO:BP	Ras protein signal transduction	GO:0007265	1	0	203	6	1	14366	PSD3
GO:BP	multicellular organism development	GO:0007275	1	0	3136	6	2	14366	TRIO,HIP1R
GO:BP	nervous system development	GO:0007399	1	0	1300	6	1	14366	TRIO
GO:BP	axon guidance	GO:0007411	1	0	122	6	1	14366	TRIO
GO:BP	central nervous system development	GO:0007417	1	0	556	6	1	14366	TRIO
GO:BP	response to nutrient	GO:0007584	1	0	27	6	1	14366	PDK2
GO:BP	digestion	GO:0007586	1	0	64	6	1	14366	HIP1R
GO:BP	sensory perception	GO:0007600	1	0	330	6	1	14366	RCVRN
GO:BP	visual perception	GO:0007601	1	0	90	6	1	14366	RCVRN
GO:BP	phototransduction	GO:0007602	1	0	17	6	1	14366	RCVRN
GO:BP	regulation of actin polymerization or depolymerization	GO:0008064	1	0	132	6	1	14366	HIP1R
GO:BP	protein localization	GO:0008104	1	0	1407	6	1	14366	RASSF5
GO:BP	biological_process	GO:0008150	1	0	14189	6	6	14366	PDK2,RCVRN,RASSF5,TRIO,HIP1R,PSD3
GO:BP	axonogenesis	GO:0007409	1	0	243	6	1	14366	TRIO
GO:BP	positive regulation of metabolic process	GO:0009893	1	0	2389	6	2	14366	RASSF5,HIP1R
GO:BP	cell morphogenesis involved in neuron differentiation	GO:0048667	1	0	312	6	1	14366	TRIO
GO:BP	regulation of signal transduction	GO:0009966	1	0	1841	6	3	14366	PDK2,HIP1R,PSD3
GO:BP	cellular process	GO:0009987	1	0	13015	6	6	14366	PDK2,RCVRN,RASSF5,TRIO,HIP1R,PSD3
GO:BP	ERBB signaling pathway	GO:0038127	1	0	75	6	1	14366	HIP1R
GO:BP	locomotion	GO:0040011	1	0	1174	6	1	14366	TRIO
GO:BP	regulation of epidermal growth factor receptor signaling pathway	GO:0042058	1	0	46	6	1	14366	HIP1R
GO:BP	regulation of cell population proliferation	GO:0042127	1	0	1044	6	1	14366	RASSF5
GO:BP	cellular ketone metabolic process	GO:0042180	1	0	127	6	1	14366	PDK2
GO:BP	response to chemical	GO:0042221	1	0	2269	6	2	14366	PDK2,TRIO
GO:BP	taxis	GO:0042330	1	0	372	6	1	14366	TRIO
GO:BP	homeostatic process	GO:0042592	1	0	1171	6	1	14366	PDK2
GO:BP	glucose homeostasis	GO:0042593	1	0	148	6	1	14366	PDK2
GO:BP	regulation of sulfur metabolic process	GO:0042762	1	0	8	6	1	14366	PDK2
GO:BP	regulation of apoptotic process	GO:0042981	1	0	906	6	2	14366	RASSF5,HIP1R
GO:BP	positive regulation of apoptotic process	GO:0043065	1	0	313	6	1	14366	HIP1R
GO:BP	negative regulation of apoptotic process	GO:0043066	1	0	561	6	1	14366	HIP1R
GO:BP	regulation of programmed cell death	GO:0043067	1	0	933	6	2	14366	RASSF5,HIP1R
GO:BP	positive regulation of programmed cell death	GO:0043068	1	0	323	6	1	14366	HIP1R
GO:BP	negative regulation of programmed cell death	GO:0043069	1	0	579	6	1	14366	HIP1R
GO:BP	positive regulation of catalytic activity	GO:0043085	1	0	670	6	1	14366	HIP1R
GO:BP	macromolecule metabolic process	GO:0043170	1	0	6834	6	3	14366	RASSF5,TRIO,HIP1R
GO:BP	regulation of protein-containing complex assembly	GO:0043254	1	0	282	6	1	14366	HIP1R
GO:BP	regulation of carbohydrate biosynthetic process	GO:0043255	1	0	59	6	1	14366	PDK2
GO:BP	regulation of ion transport	GO:0043269	1	0	299	6	1	14366	RCVRN
GO:BP	protein modification process	GO:0036211	1	0	2504	6	2	14366	RASSF5,TRIO
GO:BP	positive regulation of cysteine-type endopeptidase activity involved in apoptotic process	GO:0043280	1	0	78	6	1	14366	HIP1R
GO:BP	positive regulation of mitochondrial membrane permeability	GO:0035794	1	0	24	6	1	14366	HIP1R
GO:BP	intracellular signal transduction	GO:0035556	1	0	1656	6	3	14366	PDK2,RASSF5,PSD3
GO:BP	carbohydrate homeostasis	GO:0033500	1	0	148	6	1	14366	PDK2
GO:BP	cellular response to stress	GO:0033554	1	0	1163	6	1	14366	PDK2
GO:BP	nucleoside bisphosphate metabolic process	GO:0033865	1	0	59	6	1	14366	PDK2
GO:BP	nucleoside bisphosphate biosynthetic process	GO:0033866	1	0	27	6	1	14366	PDK2
GO:BP	ribonucleoside bisphosphate metabolic process	GO:0033875	1	0	59	6	1	14366	PDK2
GO:BP	ribonucleoside bisphosphate biosynthetic process	GO:0034030	1	0	27	6	1	14366	PDK2
GO:BP	purine nucleoside bisphosphate metabolic process	GO:0034032	1	0	59	6	1	14366	PDK2
GO:BP	purine nucleoside bisphosphate biosynthetic process	GO:0034033	1	0	27	6	1	14366	PDK2
GO:BP	regulation of cellular amide metabolic process	GO:0034248	1	0	253	6	1	14366	PDK2
GO:BP	Arp2/3 complex-mediated actin nucleation	GO:0034314	1	0	33	6	1	14366	HIP1R
GO:BP	regulation of Arp2/3 complex-mediated actin nucleation	GO:0034315	1	0	15	6	1	14366	HIP1R
GO:BP	negative regulation of Arp2/3 complex-mediated actin nucleation	GO:0034316	1	0	6	6	1	14366	HIP1R
GO:BP	protein localization to nucleus	GO:0034504	1	0	183	6	1	14366	RASSF5
GO:BP	cellular response to oxidative stress	GO:0034599	1	0	160	6	1	14366	PDK2
GO:BP	cellular protein localization	GO:0034613	1	0	1054	6	1	14366	RASSF5
GO:BP	cellular response to reactive oxygen species	GO:0034614	1	0	80	6	1	14366	PDK2
GO:BP	cellular protein-containing complex assembly	GO:0034622	1	0	623	6	1	14366	HIP1R
GO:BP	cellular nitrogen compound metabolic process	GO:0034641	1	0	4538	6	1	14366	PDK2
GO:BP	nucleobase-containing compound biosynthetic process	GO:0034654	1	0	2711	6	1	14366	PDK2
GO:BP	thioester metabolic process	GO:0035383	1	0	46	6	1	14366	PDK2
GO:BP	thioester biosynthetic process	GO:0035384	1	0	18	6	1	14366	PDK2
GO:BP	platelet-derived growth factor receptor-beta signaling pathway	GO:0035791	1	0	10	6	1	14366	HIP1R
GO:BP	regulation of cysteine-type endopeptidase activity involved in apoptotic process	GO:0043281	1	0	123	6	1	14366	HIP1R
GO:BP	regulation of protein binding	GO:0043393	1	0	144	6	1	14366	HIP1R
GO:BP	macromolecule modification	GO:0043412	1	0	2633	6	2	14366	RASSF5,TRIO
GO:BP	regulation of fat cell differentiation	GO:0045598	1	0	97	6	1	14366	TRIO
GO:BP	negative regulation of fat cell differentiation	GO:0045599	1	0	37	6	1	14366	TRIO
GO:BP	positive regulation of epidermal growth factor receptor signaling pathway	GO:0045742	1	0	22	6	1	14366	HIP1R
GO:BP	positive regulation of proteolysis	GO:0045862	1	0	217	6	1	14366	HIP1R
GO:BP	monosaccharide biosynthetic process	GO:0046364	1	0	48	6	1	14366	PDK2
GO:BP	ribose phosphate biosynthetic process	GO:0046390	1	0	124	6	1	14366	PDK2
GO:BP	heterocycle metabolic process	GO:0046483	1	0	3842	6	1	14366	PDK2
GO:BP	regulation of Ras protein signal transduction	GO:0046578	1	0	119	6	1	14366	PSD3
GO:BP	acid secretion	GO:0046717	1	0	19	6	1	14366	HIP1R
GO:BP	regulation of mitochondrial membrane permeability	GO:0046902	1	0	34	6	1	14366	HIP1R
GO:BP	secretion	GO:0046903	1	0	535	6	1	14366	HIP1R
GO:BP	platelet-derived growth factor receptor signaling pathway	GO:0048008	1	0	47	6	1	14366	HIP1R
GO:BP	regulation of receptor-mediated endocytosis	GO:0048259	1	0	56	6	1	14366	HIP1R
GO:BP	clathrin coat assembly	GO:0048268	1	0	12	6	1	14366	HIP1R
GO:BP	cell development	GO:0048468	1	0	1244	6	1	14366	TRIO
GO:BP	positive regulation of biological process	GO:0048518	1	0	3915	6	2	14366	RASSF5,HIP1R
GO:BP	negative regulation of biological process	GO:0048519	1	0	3394	6	3	14366	RASSF5,TRIO,HIP1R
GO:BP	positive regulation of cellular process	GO:0048522	1	0	3568	6	2	14366	RASSF5,HIP1R
GO:BP	regulation of response to stimulus	GO:0048583	1	0	2385	6	3	14366	PDK2,HIP1R,PSD3
GO:BP	positive regulation of response to stimulus	GO:0048584	1	0	1285	6	1	14366	HIP1R
GO:BP	negative regulation of cell differentiation	GO:0045596	1	0	430	6	1	14366	TRIO
GO:BP	regulation of cell differentiation	GO:0045595	1	0	990	6	1	14366	TRIO
GO:BP	fat cell differentiation	GO:0045444	1	0	167	6	1	14366	TRIO
GO:BP	actin nucleation	GO:0045010	1	0	46	6	1	14366	HIP1R
GO:BP	response to peptide hormone	GO:0043434	1	0	170	6	1	14366	PDK2
GO:BP	oxoacid metabolic process	GO:0043436	1	0	552	6	1	14366	PDK2
GO:BP	cellular amide metabolic process	GO:0043603	1	0	920	6	1	14366	PDK2
GO:BP	amide biosynthetic process	GO:0043604	1	0	744	6	1	14366	PDK2
GO:BP	protein-containing complex subunit organization	GO:0043933	1	0	1070	6	1	14366	HIP1R
GO:BP	regulation of system process	GO:0044057	1	0	293	6	1	14366	HIP1R
GO:BP	regulation of digestive system process	GO:0044058	1	0	18	6	1	14366	HIP1R
GO:BP	cellular component biogenesis	GO:0044085	1	0	1891	6	1	14366	HIP1R
GO:BP	regulation of cellular component biogenesis	GO:0044087	1	0	635	6	1	14366	HIP1R
GO:BP	positive regulation of cellular component biogenesis	GO:0044089	1	0	338	6	1	14366	HIP1R
GO:BP	protein localization to organelle	GO:0033365	1	0	534	6	1	14366	RASSF5
GO:BP	positive regulation of molecular function	GO:0044093	1	0	922	6	1	14366	HIP1R
GO:BP	primary metabolic process	GO:0044238	1	0	7522	6	4	14366	PDK2,RASSF5,TRIO,HIP1R
GO:BP	cellular biosynthetic process	GO:0044249	1	0	4101	6	1	14366	PDK2
GO:BP	cellular lipid metabolic process	GO:0044255	1	0	622	6	1	14366	PDK2
GO:BP	cellular macromolecule metabolic process	GO:0044260	1	0	5701	6	3	14366	RASSF5,TRIO,HIP1R
GO:BP	cellular carbohydrate metabolic process	GO:0044262	1	0	169	6	1	14366	PDK2
GO:BP	cellular protein metabolic process	GO:0044267	1	0	3454	6	3	14366	RASSF5,TRIO,HIP1R
GO:BP	cellular nitrogen compound biosynthetic process	GO:0044271	1	0	3457	6	1	14366	PDK2
GO:BP	sulfur compound biosynthetic process	GO:0044272	1	0	60	6	1	14366	PDK2
GO:BP	small molecule metabolic process	GO:0044281	1	0	1099	6	1	14366	PDK2
GO:BP	small molecule biosynthetic process	GO:0044283	1	0	350	6	1	14366	PDK2
GO:BP	cellular metabolic process	GO:0044237	1	0	7506	6	4	14366	PDK2,RASSF5,TRIO,HIP1R
GO:BP	regulation of organelle organization	GO:0033043	1	0	774	6	1	14366	HIP1R
GO:BP	macromolecule localization	GO:0033036	1	0	1698	6	1	14366	RASSF5
GO:BP	cell part morphogenesis	GO:0032990	1	0	370	6	1	14366	TRIO
GO:BP	protein ubiquitination	GO:0016567	1	0	437	6	1	14366	RASSF5
GO:BP	heterocycle biosynthetic process	GO:0018130	1	0	2764	6	1	14366	PDK2
GO:BP	regulation of lipid metabolic process	GO:0019216	1	0	216	6	1	14366	PDK2
GO:BP	regulation of fatty acid metabolic process	GO:0019217	1	0	60	6	1	14366	PDK2
GO:BP	regulation of nucleobase-containing compound metabolic process	GO:0019219	1	0	2618	6	1	14366	PDK2
GO:BP	regulation of phosphate metabolic process	GO:0019220	1	0	949	6	1	14366	PDK2
GO:BP	regulation of metabolic process	GO:0019222	1	0	4333	6	3	14366	PDK2,RASSF5,HIP1R
GO:BP	hexose metabolic process	GO:0019318	1	0	144	6	1	14366	PDK2
GO:BP	hexose biosynthetic process	GO:0019319	1	0	45	6	1	14366	PDK2
GO:BP	aromatic compound biosynthetic process	GO:0019438	1	0	2766	6	1	14366	PDK2
GO:BP	protein metabolic process	GO:0019538	1	0	3999	6	3	14366	RASSF5,TRIO,HIP1R
GO:BP	organophosphate metabolic process	GO:0019637	1	0	621	6	1	14366	PDK2
GO:BP	ribose phosphate metabolic process	GO:0019693	1	0	247	6	1	14366	PDK2
GO:BP	calcium-mediated signaling	GO:0019722	1	0	107	6	1	14366	PDK2
GO:BP	carboxylic acid metabolic process	GO:0019752	1	0	546	6	1	14366	PDK2
GO:BP	second-messenger-mediated signaling	GO:0019932	1	0	152	6	1	14366	PDK2
GO:BP	neurogenesis	GO:0022008	1	0	959	6	1	14366	TRIO
GO:BP	digestive system process	GO:0022600	1	0	53	6	1	14366	HIP1R
GO:BP	cellular component assembly	GO:0022607	1	0	1766	6	1	14366	HIP1R
GO:BP	regulation of signaling	GO:0023051	1	0	2075	6	3	14366	PDK2,HIP1R,PSD3
GO:BP	signaling	GO:0023052	1	0	4700	6	5	14366	PDK2,RCVRN,RASSF5,HIP1R,PSD3
GO:BP	phosphorylation	GO:0016310	1	0	1322	6	1	14366	TRIO
GO:BP	vesicle-mediated transport	GO:0016192	1	0	885	6	1	14366	HIP1R
GO:BP	carbohydrate biosynthetic process	GO:0016051	1	0	120	6	1	14366	PDK2
GO:BP	cellular component organization	GO:0016043	1	0	3820	6	2	14366	TRIO,HIP1R
GO:BP	response to extracellular stimulus	GO:0009991	1	0	201	6	1	14366	PDK2
GO:BP	response to organic substance	GO:0010033	1	0	1650	6	1	14366	PDK2
GO:BP	response to organonitrogen compound	GO:0010243	1	0	472	6	1	14366	PDK2
GO:BP	regulation of acetyl-CoA biosynthetic process from pyruvate	GO:0010510	1	0	4	6	1	14366	PDK2
GO:BP	regulation of cellular ketone metabolic process	GO:0010565	1	0	86	6	1	14366	PDK2
GO:BP	positive regulation of macromolecule metabolic process	GO:0010604	1	0	2224	6	2	14366	RASSF5,HIP1R
GO:BP	positive regulation of organelle organization	GO:0010638	1	0	399	6	1	14366	HIP1R
GO:BP	negative regulation of organelle organization	GO:0010639	1	0	230	6	1	14366	HIP1R
GO:BP	regulation of platelet-derived growth factor receptor signaling pathway	GO:0010640	1	0	20	6	1	14366	HIP1R
GO:BP	positive regulation of platelet-derived growth factor receptor signaling pathway	GO:0010641	1	0	5	6	1	14366	HIP1R
GO:BP	positive regulation of signaling	GO:0023056	1	0	1030	6	1	14366	HIP1R
GO:BP	regulation of cell communication	GO:0010646	1	0	2065	6	3	14366	PDK2,HIP1R,PSD3
GO:BP	regulation of cellular carbohydrate metabolic process	GO:0010675	1	0	94	6	1	14366	PDK2
GO:BP	regulation of mitochondrion organization	GO:0010821	1	0	83	6	1	14366	HIP1R
GO:BP	positive regulation of mitochondrion organization	GO:0010822	1	0	47	6	1	14366	HIP1R
GO:BP	regulation of glucose metabolic process	GO:0010906	1	0	76	6	1	14366	PDK2
GO:BP	regulation of cell death	GO:0010941	1	0	1007	6	2	14366	RASSF5,HIP1R
GO:BP	positive regulation of cell death	GO:0010942	1	0	352	6	1	14366	HIP1R
GO:BP	positive regulation of endopeptidase activity	GO:0010950	1	0	103	6	1	14366	HIP1R
GO:BP	positive regulation of peptidase activity	GO:0010952	1	0	112	6	1	14366	HIP1R
GO:BP	regulation of metal ion transport	GO:0010959	1	0	130	6	1	14366	RCVRN
GO:BP	programmed cell death	GO:0012501	1	0	1148	6	3	14366	PDK2,RASSF5,HIP1R
GO:BP	positive regulation of cell communication	GO:0010647	1	0	1024	6	1	14366	HIP1R
GO:BP	positive regulation of signal transduction	GO:0009967	1	0	932	6	1	14366	HIP1R
GO:BP	metal ion transport	GO:0030001	1	0	312	6	1	14366	RCVRN
GO:BP	cell projection organization	GO:0030030	1	0	865	6	1	14366	TRIO
GO:BP	ARF protein signal transduction	GO:0032011	1	0	16	6	1	14366	PSD3
GO:BP	regulation of ARF protein signal transduction	GO:0032012	1	0	16	6	1	14366	PSD3
GO:BP	positive regulation of protein binding	GO:0032092	1	0	64	6	1	14366	HIP1R
GO:BP	regulation of cellular protein metabolic process	GO:0032268	1	0	1493	6	2	14366	RASSF5,HIP1R
GO:BP	positive regulation of cellular protein metabolic process	GO:0032270	1	0	878	6	2	14366	RASSF5,HIP1R
GO:BP	regulation of protein polymerization	GO:0032271	1	0	158	6	1	14366	HIP1R
GO:BP	negative regulation of protein polymerization	GO:0032272	1	0	50	6	1	14366	HIP1R
GO:BP	positive regulation of protein polymerization	GO:0032273	1	0	98	6	1	14366	HIP1R
GO:BP	protein modification by small protein conjugation	GO:0032446	1	0	483	6	1	14366	RASSF5
GO:BP	multicellular organismal process	GO:0032501	1	0	4326	6	3	14366	RCVRN,TRIO,HIP1R
GO:BP	developmental process	GO:0032502	1	0	3794	6	2	14366	TRIO,HIP1R
GO:BP	regulation of cellular component size	GO:0032535	1	0	237	6	1	14366	HIP1R
GO:BP	monocarboxylic acid metabolic process	GO:0032787	1	0	334	6	1	14366	PDK2
GO:BP	response to insulin	GO:0032868	1	0	137	6	1	14366	PDK2
GO:BP	cellular response to insulin stimulus	GO:0032869	1	0	116	6	1	14366	PDK2
GO:BP	cellular response to hormone stimulus	GO:0032870	1	0	314	6	1	14366	PDK2
GO:BP	regulation of localization	GO:0032879	1	0	1664	6	3	14366	RCVRN,RASSF5,HIP1R
GO:BP	regulation of protein localization	GO:0032880	1	0	522	6	1	14366	RASSF5
GO:BP	regulation of actin cytoskeleton organization	GO:0032956	1	0	233	6	1	14366	HIP1R
GO:BP	regulation of actin filament-based process	GO:0032970	1	0	254	6	1	14366	HIP1R
GO:BP	cellular component morphogenesis	GO:0032989	1	0	422	6	1	14366	TRIO
GO:BP	cellular response to nutrient	GO:0031670	1	0	16	6	1	14366	PDK2
GO:BP	cellular response to nutrient levels	GO:0031669	1	0	122	6	1	14366	PDK2
GO:BP	cellular response to extracellular stimulus	GO:0031668	1	0	139	6	1	14366	PDK2
GO:BP	response to nutrient levels	GO:0031667	1	0	182	6	1	14366	PDK2
GO:BP	actin cytoskeleton organization	GO:0030036	1	0	457	6	1	14366	HIP1R
GO:BP	actin filament polymerization	GO:0030041	1	0	126	6	1	14366	HIP1R
GO:BP	regulation of endocytosis	GO:0030100	1	0	110	6	1	14366	HIP1R
GO:BP	cell differentiation	GO:0030154	1	0	2406	6	1	14366	TRIO
GO:BP	regulation of proteolysis	GO:0030162	1	0	398	6	1	14366	HIP1R
GO:BP	neuron differentiation	GO:0030182	1	0	772	6	1	14366	TRIO
GO:BP	regulation of nucleotide biosynthetic process	GO:0030808	1	0	20	6	1	14366	PDK2
GO:BP	regulation of actin filament length	GO:0030832	1	0	132	6	1	14366	HIP1R
GO:BP	regulation of actin filament polymerization	GO:0030833	1	0	119	6	1	14366	HIP1R
GO:BP	negative regulation of actin filament polymerization	GO:0030837	1	0	40	6	1	14366	HIP1R
GO:BP	actin filament-based process	GO:0030029	1	0	507	6	1	14366	HIP1R
GO:BP	positive regulation of actin filament polymerization	GO:0030838	1	0	76	6	1	14366	HIP1R
GO:BP	regulation of cellular metabolic process	GO:0031323	1	0	3894	6	3	14366	PDK2,RASSF5,HIP1R
GO:BP	positive regulation of cellular metabolic process	GO:0031325	1	0	2079	6	2	14366	RASSF5,HIP1R
GO:BP	regulation of cellular biosynthetic process	GO:0031326	1	0	2679	6	1	14366	PDK2
GO:BP	negative regulation of protein-containing complex assembly	GO:0031333	1	0	90	6	1	14366	HIP1R
GO:BP	positive regulation of protein-containing complex assembly	GO:0031334	1	0	159	6	1	14366	HIP1R
GO:BP	regulation of protein ubiquitination	GO:0031396	1	0	141	6	1	14366	RASSF5
GO:BP	positive regulation of protein ubiquitination	GO:0031398	1	0	73	6	1	14366	RASSF5
GO:BP	regulation of protein modification process	GO:0031399	1	0	1046	6	1	14366	RASSF5
GO:BP	positive regulation of protein modification process	GO:0031401	1	0	651	6	1	14366	RASSF5
GO:BP	regulation of protein stability	GO:0031647	1	0	208	6	1	14366	HIP1R
GO:BP	neuron projection development	GO:0031175	1	0	523	6	1	14366	TRIO
GO:CC	oxidoreductase complex	GO:1990204	1	0	85	5	1	13440	PDK2
GO:CC	catalytic complex	GO:1902494	1	0	947	5	1	13440	PDK2
GO:CC	plasma membrane bounded cell projection	GO:0120025	1	0	1000	5	1	13440	HIP1R
GO:CC	cellular anatomical entity	GO:0110165	1	0	13265	5	5	13440	PDK2,RASSF5,HIP1R,TVP23A,ENSOARG00020003095
GO:CC	cytoplasmic vesicle	GO:0031410	1	0	887	5	1	13440	HIP1R
GO:CC	membrane-enclosed lumen	GO:0031974	1	0	3162	5	1	13440	PDK2
GO:CC	nuclear lumen	GO:0031981	1	0	2918	5	1	13440	PDK2
GO:CC	vesicle	GO:0031982	1	0	976	5	1	13440	HIP1R
GO:CC	ruffle membrane	GO:0032587	1	0	50	5	1	13440	HIP1R
GO:CC	protein-containing complex	GO:0032991	1	0	3592	5	1	13440	PDK2
GO:CC	cell projection	GO:0042995	1	0	1018	5	1	13440	HIP1R
GO:CC	organelle	GO:0043226	1	0	8514	5	4	13440	PDK2,RASSF5,HIP1R,ENSOARG00020003095
GO:CC	membrane-bounded organelle	GO:0043227	1	0	7373	5	4	13440	PDK2,RASSF5,HIP1R,ENSOARG00020003095
GO:CC	non-membrane-bounded organelle	GO:0043228	1	0	3162	5	1	13440	HIP1R
GO:CC	intracellular organelle	GO:0043229	1	0	8301	5	4	13440	PDK2,RASSF5,HIP1R,ENSOARG00020003095
GO:CC	intracellular membrane-bounded organelle	GO:0043231	1	0	7077	5	4	13440	PDK2,RASSF5,HIP1R,ENSOARG00020003095
GO:CC	intracellular non-membrane-bounded organelle	GO:0043232	1	0	3161	5	1	13440	HIP1R
GO:CC	organelle lumen	GO:0043233	1	0	3162	5	1	13440	PDK2
GO:CC	apical part of cell	GO:0045177	1	0	219	5	1	13440	HIP1R
GO:CC	perinuclear region of cytoplasm	GO:0048471	1	0	344	5	1	13440	HIP1R
GO:CC	intracellular organelle lumen	GO:0070013	1	0	3162	5	1	13440	PDK2
GO:CC	cell periphery	GO:0071944	1	0	2860	5	1	13440	HIP1R
GO:CC	intracellular vesicle	GO:0097708	1	0	894	5	1	13440	HIP1R
GO:CC	plasma membrane region	GO:0098590	1	0	584	5	1	13440	HIP1R
GO:CC	mitochondrial protein-containing complex	GO:0098798	1	0	192	5	1	13440	PDK2
GO:CC	leading edge membrane	GO:0031256	1	0	70	5	1	13440	HIP1R
GO:CC	cell projection membrane	GO:0031253	1	0	134	5	1	13440	HIP1R
GO:CC	cell leading edge	GO:0031252	1	0	229	5	1	13440	HIP1R
GO:CC	intrinsic component of membrane	GO:0031224	1	0	3356	5	1	13440	TVP23A
GO:CC	ruffle	GO:0001726	1	0	99	5	1	13440	HIP1R
GO:CC	cellular_component	GO:0005575	1	0	13440	5	5	13440	PDK2,RASSF5,HIP1R,TVP23A,ENSOARG00020003095
GO:CC	intracellular anatomical structure	GO:0005622	1	0	9429	5	4	13440	PDK2,RASSF5,HIP1R,ENSOARG00020003095
GO:CC	nucleus	GO:0005634	1	0	4482	5	2	13440	PDK2,RASSF5
GO:CC	nucleoplasm	GO:0005654	1	0	2648	5	1	13440	PDK2
GO:CC	cytoplasm	GO:0005737	1	0	6542	5	3	13440	PDK2,HIP1R,ENSOARG00020003095
GO:CC	mitochondrion	GO:0005739	1	0	1054	5	1	13440	PDK2
GO:CC	mitochondrial matrix	GO:0005759	1	0	174	5	1	13440	PDK2
GO:CC	Golgi apparatus	GO:0005794	1	0	807	5	1	13440	ENSOARG00020003095
GO:CC	cytoskeleton	GO:0005856	1	0	1412	5	1	13440	HIP1R
GO:CC	plasma membrane	GO:0005886	1	0	2619	5	1	13440	HIP1R
GO:CC	clathrin-coated pit	GO:0005905	1	0	37	5	1	13440	HIP1R
GO:CC	cell cortex	GO:0005938	1	0	137	5	1	13440	HIP1R
GO:CC	endomembrane system	GO:0012505	1	0	2225	5	2	13440	HIP1R,ENSOARG00020003095
GO:CC	membrane	GO:0016020	1	0	6032	5	2	13440	HIP1R,TVP23A
GO:CC	integral component of membrane	GO:0016021	1	0	3294	5	1	13440	TVP23A
GO:CC	apical plasma membrane	GO:0016324	1	0	171	5	1	13440	HIP1R
GO:CC	coated vesicle	GO:0030135	1	0	93	5	1	13440	HIP1R
GO:CC	clathrin-coated vesicle	GO:0030136	1	0	60	5	1	13440	HIP1R
GO:CC	cytosol	GO:0005829	1	0	2254	5	2	13440	PDK2,HIP1R
HP	Abnormality of the bladder	HP:0000014	1	0	408	1	1	4372	TRIO
HP	Autosomal dominant inheritance	HP:0000006	1	0	1754	1	1	4372	TRIO
HP	Mode of inheritance	HP:0000005	1	0	4112	1	1	4372	TRIO
HP	HP root	HP:0000001	1	0	4372	1	1	4372	TRIO
HP	Functional abnormality of the bladder	HP:0000009	1	0	375	1	1	4372	TRIO
HP	Urinary incontinence	HP:0000020	1	0	156	1	1	4372	TRIO
HP	Abnormality of the mouth	HP:0000153	1	0	1859	1	1	4372	TRIO
HP	Phenotypic abnormality	HP:0000118	1	0	4367	1	1	4372	TRIO
HP	Abnormality of the outer ear	HP:0000356	1	0	1030	1	1	4372	TRIO
HP	Abnormality of the nose	HP:0000366	1	0	1453	1	1	4372	TRIO
HP	Abnormality of the pinna	HP:0000377	1	0	663	1	1	4372	TRIO
HP	Macrotia	HP:0000400	1	0	209	1	1	4372	TRIO
HP	Abnormal nasal bridge morphology	HP:0000422	1	0	881	1	1	4372	TRIO
HP	Abnormality of the nasal alae	HP:0000429	1	0	582	1	1	4372	TRIO
HP	Underdeveloped nasal alae	HP:0000430	1	0	71	1	1	4372	TRIO
HP	Anteverted nares	HP:0000463	1	0	518	1	1	4372	TRIO
HP	Abnormality of the eye	HP:0000478	1	0	2659	1	1	4372	TRIO
HP	Strabismus	HP:0000486	1	0	889	1	1	4372	TRIO
HP	Abnormal eyelid morphology	HP:0000492	1	0	1078	1	1	4372	TRIO
HP	Downslanted palpebral fissures	HP:0000494	1	0	426	1	1	4372	TRIO
HP	Abnormality of eye movement	HP:0000496	1	0	1500	1	1	4372	TRIO
HP	Abnormality of vision	HP:0000504	1	0	1204	1	1	4372	TRIO
HP	Visual impairment	HP:0000505	1	0	1014	1	1	4372	TRIO
HP	Ptosis	HP:0000508	1	0	633	1	1	4372	TRIO
HP	Abnormal eyebrow morphology	HP:0000534	1	0	495	1	1	4372	TRIO
HP	Abnormal conjugate eye movement	HP:0000549	1	0	924	1	1	4372	TRIO
HP	Thick eyebrow	HP:0000574	1	0	107	1	1	4372	TRIO
HP	Upslanted palpebral fissure	HP:0000582	1	0	221	1	1	4372	TRIO
HP	Abnormality of the ear	HP:0000598	1	0	1954	1	1	4372	TRIO
HP	Amblyopia	HP:0000646	1	0	84	1	1	4372	TRIO
HP	Synophrys	HP:0000664	1	0	121	1	1	4372	TRIO
HP	High forehead	HP:0000348	1	0	252	1	1	4372	TRIO
HP	Abnormality of the urinary system	HP:0000079	1	0	1675	1	1	4372	TRIO
HP	Micrognathia	HP:0000347	1	0	665	1	1	4372	TRIO
HP	Short chin	HP:0000331	1	0	43	1	1	4372	TRIO
HP	Abnormality of the genitourinary system	HP:0000119	1	0	2232	1	1	4372	TRIO
HP	Abnormality of head or neck	HP:0000152	1	0	2790	1	1	4372	TRIO
HP	Wide mouth	HP:0000154	1	0	150	1	1	4372	TRIO
HP	Abnormal lip morphology	HP:0000159	1	0	902	1	1	4372	TRIO
HP	Abnormal oral cavity morphology	HP:0000163	1	0	1782	1	1	4372	TRIO
HP	Abnormality of the dentition	HP:0000164	1	0	806	1	1	4372	TRIO
HP	Abnormal palate morphology	HP:0000174	1	0	933	1	1	4372	TRIO
HP	Abnormality of upper lip	HP:0000177	1	0	734	1	1	4372	TRIO
HP	High palate	HP:0000218	1	0	614	1	1	4372	TRIO
HP	Abnormality of the head	HP:0000234	1	0	2768	1	1	4372	TRIO
HP	Abnormality of skull size	HP:0000240	1	0	1383	1	1	4372	TRIO
HP	Microcephaly	HP:0000252	1	0	1126	1	1	4372	TRIO
HP	Macrocephaly	HP:0000256	1	0	402	1	1	4372	TRIO
HP	Abnormality of the face	HP:0000271	1	0	2508	1	1	4372	TRIO
HP	Abnormality of the mandible	HP:0000277	1	0	862	1	1	4372	TRIO
HP	Epicanthus	HP:0000286	1	0	463	1	1	4372	TRIO
HP	Abnormality of the philtrum	HP:0000288	1	0	540	1	1	4372	TRIO
HP	Abnormality of the forehead	HP:0000290	1	0	911	1	1	4372	TRIO
HP	Abnormality of the chin	HP:0000306	1	0	284	1	1	4372	TRIO
HP	Abnormality of the orbital region	HP:0000315	1	0	1291	1	1	4372	TRIO
HP	Hypertelorism	HP:0000316	1	0	647	1	1	4372	TRIO
HP	Facial asymmetry	HP:0000324	1	0	117	1	1	4372	TRIO
HP	Long philtrum	HP:0000343	1	0	325	1	1	4372	TRIO
HP	Hypodontia	HP:0000668	1	0	170	1	1	4372	TRIO
HP	Dental crowding	HP:0000678	1	0	81	1	1	4372	TRIO
HP	Delayed speech and language development	HP:0000750	1	0	798	1	1	4372	TRIO
HP	Misalignment of teeth	HP:0000692	1	0	287	1	1	4372	TRIO
HP	Aplasia involving forearm bones	HP:0009822	1	0	21	1	1	4372	TRIO
HP	Abnormal proximal phalanx morphology of the hand	HP:0009834	1	0	25	1	1	4372	TRIO
HP	Aplasia/Hypoplasia involving the nose	HP:0009924	1	0	89	1	1	4372	TRIO
HP	Abnormality of the columella	HP:0009929	1	0	49	1	1	4372	TRIO
HP	Abnormality of the 1st metacarpal	HP:0010009	1	0	30	1	1	4372	TRIO
HP	Aplasia/Hypoplasia of the 1st metacarpal	HP:0010026	1	0	26	1	1	4372	TRIO
HP	Abnormality of the curvature of the vertebral column	HP:0010674	1	0	985	1	1	4372	TRIO
HP	Abnormal blood inorganic cation concentration	HP:0010927	1	0	132	1	1	4372	TRIO
HP	Abnormal blood cation concentration	HP:0010929	1	0	245	1	1	4372	TRIO
HP	Aplasia/hypoplasia of the extremities	HP:0009815	1	0	617	1	1	4372	TRIO
HP	Abnormality of the lower urinary tract	HP:0010936	1	0	684	1	1	4372	TRIO
HP	Abnormality of immune system physiology	HP:0010978	1	0	1279	1	1	4372	TRIO
HP	Abnormality of skin adnexa morphology	HP:0011138	1	0	1201	1	1	4372	TRIO
HP	Abnormal shape of the frontal region	HP:0011218	1	0	326	1	1	4372	TRIO
HP	Abnormal digit morphology	HP:0011297	1	0	1251	1	1	4372	TRIO
HP	Abnormality of mouth size	HP:0011337	1	0	322	1	1	4372	TRIO
HP	Abnormal hair quantity	HP:0011362	1	0	689	1	1	4372	TRIO
HP	Abnormal central motor function	HP:0011442	1	0	1705	1	1	4372	TRIO
HP	Abnormality of coordination	HP:0011443	1	0	979	1	1	4372	TRIO
HP	Abnormality of higher mental function	HP:0011446	1	0	2395	1	1	4372	TRIO
HP	Abnormality of the external nose	HP:0010938	1	0	778	1	1	4372	TRIO
HP	Reduced number of teeth	HP:0009804	1	0	266	1	1	4372	TRIO
HP	Triangular shaped phalanges of the hand	HP:0009774	1	0	192	1	1	4372	TRIO
HP	Aplasia/Hypoplasia of the phalanges of the hand	HP:0009767	1	0	220	1	1	4372	TRIO
HP	Aplasia/hypoplasia involving forearm bones	HP:0006503	1	0	92	1	1	4372	TRIO
HP	Atrioventricular canal defect	HP:0006695	1	0	38	1	1	4372	TRIO
HP	Abnormal aggressive, impulsive or violent behavior	HP:0006919	1	0	308	1	1	4372	TRIO
HP	Attention deficit hyperactivity disorder	HP:0007018	1	0	294	1	1	4372	TRIO
HP	Aplasia/Hypoplasia of the cerebrum	HP:0007364	1	0	1351	1	1	4372	TRIO
HP	Reduced visual acuity	HP:0007663	1	0	470	1	1	4372	TRIO
HP	Abnormality of the palpebral fissures	HP:0008050	1	0	677	1	1	4372	TRIO
HP	Feeding difficulties in infancy	HP:0008872	1	0	503	1	1	4372	TRIO
HP	Aplasia/hypoplasia involving the skeleton	HP:0009115	1	0	1007	1	1	4372	TRIO
HP	Aplasia/Hypoplasia involving bones of the skull	HP:0009116	1	0	680	1	1	4372	TRIO
HP	Aplasia/Hypoplasia of the mandible	HP:0009118	1	0	670	1	1	4372	TRIO
HP	Abnormal axial skeleton morphology	HP:0009121	1	0	2264	1	1	4372	TRIO
HP	Aplasia/hypoplasia affecting bones of the axial skeleton	HP:0009122	1	0	765	1	1	4372	TRIO
HP	Deviation of the 5th finger	HP:0009179	1	0	279	1	1	4372	TRIO
HP	Aplasia of the fingers	HP:0009380	1	0	68	1	1	4372	TRIO
HP	Deviation of the hand or of fingers of the hand	HP:0009484	1	0	392	1	1	4372	TRIO
HP	Aplasia/Hypoplasia of the thumb	HP:0009601	1	0	124	1	1	4372	TRIO
HP	Abnormality of thumb phalanx	HP:0009602	1	0	187	1	1	4372	TRIO
HP	Aplasia/Hypoplasia of the phalanges of the thumb	HP:0009658	1	0	40	1	1	4372	TRIO
HP	Abnormality of the antihelix	HP:0009738	1	0	28	1	1	4372	TRIO
HP	Low hanging columella	HP:0009765	1	0	22	1	1	4372	TRIO
HP	Primary microcephaly	HP:0011451	1	0	31	1	1	4372	TRIO
HP	Aplasia/Hypoplasia of the radius	HP:0006501	1	0	75	1	1	4372	TRIO
HP	Abdominal symptom	HP:0011458	1	0	1531	1	1	4372	TRIO
HP	Abnormality of facial skeleton	HP:0011821	1	0	1073	1	1	4372	TRIO
HP	Delayed ability to walk	HP:0031936	1	0	154	1	1	4372	TRIO
HP	Abnormality of the ocular adnexa	HP:0032039	1	0	1265	1	1	4372	TRIO
HP	Unusual infection	HP:0032101	1	0	756	1	1	4372	TRIO
HP	Abnormal circulating metabolite concentration	HP:0032180	1	0	1073	1	1	4372	TRIO
HP	Abnormality of the musculoskeletal system	HP:0033127	1	0	3277	1	1	4372	TRIO
HP	Tube feeding	HP:0033454	1	0	216	1	1	4372	TRIO
HP	Finger clinodactyly	HP:0040019	1	0	309	1	1	4372	TRIO
HP	Abnormality of limbs	HP:0040064	1	0	1964	1	1	4372	TRIO
HP	Abnormality of limb bone	HP:0040068	1	0	1432	1	1	4372	TRIO
HP	Abnormal oral morphology	HP:0031816	1	0	1782	1	1	4372	TRIO
HP	Abnormal upper limb bone morphology	HP:0040070	1	0	387	1	1	4372	TRIO
HP	Increased head circumference	HP:0040194	1	0	413	1	1	4372	TRIO
HP	Decreased head circumference	HP:0040195	1	0	1139	1	1	4372	TRIO
HP	Aplasia/hypoplasia involving bones of the extremities	HP:0045060	1	0	573	1	1	4372	TRIO
HP	Abnormality of movement	HP:0100022	1	0	1825	1	1	4372	TRIO
HP	Abnormality of forebrain morphology	HP:0100547	1	0	1753	1	1	4372	TRIO
HP	Self-injurious behavior	HP:0100716	1	0	157	1	1	4372	TRIO
HP	Long fingers	HP:0100807	1	0	230	1	1	4372	TRIO
HP	Abnormal emotion/affect behavior	HP:0100851	1	0	517	1	1	4372	TRIO
HP	Abnormality of the palm	HP:0100871	1	0	338	1	1	4372	TRIO
HP	Abnormality of forearm bone	HP:0040072	1	0	194	1	1	4372	TRIO
HP	Abnormal ear morphology	HP:0031703	1	0	1761	1	1	4372	TRIO
HP	Impaired continence	HP:0031064	1	0	176	1	1	4372	TRIO
HP	Impairment of activities of daily living	HP:0031058	1	0	182	1	1	4372	TRIO
HP	Abnormality of skeletal morphology	HP:0011842	1	0	2662	1	1	4372	TRIO
HP	Abnormal appendicular skeleton morphology	HP:0011844	1	0	1542	1	1	4372	TRIO
HP	Short digit	HP:0011927	1	0	520	1	1	4372	TRIO
HP	Feeding difficulties	HP:0011968	1	0	943	1	1	4372	TRIO
HP	Abnormal eye morphology	HP:0012372	1	0	2087	1	1	4372	TRIO
HP	Abnormal eye physiology	HP:0012373	1	0	2174	1	1	4372	TRIO
HP	Abnormality of brain morphology	HP:0012443	1	0	2240	1	1	4372	TRIO
HP	Chronic constipation	HP:0012450	1	0	51	1	1	4372	TRIO
HP	Thick vermilion border	HP:0012471	1	0	217	1	1	4372	TRIO
HP	Abnormal nervous system physiology	HP:0012638	1	0	3156	1	1	4372	TRIO
HP	Abnormal nervous system morphology	HP:0012639	1	0	2639	1	1	4372	TRIO
HP	Neurodevelopmental delay	HP:0012758	1	0	1968	1	1	4372	TRIO
HP	Neurodevelopmental abnormality	HP:0012759	1	0	2423	1	1	4372	TRIO
HP	Abnormality of the digestive system	HP:0025031	1	0	2488	1	1	4372	TRIO
HP	Abnormality of digestive system physiology	HP:0025032	1	0	1841	1	1	4372	TRIO
HP	Constitutional symptom	HP:0025142	1	0	917	1	1	4372	TRIO
HP	Delayed ability to sit	HP:0025336	1	0	22	1	1	4372	TRIO
HP	Clinodactyly	HP:0030084	1	0	454	1	1	4372	TRIO
HP	Abnormal ocular adnexa morphology	HP:0030669	1	0	1250	1	1	4372	TRIO
HP	Abnormality of cardiovascular system morphology	HP:0030680	1	0	1495	1	1	4372	TRIO
HP	Abnormal jaw morphology	HP:0030791	1	0	903	1	1	4372	TRIO
HP	Gastrostomy tube feeding in infancy	HP:0011471	1	0	122	1	1	4372	TRIO
HP	Delayed eruption of teeth	HP:0000684	1	0	162	1	1	4372	TRIO
HP	Aplasia/hypoplasia involving bones of the upper limbs	HP:0006496	1	0	481	1	1	4372	TRIO
HP	Abnormality of dental eruption	HP:0006292	1	0	213	1	1	4372	TRIO
HP	Seizure	HP:0001250	1	0	1691	1	1	4372	TRIO
HP	Ataxia	HP:0001251	1	0	874	1	1	4372	TRIO
HP	Intellectual disability, mild	HP:0001256	1	0	354	1	1	4372	TRIO
HP	Global developmental delay	HP:0001263	1	0	1587	1	1	4372	TRIO
HP	Motor delay	HP:0001270	1	0	657	1	1	4372	TRIO
HP	Gait disturbance	HP:0001288	1	0	1010	1	1	4372	TRIO
HP	Specific learning disability	HP:0001328	1	0	239	1	1	4372	TRIO
HP	Tremor	HP:0001337	1	0	517	1	1	4372	TRIO
HP	Absent speech	HP:0001344	1	0	278	1	1	4372	TRIO
HP	Intellectual disability	HP:0001249	1	0	1681	1	1	4372	TRIO
HP	Growth abnormality	HP:0001507	1	0	2244	1	1	4372	TRIO
HP	Abnormality of the integument	HP:0001574	1	0	2207	1	1	4372	TRIO
HP	Abnormal hair morphology	HP:0001595	1	0	1067	1	1	4372	TRIO
HP	Abnormality of the cardiovascular system	HP:0001626	1	0	2272	1	1	4372	TRIO
HP	Abnormal heart morphology	HP:0001627	1	0	1220	1	1	4372	TRIO
HP	Abnormal cardiac septum morphology	HP:0001671	1	0	559	1	1	4372	TRIO
HP	Abnormal foot morphology	HP:0001760	1	0	1178	1	1	4372	TRIO
HP	Pes planus	HP:0001763	1	0	278	1	1	4372	TRIO
HP	Toe syndactyly	HP:0001770	1	0	212	1	1	4372	TRIO
HP	Abnormality of toe	HP:0001780	1	0	596	1	1	4372	TRIO
HP	Failure to thrive	HP:0001508	1	0	890	1	1	4372	TRIO
HP	Tapered finger	HP:0001182	1	0	104	1	1	4372	TRIO
HP	Abnormal thumb morphology	HP:0001172	1	0	334	1	1	4372	TRIO
HP	Abnormality of finger	HP:0001167	1	0	976	1	1	4372	TRIO
HP	Abnormality of the nervous system	HP:0000707	1	0	3372	1	1	4372	TRIO
HP	Behavioral abnormality	HP:0000708	1	0	1621	1	1	4372	TRIO
HP	Aggressive behavior	HP:0000718	1	0	205	1	1	4372	TRIO
HP	Obsessive-compulsive behavior	HP:0000722	1	0	99	1	1	4372	TRIO
HP	Autistic behavior	HP:0000729	1	0	534	1	1	4372	TRIO
HP	Stereotypy	HP:0000733	1	0	223	1	1	4372	TRIO
HP	Short attention span	HP:0000736	1	0	394	1	1	4372	TRIO
HP	Self-mutilation	HP:0000742	1	0	32	1	1	4372	TRIO
HP	Hyperactivity	HP:0000752	1	0	446	1	1	4372	TRIO
HP	Abnormal thorax morphology	HP:0000765	1	0	770	1	1	4372	TRIO
HP	Abnormal sternum morphology	HP:0000766	1	0	379	1	1	4372	TRIO
HP	Pectus excavatum	HP:0000767	1	0	252	1	1	4372	TRIO
HP	Abnormality of the skeletal system	HP:0000924	1	0	2764	1	1	4372	TRIO
HP	Abnormality of the vertebral column	HP:0000925	1	0	1284	1	1	4372	TRIO
HP	Abnormal skull morphology	HP:0000929	1	0	1996	1	1	4372	TRIO
HP	Hypertrichosis	HP:0000998	1	0	213	1	1	4372	TRIO
HP	Abnormality of the hand	HP:0001155	1	0	1240	1	1	4372	TRIO
HP	Brachydactyly	HP:0001156	1	0	315	1	1	4372	TRIO
HP	Syndactyly	HP:0001159	1	0	354	1	1	4372	TRIO
HP	Abnormality of the metacarpal bones	HP:0001163	1	0	183	1	1	4372	TRIO
HP	Abnormality of metabolism/homeostasis	HP:0001939	1	0	2180	1	1	4372	TRIO
HP	Abnormal number of teeth	HP:0006483	1	0	296	1	1	4372	TRIO
HP	Abnormal facial shape	HP:0001999	1	0	969	1	1	4372	TRIO
HP	Morphological central nervous system abnormality	HP:0002011	1	0	2443	1	1	4372	TRIO
HP	Short nose	HP:0003196	1	0	252	1	1	4372	TRIO
HP	Absent forearm bone	HP:0003953	1	0	21	1	1	4372	TRIO
HP	Deviation of finger	HP:0004097	1	0	376	1	1	4372	TRIO
HP	Abnormal 5th finger morphology	HP:0004207	1	0	374	1	1	4372	TRIO
HP	Clinodactyly of the 5th finger	HP:0004209	1	0	278	1	1	4372	TRIO
HP	Short palm	HP:0004279	1	0	96	1	1	4372	TRIO
HP	Involuntary movements	HP:0004305	1	0	1005	1	1	4372	TRIO
HP	Abnormality of body weight	HP:0004323	1	0	1512	1	1	4372	TRIO
HP	Decreased body weight	HP:0004325	1	0	1258	1	1	4372	TRIO
HP	Abnormal blood ion concentration	HP:0003111	1	0	268	1	1	4372	TRIO
HP	Abnormal circulating calcium concentration	HP:0004363	1	0	115	1	1	4372	TRIO
HP	Abnormal nasal morphology	HP:0005105	1	0	1114	1	1	4372	TRIO
HP	Depressed nasal bridge	HP:0005280	1	0	483	1	1	4372	TRIO
HP	Abnormality of the nares	HP:0005288	1	0	532	1	1	4372	TRIO
HP	Secondary microcephaly	HP:0005484	1	0	157	1	1	4372	TRIO
HP	Aplasia/Hypoplasia involving the metacarpal bones	HP:0005914	1	0	113	1	1	4372	TRIO
HP	Abnormal metacarpal morphology	HP:0005916	1	0	146	1	1	4372	TRIO
HP	Abnormal finger phalanx morphology	HP:0005918	1	0	602	1	1	4372	TRIO
HP	Aplasia/hypoplasia involving bones of the hand	HP:0005927	1	0	450	1	1	4372	TRIO
HP	Aplasia/Hypoplasia of fingers	HP:0006265	1	0	313	1	1	4372	TRIO
HP	2-3 toe syndactyly	HP:0004691	1	0	94	1	1	4372	TRIO
HP	Hypercalcemia	HP:0003072	1	0	56	1	1	4372	TRIO
HP	Aplasia/Hypoplasia involving the central nervous system	HP:0002977	1	0	1608	1	1	4372	TRIO
HP	Abnormality of the forearm	HP:0002973	1	0	197	1	1	4372	TRIO
HP	Constipation	HP:0002019	1	0	319	1	1	4372	TRIO
HP	Poor suck	HP:0002033	1	0	99	1	1	4372	TRIO
HP	Abnormal cerebral morphology	HP:0002060	1	0	1727	1	1	4372	TRIO
HP	Gait ataxia	HP:0002066	1	0	193	1	1	4372	TRIO
HP	Neurological speech impairment	HP:0002167	1	0	1392	1	1	4372	TRIO
HP	Delayed gross motor development	HP:0002194	1	0	277	1	1	4372	TRIO
HP	Facial hypertrichosis	HP:0002219	1	0	129	1	1	4372	TRIO
HP	Sleep disturbance	HP:0002360	1	0	482	1	1	4372	TRIO
HP	Language impairment	HP:0002463	1	0	826	1	1	4372	TRIO
HP	Poor speech	HP:0002465	1	0	281	1	1	4372	TRIO
HP	Highly arched eyebrow	HP:0002553	1	0	163	1	1	4372	TRIO
HP	Abnormality of calvarial morphology	HP:0002648	1	0	730	1	1	4372	TRIO
HP	Scoliosis	HP:0002650	1	0	910	1	1	4372	TRIO
HP	Abnormality of the calvaria	HP:0002683	1	0	842	1	1	4372	TRIO
HP	Abnormality of the immune system	HP:0002715	1	0	1597	1	1	4372	TRIO
HP	Recurrent infections	HP:0002719	1	0	712	1	1	4372	TRIO
HP	Kyphosis	HP:0002808	1	0	411	1	1	4372	TRIO
HP	Abnormality of limb bone morphology	HP:0002813	1	0	1432	1	1	4372	TRIO
HP	Abnormality of the lower limb	HP:0002814	1	0	1438	1	1	4372	TRIO
HP	Abnormality of the upper limb	HP:0002817	1	0	1351	1	1	4372	TRIO
HP	Abnormality of the radius	HP:0002818	1	0	177	1	1	4372	TRIO
HP	Frontal bossing	HP:0002007	1	0	323	1	1	4372	TRIO
HP	Abnormality of globe location	HP:0100886	1	0	861	1	1	4372	TRIO
HP	Slanting of the palpebral fissure	HP:0200006	1	0	585	1	1	4372	TRIO

## Sheet: DMC_hypo_CHG_GO
source	term_name	term_id	adjusted_p_value	negative_log10_of_adjusted_p_value	term_size	query_size	intersection_size	effective_domain_size	intersections
GO:MF	phosphomevalonate kinase activity	GO:0004631	0.0499998	1.30103	1	6	1	14670	PMVK
HP	Spinal canal stenosis	HP:0003416	0.165705	0.780665	27	4	2	4372	PRDM16,EXTL3
HP	Capillary hemangioma	HP:0005306	0.219255	0.659051	31	4	2	4372	EXTL3,FLT4
GO:MF	vascular endothelial growth factor-activated receptor activity	GO:0005021	0.299743	0.523251	6	6	1	14670	FLT4
HP	Hyperkeratosis	HP:0000962	0.387126	0.412147	224	4	3	4372	PMVK,PRDM16,FLT4
GO:MF	histone demethylase activity (H3-K36 specific)	GO:0051864	0.399521	0.39846	8	6	1	14670	KDM4A
GO:MF	histone demethylase activity (H3-K9 specific)	GO:0032454	0.449385	0.347382	9	6	1	14670	KDM4A
GO:CC	cytosol	GO:0005829	0.458164	0.338979	2254	5	4	13440	KDM4A,PMVK,PRDM16,FLT4
HP	Hyperkeratosis over edematous areas	HP:0007448	0.693116	0.159194	1	4	1	4372	FLT4
HP	Absence of the pulmonary valve	HP:0005134	0.693116	0.159194	1	4	1	4372	FLT4
HP	Upslanting toenail	HP:0032344	0.693116	0.159194	1	4	1	4372	FLT4
HP	Aortopulmonary collateral arteries	HP:0031834	0.693116	0.159194	1	4	1	4372	FLT4
HP	Hypoplasia of lymphatic vessels	HP:0003759	0.693116	0.159194	1	4	1	4372	FLT4
HP	Localized skin lesion	HP:0011355	0.731797	0.13561	772	4	4	4372	PMVK,PRDM16,EXTL3,FLT4
HP	Abnormal heart valve morphology	HP:0001654	0.774627	0.110908	283	4	3	4372	PRDM16,EXTL3,FLT4
HP	Neoplasm by anatomical site	HP:0011793	0.79855	0.0976979	789	4	4	4372	PMVK,PRDM16,EXTL3,FLT4
GO:CC	pericentric heterochromatin	GO:0005721	0.845759	0.0727534	17	5	1	13440	KDM4A
HP	Neoplasm	HP:0002664	0.954892	0.0200456	825	4	4	4372	PMVK,PRDM16,EXTL3,FLT4
GO:MF	histone demethylase activity	GO:0032452	0.996762	0.00140844	20	6	1	14670	KDM4A
GO:MF	protein demethylase activity	GO:0140457	0.996762	0.00140844	20	6	1	14670	KDM4A
GO:MF	nucleotide binding	GO:0000166	1	0	1714	6	2	14670	PMVK,FLT4
GO:MF	sequence-specific DNA binding	GO:0043565	1	0	896	6	1	14670	PRDM16
GO:MF	cation binding	GO:0043169	1	0	2014	6	1	14670	KDM4A
GO:MF	anion binding	GO:0043168	1	0	1847	6	2	14670	PMVK,FLT4
GO:MF	ion binding	GO:0043167	1	0	3567	6	3	14670	KDM4A,PMVK,FLT4
GO:MF	protein homodimerization activity	GO:0042803	1	0	479	6	1	14670	FLT4
GO:MF	identical protein binding	GO:0042802	1	0	1373	6	1	14670	FLT4
GO:MF	ubiquitin-like protein ligase binding	GO:0044389	1	0	215	6	1	14670	KDM4A
GO:MF	histone binding	GO:0042393	1	0	134	6	1	14670	KDM4A
GO:MF	small molecule binding	GO:0036094	1	0	1947	6	2	14670	PMVK,FLT4
GO:MF	purine ribonucleoside triphosphate binding	GO:0035639	1	0	1468	6	2	14670	PMVK,FLT4
GO:MF	methylated histone binding	GO:0035064	1	0	50	6	1	14670	KDM4A
GO:MF	adenyl ribonucleotide binding	GO:0032559	1	0	1158	6	2	14670	PMVK,FLT4
GO:MF	purine ribonucleotide binding	GO:0032555	1	0	1508	6	2	14670	PMVK,FLT4
GO:MF	ribonucleotide binding	GO:0032553	1	0	1521	6	2	14670	PMVK,FLT4
GO:MF	signaling receptor activity	GO:0038023	1	0	1637	6	1	14670	FLT4
GO:MF	demethylase activity	GO:0032451	1	0	28	6	1	14670	KDM4A
GO:MF	metal ion binding	GO:0046872	1	0	1947	6	1	14670	KDM4A
GO:MF	protein dimerization activity	GO:0046983	1	0	857	6	2	14670	ZNF862,FLT4
GO:MF	sequence-specific double-stranded DNA binding	GO:1990837	1	0	790	6	1	14670	PRDM16
GO:MF	heterocyclic compound binding	GO:1901363	1	0	4170	6	3	14670	PMVK,PRDM16,FLT4
GO:MF	nucleoside phosphate binding	GO:1901265	1	0	1714	6	2	14670	PMVK,FLT4
GO:MF	transition metal ion binding	GO:0046914	1	0	905	6	1	14670	KDM4A
GO:MF	transcription regulator activity	GO:0140110	1	0	1056	6	1	14670	PRDM16
GO:MF	methylation-dependent protein binding	GO:0140034	1	0	50	6	1	14670	KDM4A
GO:MF	modification-dependent protein binding	GO:0140030	1	0	112	6	1	14670	KDM4A
GO:MF	carbohydrate derivative binding	GO:0097367	1	0	1692	6	2	14670	PMVK,FLT4
GO:MF	organic cyclic compound binding	GO:0097159	1	0	4213	6	3	14670	PMVK,PRDM16,FLT4
GO:MF	molecular transducer activity	GO:0060089	1	0	1637	6	1	14670	FLT4
GO:MF	dioxygenase activity	GO:0051213	1	0	60	6	1	14670	KDM4A
GO:MF	catalytic activity, acting on a protein	GO:0140096	1	0	1857	6	2	14670	KDM4A,FLT4
GO:MF	ubiquitin protein ligase binding	GO:0031625	1	0	205	6	1	14670	KDM4A
GO:MF	adenyl nucleotide binding	GO:0030554	1	0	1165	6	2	14670	PMVK,FLT4
GO:MF	protein phosphatase binding	GO:0019903	1	0	85	6	1	14670	FLT4
GO:MF	transmembrane receptor protein tyrosine kinase activity	GO:0004714	1	0	52	6	1	14670	FLT4
GO:MF	protein tyrosine kinase activity	GO:0004713	1	0	97	6	1	14670	FLT4
GO:MF	protein kinase activity	GO:0004672	1	0	521	6	1	14670	FLT4
GO:MF	catalytic activity	GO:0003824	1	0	4792	6	4	14670	KDM4A,PMVK,EXTL3,FLT4
GO:MF	DNA-binding transcription factor activity	GO:0003700	1	0	755	6	1	14670	PRDM16
GO:MF	double-stranded DNA binding	GO:0003690	1	0	832	6	1	14670	PRDM16
GO:MF	transmembrane signaling receptor activity	GO:0004888	1	0	1521	6	1	14670	FLT4
GO:MF	DNA binding	GO:0003677	1	0	1521	6	1	14670	PRDM16
GO:MF	molecular_function	GO:0003674	1	0	14670	6	6	14670	KDM4A,PMVK,PRDM16,EXTL3,ZNF862,FLT4
GO:MF	DNA-binding transcription repressor activity, RNA polymerase II-specific	GO:0001227	1	0	187	6	1	14670	PRDM16
GO:MF	DNA-binding transcription repressor activity	GO:0001217	1	0	187	6	1	14670	PRDM16
GO:MF	transcription regulatory region nucleic acid binding	GO:0001067	1	0	603	6	1	14670	PRDM16
GO:MF	DNA-binding transcription factor activity, RNA polymerase II-specific	GO:0000981	1	0	614	6	1	14670	PRDM16
GO:MF	transcription cis-regulatory region binding	GO:0000976	1	0	602	6	1	14670	PRDM16
GO:MF	nucleic acid binding	GO:0003676	1	0	2492	6	1	14670	PRDM16
GO:MF	binding	GO:0005488	1	0	10424	6	5	14670	KDM4A,PMVK,PRDM16,ZNF862,FLT4
GO:MF	protein binding	GO:0005515	1	0	6620	6	4	14670	KDM4A,PRDM16,ZNF862,FLT4
GO:MF	ATP binding	GO:0005524	1	0	1124	6	2	14670	PMVK,FLT4
GO:MF	phosphatase binding	GO:0019902	1	0	119	6	1	14670	FLT4
GO:MF	enzyme binding	GO:0019899	1	0	1277	6	2	14670	KDM4A,FLT4
GO:MF	growth factor binding	GO:0019838	1	0	96	6	1	14670	FLT4
GO:MF	transmembrane receptor protein kinase activity	GO:0019199	1	0	67	6	1	14670	FLT4
GO:MF	purine nucleotide binding	GO:0017076	1	0	1522	6	2	14670	PMVK,FLT4
GO:MF	phosphotransferase activity, phosphate group as acceptor	GO:0016776	1	0	30	6	1	14670	PMVK
GO:MF	phosphotransferase activity, alcohol group as acceptor	GO:0016773	1	0	613	6	1	14670	FLT4
GO:MF	transferase activity, transferring phosphorus-containing groups	GO:0016772	1	0	782	6	2	14670	PMVK,FLT4
GO:MF	glycosyltransferase activity	GO:0016757	1	0	226	6	1	14670	EXTL3
GO:MF	transferase activity	GO:0016740	1	0	1796	6	3	14670	PMVK,EXTL3,FLT4
GO:MF	2-oxoglutarate-dependent dioxygenase activity	GO:0016706	1	0	36	6	1	14670	KDM4A
GO:MF	oxidoreductase activity, acting on paired donors, with incorporation or reduction of molecular oxygen	GO:0016705	1	0	156	6	1	14670	KDM4A
GO:MF	oxidoreductase activity	GO:0016491	1	0	706	6	1	14670	KDM4A
GO:MF	kinase activity	GO:0016301	1	0	667	6	2	14670	PMVK,FLT4
GO:MF	zinc ion binding	GO:0008270	1	0	646	6	1	14670	KDM4A
GO:BP	regulation of endothelial cell migration	GO:0010594	1	0	123	6	1	14366	FLT4
GO:BP	positive regulation of vascular endothelial growth factor production	GO:0010575	1	0	22	6	1	14366	FLT4
GO:BP	regulation of vascular endothelial growth factor production	GO:0010574	1	0	25	6	1	14366	FLT4
GO:BP	vascular endothelial growth factor production	GO:0010573	1	0	29	6	1	14366	FLT4
GO:BP	positive regulation of phosphorus metabolic process	GO:0010562	1	0	555	6	1	14366	FLT4
GO:BP	negative regulation of macromolecule biosynthetic process	GO:0010558	1	0	980	6	2	14366	KDM4A,PRDM16
GO:BP	positive regulation of endothelial cell migration	GO:0010595	1	0	79	6	1	14366	FLT4
GO:BP	positive regulation of macromolecule biosynthetic process	GO:0010557	1	0	1210	6	1	14366	PRDM16
GO:BP	negative regulation of autophagy	GO:0010507	1	0	57	6	1	14366	KDM4A
GO:BP	regulation of autophagy	GO:0010506	1	0	176	6	1	14366	KDM4A
GO:BP	regulation of gene expression	GO:0010468	1	0	3144	6	4	14366	KDM4A,PRDM16,ZNF862,FLT4
GO:BP	gene expression	GO:0010467	1	0	4203	6	4	14366	KDM4A,PRDM16,ZNF862,FLT4
GO:BP	response to organic substance	GO:0010033	1	0	1650	6	3	14366	PMVK,PRDM16,FLT4
GO:BP	cellular process	GO:0009987	1	0	13015	6	5	14366	KDM4A,PRDM16,EXTL3,ZNF862,FLT4
GO:BP	regulation of macromolecule biosynthetic process	GO:0010556	1	0	2585	6	3	14366	KDM4A,PRDM16,ZNF862
GO:BP	negative regulation of signal transduction	GO:0009968	1	0	825	6	1	14366	PRDM16
GO:BP	positive regulation of macromolecule metabolic process	GO:0010604	1	0	2224	6	2	14366	PRDM16,FLT4
GO:BP	positive regulation of gene expression	GO:0010628	1	0	713	6	1	14366	FLT4
GO:BP	striated muscle hypertrophy	GO:0014897	1	0	42	6	1	14366	KDM4A
GO:BP	muscle hypertrophy	GO:0014896	1	0	42	6	1	14366	KDM4A
GO:BP	striated muscle adaptation	GO:0014888	1	0	27	6	1	14366	KDM4A
GO:BP	cardiac muscle adaptation	GO:0014887	1	0	16	6	1	14366	KDM4A
GO:BP	response to organic cyclic compound	GO:0014070	1	0	368	6	1	14366	PMVK
GO:BP	programmed cell death	GO:0012501	1	0	1148	6	1	14366	FLT4
GO:BP	negative regulation of macromolecule metabolic process	GO:0010605	1	0	1752	6	2	14366	KDM4A,PRDM16
GO:BP	regulation of cell death	GO:0010941	1	0	1007	6	1	14366	FLT4
GO:BP	positive regulation of cell communication	GO:0010647	1	0	1024	6	1	14366	FLT4
GO:BP	regulation of cell communication	GO:0010646	1	0	2065	6	2	14366	PRDM16,FLT4
GO:BP	positive regulation of epithelial cell migration	GO:0010634	1	0	109	6	1	14366	FLT4
GO:BP	regulation of epithelial cell migration	GO:0010632	1	0	168	6	1	14366	FLT4
GO:BP	epithelial cell migration	GO:0010631	1	0	216	6	1	14366	FLT4
GO:BP	negative regulation of gene expression	GO:0010629	1	0	598	6	1	14366	KDM4A
GO:BP	negative regulation of cell communication	GO:0010648	1	0	873	6	1	14366	PRDM16
GO:BP	positive regulation of signal transduction	GO:0009967	1	0	932	6	1	14366	FLT4
GO:BP	regulation of signal transduction	GO:0009966	1	0	1841	6	2	14366	PRDM16,FLT4
GO:BP	negative regulation of catabolic process	GO:0009895	1	0	212	6	1	14366	KDM4A
GO:BP	cholesterol metabolic process	GO:0008203	1	0	69	6	1	14366	PMVK
GO:BP	steroid metabolic process	GO:0008202	1	0	161	6	1	14366	PMVK
GO:BP	metabolic process	GO:0008152	1	0	8384	6	6	14366	KDM4A,PMVK,PRDM16,EXTL3,ZNF862,FLT4
GO:BP	biological_process	GO:0008150	1	0	14189	6	6	14366	KDM4A,PMVK,PRDM16,EXTL3,ZNF862,FLT4
GO:BP	multicellular organism development	GO:0007275	1	0	3136	6	1	14366	FLT4
GO:BP	JNK cascade	GO:0007254	1	0	103	6	1	14366	FLT4
GO:BP	protein alkylation	GO:0008213	1	0	142	6	1	14366	KDM4A
GO:BP	transforming growth factor beta receptor signaling pathway	GO:0007179	1	0	135	6	1	14366	PRDM16
GO:BP	transmembrane receptor protein tyrosine kinase signaling pathway	GO:0007169	1	0	393	6	1	14366	FLT4
GO:BP	enzyme linked receptor protein signaling pathway	GO:0007167	1	0	629	6	2	14366	PRDM16,FLT4
GO:BP	cell surface receptor signaling pathway	GO:0007166	1	0	1617	6	2	14366	PRDM16,FLT4
GO:BP	signal transduction	GO:0007165	1	0	4402	6	2	14366	PRDM16,FLT4
GO:BP	cell communication	GO:0007154	1	0	4746	6	2	14366	PRDM16,FLT4
GO:BP	organelle organization	GO:0006996	1	0	2449	6	1	14366	KDM4A
GO:BP	transmembrane receptor protein serine/threonine kinase signaling pathway	GO:0007178	1	0	255	6	1	14366	PRDM16
GO:BP	protein dealkylation	GO:0008214	1	0	24	6	1	14366	KDM4A
GO:BP	cell death	GO:0008219	1	0	1231	6	1	14366	FLT4
GO:BP	cell population proliferation	GO:0008283	1	0	1238	6	1	14366	FLT4
GO:BP	regulation of catabolic process	GO:0009894	1	0	597	6	1	14366	KDM4A
GO:BP	positive regulation of metabolic process	GO:0009893	1	0	2389	6	2	14366	PRDM16,FLT4
GO:BP	negative regulation of metabolic process	GO:0009892	1	0	1911	6	2	14366	KDM4A,PRDM16
GO:BP	positive regulation of biosynthetic process	GO:0009891	1	0	1284	6	1	14366	PRDM16
GO:BP	negative regulation of biosynthetic process	GO:0009890	1	0	1027	6	2	14366	KDM4A,PRDM16
GO:BP	regulation of biosynthetic process	GO:0009889	1	0	2714	6	3	14366	KDM4A,PRDM16,ZNF862
GO:BP	response to endogenous stimulus	GO:0009719	1	0	833	6	1	14366	PRDM16
GO:BP	anatomical structure morphogenesis	GO:0009653	1	0	1734	6	1	14366	FLT4
GO:BP	glycoprotein biosynthetic process	GO:0009101	1	0	204	6	1	14366	EXTL3
GO:BP	glycoprotein metabolic process	GO:0009100	1	0	248	6	1	14366	EXTL3
GO:BP	macromolecule biosynthetic process	GO:0009059	1	0	3486	6	4	14366	KDM4A,PRDM16,EXTL3,ZNF862
GO:BP	biosynthetic process	GO:0009058	1	0	4218	6	5	14366	KDM4A,PMVK,PRDM16,EXTL3,ZNF862
GO:BP	catabolic process	GO:0009056	1	0	1493	6	1	14366	KDM4A
GO:BP	lipid biosynthetic process	GO:0008610	1	0	388	6	1	14366	PMVK
GO:BP	positive regulation of cell population proliferation	GO:0008284	1	0	593	6	1	14366	FLT4
GO:BP	cardiac muscle hypertrophy in response to stress	GO:0014898	1	0	16	6	1	14366	KDM4A
GO:BP	response to stress	GO:0006950	1	0	2175	6	2	14366	KDM4A,FLT4
GO:BP	heparan sulfate proteoglycan biosynthetic process	GO:0015012	1	0	17	6	1	14366	EXTL3
GO:BP	RNA metabolic process	GO:0016070	1	0	3099	6	3	14366	KDM4A,PRDM16,ZNF862
GO:BP	multicellular organismal process	GO:0032501	1	0	4326	6	2	14366	KDM4A,FLT4
GO:BP	positive regulation of cellular protein metabolic process	GO:0032270	1	0	878	6	1	14366	FLT4
GO:BP	negative regulation of cellular protein metabolic process	GO:0032269	1	0	598	6	1	14366	KDM4A
GO:BP	regulation of cellular protein metabolic process	GO:0032268	1	0	1493	6	2	14366	KDM4A,FLT4
GO:BP	methylation	GO:0032259	1	0	224	6	1	14366	KDM4A
GO:BP	positive regulation of protein modification process	GO:0031401	1	0	651	6	1	14366	FLT4
GO:BP	developmental process	GO:0032502	1	0	3794	6	1	14366	FLT4
GO:BP	negative regulation of protein modification process	GO:0031400	1	0	373	6	1	14366	KDM4A
GO:BP	negative regulation of cellular catabolic process	GO:0031330	1	0	169	6	1	14366	KDM4A
GO:BP	regulation of cellular catabolic process	GO:0031329	1	0	499	6	1	14366	KDM4A
GO:BP	positive regulation of cellular biosynthetic process	GO:0031328	1	0	1269	6	1	14366	PRDM16
GO:BP	negative regulation of cellular biosynthetic process	GO:0031327	1	0	1011	6	2	14366	KDM4A,PRDM16
GO:BP	regulation of cellular biosynthetic process	GO:0031326	1	0	2679	6	3	14366	KDM4A,PRDM16,ZNF862
GO:BP	positive regulation of cellular metabolic process	GO:0031325	1	0	2079	6	2	14366	PRDM16,FLT4
GO:BP	regulation of protein modification process	GO:0031399	1	0	1046	6	2	14366	KDM4A,FLT4
GO:BP	negative regulation of cellular metabolic process	GO:0031324	1	0	1619	6	2	14366	KDM4A,PRDM16
GO:BP	RNA biosynthetic process	GO:0032774	1	0	2426	6	3	14366	KDM4A,PRDM16,ZNF862
GO:BP	positive regulation of stress-activated MAPK cascade	GO:0032874	1	0	78	6	1	14366	FLT4
GO:BP	response to sterol	GO:0036314	1	0	15	6	1	14366	PMVK
GO:BP	lymph vessel morphogenesis	GO:0036303	1	0	15	6	1	14366	FLT4
GO:BP	protein modification process	GO:0036211	1	0	2504	6	3	14366	KDM4A,EXTL3,FLT4
GO:BP	histone H3-K9 trimethylation	GO:0036124	1	0	13	6	1	14366	KDM4A
GO:BP	cellular response to vascular endothelial growth factor stimulus	GO:0035924	1	0	46	6	1	14366	FLT4
GO:BP	intracellular signal transduction	GO:0035556	1	0	1656	6	1	14366	FLT4
GO:BP	regulation of stress-activated MAPK cascade	GO:0032872	1	0	113	6	1	14366	FLT4
GO:BP	histone lysine methylation	GO:0034968	1	0	89	6	1	14366	KDM4A
GO:BP	cellular macromolecule biosynthetic process	GO:0034645	1	0	3464	6	4	14366	KDM4A,PRDM16,EXTL3,ZNF862
GO:BP	cellular nitrogen compound metabolic process	GO:0034641	1	0	4538	6	3	14366	KDM4A,PRDM16,ZNF862
GO:BP	response to lipid	GO:0033993	1	0	372	6	1	14366	PMVK
GO:BP	cellular response to stress	GO:0033554	1	0	1163	6	1	14366	FLT4
GO:BP	histone H3-K9 demethylation	GO:0033169	1	0	10	6	1	14366	KDM4A
GO:BP	regulation of localization	GO:0032879	1	0	1664	6	1	14366	FLT4
GO:BP	nucleobase-containing compound biosynthetic process	GO:0034654	1	0	2711	6	3	14366	KDM4A,PRDM16,ZNF862
GO:BP	regulation of cellular metabolic process	GO:0031323	1	0	3894	6	4	14366	KDM4A,PRDM16,ZNF862,FLT4
GO:BP	stress-activated protein kinase signaling cascade	GO:0031098	1	0	151	6	1	14366	FLT4
GO:BP	negative regulation of histone methylation	GO:0031061	1	0	19	6	1	14366	KDM4A
GO:BP	peptidyl-amino acid modification	GO:0018193	1	0	791	6	2	14366	KDM4A,FLT4
GO:BP	heterocycle biosynthetic process	GO:0018130	1	0	2764	6	3	14366	KDM4A,PRDM16,ZNF862
GO:BP	peptidyl-tyrosine phosphorylation	GO:0018108	1	0	203	6	1	14366	FLT4
GO:BP	peptidyl-lysine trimethylation	GO:0018023	1	0	36	6	1	14366	KDM4A
GO:BP	peptidyl-lysine methylation	GO:0018022	1	0	100	6	1	14366	KDM4A
GO:BP	regulation of transforming growth factor beta receptor signaling pathway	GO:0017015	1	0	89	6	1	14366	PRDM16
GO:BP	peptidyl-lysine modification	GO:0018205	1	0	266	6	1	14366	KDM4A
GO:BP	histone demethylation	GO:0016577	1	0	22	6	1	14366	KDM4A
GO:BP	histone modification	GO:0016570	1	0	331	6	1	14366	KDM4A
GO:BP	covalent chromatin modification	GO:0016569	1	0	341	6	1	14366	KDM4A
GO:BP	cell migration	GO:0016477	1	0	959	6	1	14366	FLT4
GO:BP	phosphorylation	GO:0016310	1	0	1322	6	1	14366	FLT4
GO:BP	sterol biosynthetic process	GO:0016126	1	0	23	6	1	14366	PMVK
GO:BP	sterol metabolic process	GO:0016125	1	0	73	6	1	14366	PMVK
GO:BP	histone methylation	GO:0016571	1	0	112	6	1	14366	KDM4A
GO:BP	peptidyl-tyrosine modification	GO:0018212	1	0	206	6	1	14366	FLT4
GO:BP	regulation of nucleobase-containing compound metabolic process	GO:0019219	1	0	2618	6	3	14366	KDM4A,PRDM16,ZNF862
GO:BP	regulation of phosphate metabolic process	GO:0019220	1	0	949	6	1	14366	FLT4
GO:BP	regulation of histone methylation	GO:0031060	1	0	56	6	1	14366	KDM4A
GO:BP	negative regulation of histone modification	GO:0031057	1	0	36	6	1	14366	KDM4A
GO:BP	regulation of histone modification	GO:0031056	1	0	121	6	1	14366	KDM4A
GO:BP	negative regulation of transforming growth factor beta receptor signaling pathway	GO:0030512	1	0	55	6	1	14366	PRDM16
GO:BP	positive regulation of cell migration	GO:0030335	1	0	355	6	1	14366	FLT4
GO:BP	regulation of cell migration	GO:0030334	1	0	606	6	1	14366	FLT4
GO:BP	heparan sulfate proteoglycan metabolic process	GO:0030201	1	0	22	6	1	14366	EXTL3
GO:BP	proteoglycan biosynthetic process	GO:0030166	1	0	35	6	1	14366	EXTL3
GO:BP	negative regulation of signaling	GO:0023057	1	0	875	6	1	14366	PRDM16
GO:BP	positive regulation of signaling	GO:0023056	1	0	1030	6	1	14366	FLT4
GO:BP	signaling	GO:0023052	1	0	4700	6	2	14366	PRDM16,FLT4
GO:BP	regulation of signaling	GO:0023051	1	0	2075	6	2	14366	PRDM16,FLT4
GO:BP	protein metabolic process	GO:0019538	1	0	3999	6	3	14366	KDM4A,EXTL3,FLT4
GO:BP	aromatic compound biosynthetic process	GO:0019438	1	0	2766	6	3	14366	KDM4A,PRDM16,ZNF862
GO:BP	regulation of metabolic process	GO:0019222	1	0	4333	6	4	14366	KDM4A,PRDM16,ZNF862,FLT4
GO:BP	cellular component organization	GO:0016043	1	0	3820	6	1	14366	KDM4A
GO:BP	movement of cell or subcellular component	GO:0006928	1	0	1331	6	1	14366	FLT4
GO:BP	apoptotic process	GO:0006915	1	0	1108	6	1	14366	FLT4
GO:BP	autophagy	GO:0006914	1	0	296	6	1	14366	KDM4A
GO:BP	proteoglycan metabolic process	GO:0006029	1	0	53	6	1	14366	EXTL3
GO:BP	cardiac muscle hypertrophy	GO:0003300	1	0	40	6	1	14366	KDM4A
GO:BP	muscle hypertrophy in response to stress	GO:0003299	1	0	16	6	1	14366	KDM4A
GO:BP	muscle system process	GO:0003012	1	0	226	6	1	14366	KDM4A
GO:BP	system process	GO:0003008	1	0	1045	6	1	14366	KDM4A
GO:BP	lymphangiogenesis	GO:0001946	1	0	13	6	1	14366	FLT4
GO:BP	alcohol metabolic process	GO:0006066	1	0	177	6	1	14366	PMVK
GO:BP	lymph vessel development	GO:0001945	1	0	18	6	1	14366	FLT4
GO:BP	positive regulation of endothelial cell proliferation	GO:0001938	1	0	62	6	1	14366	FLT4
GO:BP	regulation of endothelial cell proliferation	GO:0001936	1	0	91	6	1	14366	FLT4
GO:BP	endothelial cell proliferation	GO:0001935	1	0	102	6	1	14366	FLT4
GO:BP	positive regulation of protein phosphorylation	GO:0001934	1	0	476	6	1	14366	FLT4
GO:BP	regulation of protein phosphorylation	GO:0001932	1	0	742	6	1	14366	FLT4
GO:BP	positive regulation of cytokine production	GO:0001819	1	0	297	6	1	14366	FLT4
GO:BP	vasculature development	GO:0001944	1	0	496	6	1	14366	FLT4
GO:BP	nucleobase-containing compound metabolic process	GO:0006139	1	0	3762	6	3	14366	KDM4A,PRDM16,ZNF862
GO:BP	chromatin organization	GO:0006325	1	0	484	6	1	14366	KDM4A
GO:BP	transcription, DNA-templated	GO:0006351	1	0	2417	6	3	14366	KDM4A,PRDM16,ZNF862
GO:BP	nitrogen compound metabolic process	GO:0006807	1	0	7097	6	5	14366	KDM4A,PRDM16,EXTL3,ZNF862,FLT4
GO:BP	phosphate-containing compound metabolic process	GO:0006796	1	0	1979	6	1	14366	FLT4
GO:BP	phosphorus metabolic process	GO:0006793	1	0	1992	6	1	14366	FLT4
GO:BP	cellular aromatic compound metabolic process	GO:0006725	1	0	3883	6	3	14366	KDM4A,PRDM16,ZNF862
GO:BP	cholesterol biosynthetic process	GO:0006695	1	0	21	6	1	14366	PMVK
GO:BP	steroid biosynthetic process	GO:0006694	1	0	80	6	1	14366	PMVK
GO:BP	lipid metabolic process	GO:0006629	1	0	851	6	1	14366	PMVK
GO:BP	protein glycosylation	GO:0006486	1	0	156	6	1	14366	EXTL3
GO:BP	protein demethylation	GO:0006482	1	0	24	6	1	14366	KDM4A
GO:BP	protein methylation	GO:0006479	1	0	142	6	1	14366	KDM4A
GO:BP	protein phosphorylation	GO:0006468	1	0	1160	6	1	14366	FLT4
GO:BP	cellular protein modification process	GO:0006464	1	0	2504	6	3	14366	KDM4A,EXTL3,FLT4
GO:BP	transcription by RNA polymerase II	GO:0006366	1	0	1394	6	1	14366	PRDM16
GO:BP	regulation of transcription by RNA polymerase II	GO:0006357	1	0	1326	6	1	14366	PRDM16
GO:BP	regulation of transcription, DNA-templated	GO:0006355	1	0	2280	6	3	14366	KDM4A,PRDM16,ZNF862
GO:BP	regulation of cytokine production	GO:0001817	1	0	452	6	1	14366	FLT4
GO:BP	vascular endothelial growth factor signaling pathway	GO:0038084	1	0	31	6	1	14366	FLT4
GO:BP	cytokine production	GO:0001816	1	0	459	6	1	14366	FLT4
GO:BP	MAPK cascade	GO:0000165	1	0	476	6	1	14366	FLT4
GO:BP	negative regulation of transcription by RNA polymerase II	GO:0000122	1	0	590	6	1	14366	PRDM16
GO:BP	ameboidal-type cell migration	GO:0001667	1	0	299	6	1	14366	FLT4
GO:BP	locomotion	GO:0040011	1	0	1174	6	1	14366	FLT4
GO:BP	positive regulation of locomotion	GO:0040017	1	0	378	6	1	14366	FLT4
GO:BP	regulation of RNA biosynthetic process	GO:2001141	1	0	2284	6	3	14366	KDM4A,PRDM16,ZNF862
GO:BP	positive regulation of cell motility	GO:2000147	1	0	368	6	1	14366	FLT4
GO:BP	regulation of biological process	GO:0050789	1	0	8424	6	4	14366	KDM4A,PRDM16,ZNF862,FLT4
GO:BP	positive regulation of epithelial cell proliferation	GO:0050679	1	0	131	6	1	14366	FLT4
GO:BP	regulation of epithelial cell proliferation	GO:0050678	1	0	239	6	1	14366	FLT4
GO:BP	epithelial cell proliferation	GO:0050673	1	0	281	6	1	14366	FLT4
GO:BP	cell motility	GO:0048870	1	0	1065	6	1	14366	FLT4
GO:BP	anatomical structure development	GO:0048856	1	0	3512	6	1	14366	FLT4
GO:BP	regulation of cellular process	GO:0050794	1	0	8030	6	4	14366	KDM4A,PRDM16,ZNF862,FLT4
GO:BP	system development	GO:0048731	1	0	2903	6	1	14366	FLT4
GO:BP	negative regulation of response to stimulus	GO:0048585	1	0	1041	6	1	14366	PRDM16
GO:BP	positive regulation of response to stimulus	GO:0048584	1	0	1285	6	1	14366	FLT4
GO:BP	regulation of response to stimulus	GO:0048583	1	0	2385	6	2	14366	PRDM16,FLT4
GO:BP	negative regulation of cellular process	GO:0048523	1	0	3107	6	3	14366	KDM4A,PRDM16,FLT4
GO:BP	positive regulation of cellular process	GO:0048522	1	0	3568	6	2	14366	PRDM16,FLT4
GO:BP	negative regulation of biological process	GO:0048519	1	0	3394	6	3	14366	KDM4A,PRDM16,FLT4
GO:BP	anatomical structure formation involved in morphogenesis	GO:0048646	1	0	756	6	1	14366	FLT4
GO:BP	positive regulation of biological process	GO:0048518	1	0	3915	6	2	14366	PRDM16,FLT4
GO:BP	response to stimulus	GO:0050896	1	0	6245	6	4	14366	KDM4A,PMVK,PRDM16,FLT4
GO:BP	negative regulation of cellular component organization	GO:0051129	1	0	457	6	1	14366	KDM4A
GO:BP	regulation of cellular component movement	GO:0051270	1	0	677	6	1	14366	FLT4
GO:BP	positive regulation of RNA metabolic process	GO:0051254	1	0	1169	6	1	14366	PRDM16
GO:BP	negative regulation of RNA metabolic process	GO:0051253	1	0	910	6	2	14366	KDM4A,PRDM16
GO:BP	regulation of RNA metabolic process	GO:0051252	1	0	2462	6	3	14366	KDM4A,PRDM16,ZNF862
GO:BP	negative regulation of protein metabolic process	GO:0051248	1	0	637	6	1	14366	KDM4A
GO:BP	positive regulation of protein metabolic process	GO:0051247	1	0	930	6	1	14366	FLT4
GO:BP	regulation of cellular component organization	GO:0051128	1	0	1488	6	1	14366	KDM4A
GO:BP	regulation of protein metabolic process	GO:0051246	1	0	1595	6	2	14366	KDM4A,FLT4
GO:BP	regulation of multicellular organismal process	GO:0051239	1	0	1697	6	1	14366	FLT4
GO:BP	localization	GO:0051179	1	0	4189	6	1	14366	FLT4
GO:BP	regulation of phosphorus metabolic process	GO:0051174	1	0	949	6	1	14366	FLT4
GO:BP	positive regulation of nitrogen compound metabolic process	GO:0051173	1	0	1968	6	2	14366	PRDM16,FLT4
GO:BP	negative regulation of nitrogen compound metabolic process	GO:0051172	1	0	1494	6	2	14366	KDM4A,PRDM16
GO:BP	regulation of nitrogen compound metabolic process	GO:0051171	1	0	3642	6	4	14366	KDM4A,PRDM16,ZNF862,FLT4
GO:BP	positive regulation of multicellular organismal process	GO:0051240	1	0	900	6	1	14366	FLT4
GO:BP	vascular endothelial growth factor receptor signaling pathway	GO:0048010	1	0	31	6	1	14366	FLT4
GO:BP	protein autophosphorylation	GO:0046777	1	0	151	6	1	14366	FLT4
GO:BP	heterocycle metabolic process	GO:0046483	1	0	3842	6	3	14366	KDM4A,PRDM16,ZNF862
GO:BP	macromolecule methylation	GO:0043414	1	0	210	6	1	14366	KDM4A
GO:BP	macromolecule glycosylation	GO:0043413	1	0	156	6	1	14366	EXTL3
GO:BP	macromolecule modification	GO:0043412	1	0	2633	6	3	14366	KDM4A,EXTL3,FLT4
GO:BP	positive regulation of MAPK cascade	GO:0043410	1	0	310	6	1	14366	FLT4
GO:BP	regulation of MAPK cascade	GO:0043408	1	0	430	6	1	14366	FLT4
GO:BP	macromolecule metabolic process	GO:0043170	1	0	6834	6	5	14366	KDM4A,PRDM16,EXTL3,ZNF862,FLT4
GO:BP	muscle adaptation	GO:0043500	1	0	57	6	1	14366	KDM4A
GO:BP	negative regulation of programmed cell death	GO:0043069	1	0	579	6	1	14366	FLT4
GO:BP	negative regulation of apoptotic process	GO:0043066	1	0	561	6	1	14366	FLT4
GO:BP	regulation of apoptotic process	GO:0042981	1	0	906	6	1	14366	FLT4
GO:BP	positive regulation of phosphorylation	GO:0042327	1	0	507	6	1	14366	FLT4
GO:BP	regulation of phosphorylation	GO:0042325	1	0	824	6	1	14366	FLT4
GO:BP	response to chemical	GO:0042221	1	0	2269	6	3	14366	PMVK,PRDM16,FLT4
GO:BP	regulation of cell population proliferation	GO:0042127	1	0	1044	6	1	14366	FLT4
GO:BP	regulation of programmed cell death	GO:0043067	1	0	933	6	1	14366	FLT4
GO:BP	endothelial cell migration	GO:0043542	1	0	153	6	1	14366	FLT4
GO:BP	cellular metabolic process	GO:0044237	1	0	7506	6	5	14366	KDM4A,PRDM16,EXTL3,ZNF862,FLT4
GO:BP	primary metabolic process	GO:0044238	1	0	7522	6	6	14366	KDM4A,PMVK,PRDM16,EXTL3,ZNF862,FLT4
GO:BP	positive regulation of JNK cascade	GO:0046330	1	0	57	6	1	14366	FLT4
GO:BP	regulation of JNK cascade	GO:0046328	1	0	81	6	1	14366	FLT4
GO:BP	alcohol biosynthetic process	GO:0046165	1	0	72	6	1	14366	PMVK
GO:BP	positive regulation of phosphate metabolic process	GO:0045937	1	0	555	6	1	14366	FLT4
GO:BP	positive regulation of nucleobase-containing compound metabolic process	GO:0045935	1	0	1277	6	1	14366	PRDM16
GO:BP	negative regulation of nucleobase-containing compound metabolic process	GO:0045934	1	0	975	6	2	14366	KDM4A,PRDM16
GO:BP	positive regulation of transcription, DNA-templated	GO:0045893	1	0	1084	6	1	14366	PRDM16
GO:BP	negative regulation of transcription, DNA-templated	GO:0045892	1	0	842	6	2	14366	KDM4A,PRDM16
GO:BP	small molecule biosynthetic process	GO:0044283	1	0	350	6	1	14366	PMVK
GO:BP	small molecule metabolic process	GO:0044281	1	0	1099	6	1	14366	PMVK
GO:BP	cellular nitrogen compound biosynthetic process	GO:0044271	1	0	3457	6	3	14366	KDM4A,PRDM16,ZNF862
GO:BP	cellular protein metabolic process	GO:0044267	1	0	3454	6	3	14366	KDM4A,EXTL3,FLT4
GO:BP	cellular macromolecule metabolic process	GO:0044260	1	0	5701	6	5	14366	KDM4A,PRDM16,EXTL3,ZNF862,FLT4
GO:BP	cellular biosynthetic process	GO:0044249	1	0	4101	6	4	14366	KDM4A,PRDM16,EXTL3,ZNF862
GO:BP	cellular catabolic process	GO:0044248	1	0	1283	6	1	14366	KDM4A
GO:BP	positive regulation of cellular component movement	GO:0051272	1	0	371	6	1	14366	FLT4
GO:BP	chromosome organization	GO:0051276	1	0	757	6	1	14366	KDM4A
GO:BP	stress-activated MAPK cascade	GO:0051403	1	0	145	6	1	14366	FLT4
GO:BP	histone H3-K9 methylation	GO:0051567	1	0	26	6	1	14366	KDM4A
GO:BP	organonitrogen compound biosynthetic process	GO:1901566	1	0	1285	6	1	14366	EXTL3
GO:BP	organonitrogen compound metabolic process	GO:1901564	1	0	4654	6	3	14366	KDM4A,EXTL3,FLT4
GO:BP	organic cyclic compound biosynthetic process	GO:1901362	1	0	2838	6	4	14366	KDM4A,PMVK,PRDM16,ZNF862
GO:BP	organic cyclic compound metabolic process	GO:1901360	1	0	4007	6	4	14366	KDM4A,PMVK,PRDM16,ZNF862
GO:BP	carbohydrate derivative biosynthetic process	GO:1901137	1	0	399	6	1	14366	EXTL3
GO:BP	carbohydrate derivative metabolic process	GO:1901135	1	0	658	6	1	14366	EXTL3
GO:BP	organic substance biosynthetic process	GO:1901576	1	0	4151	6	5	14366	KDM4A,PMVK,PRDM16,EXTL3,ZNF862
GO:BP	negative regulation of histone H3-K9 trimethylation	GO:1900113	1	0	6	6	1	14366	KDM4A
GO:BP	nucleic acid-templated transcription	GO:0097659	1	0	2419	6	3	14366	KDM4A,PRDM16,ZNF862
GO:BP	response to alcohol	GO:0097305	1	0	73	6	1	14366	PMVK
GO:BP	nucleic acid metabolic process	GO:0090304	1	0	3447	6	3	14366	KDM4A,PRDM16,ZNF862
GO:BP	regulation of cellular response to growth factor stimulus	GO:0090287	1	0	207	6	1	14366	PRDM16
GO:BP	epithelium migration	GO:0090132	1	0	218	6	1	14366	FLT4
GO:BP	tissue migration	GO:0090130	1	0	222	6	1	14366	FLT4
GO:BP	regulation of histone H3-K9 trimethylation	GO:1900112	1	0	11	6	1	14366	KDM4A
GO:BP	organic hydroxy compound metabolic process	GO:1901615	1	0	280	6	1	14366	PMVK
GO:BP	organic hydroxy compound biosynthetic process	GO:1901617	1	0	127	6	1	14366	PMVK
GO:BP	response to oxygen-containing compound	GO:1901700	1	0	794	6	1	14366	PMVK
GO:BP	regulation of cell motility	GO:2000145	1	0	638	6	1	14366	FLT4
GO:BP	negative regulation of cellular macromolecule biosynthetic process	GO:2000113	1	0	973	6	2	14366	KDM4A,PRDM16
GO:BP	regulation of cellular macromolecule biosynthetic process	GO:2000112	1	0	2568	6	3	14366	KDM4A,PRDM16,ZNF862
GO:BP	negative regulation of chromatin organization	GO:1905268	1	0	41	6	1	14366	KDM4A
GO:BP	regulation of cellular response to transforming growth factor beta stimulus	GO:1903844	1	0	91	6	1	14366	PRDM16
GO:BP	positive regulation of nucleic acid-templated transcription	GO:1903508	1	0	1084	6	1	14366	PRDM16
GO:BP	negative regulation of nucleic acid-templated transcription	GO:1903507	1	0	844	6	2	14366	KDM4A,PRDM16
GO:BP	regulation of nucleic acid-templated transcription	GO:1903506	1	0	2282	6	3	14366	KDM4A,PRDM16,ZNF862
GO:BP	positive regulation of RNA biosynthetic process	GO:1902680	1	0	1085	6	1	14366	PRDM16
GO:BP	negative regulation of RNA biosynthetic process	GO:1902679	1	0	844	6	2	14366	KDM4A,PRDM16
GO:BP	secondary alcohol biosynthetic process	GO:1902653	1	0	21	6	1	14366	PMVK
GO:BP	secondary alcohol metabolic process	GO:1902652	1	0	73	6	1	14366	PMVK
GO:BP	positive regulation of intracellular signal transduction	GO:1902533	1	0	591	6	1	14366	FLT4
GO:BP	regulation of intracellular signal transduction	GO:1902531	1	0	1016	6	1	14366	FLT4
GO:BP	regulation of chromatin organization	GO:1902275	1	0	145	6	1	14366	KDM4A
GO:BP	negative regulation of transmembrane receptor protein serine/threonine kinase signaling pathway	GO:0090101	1	0	89	6	1	14366	PRDM16
GO:BP	regulation of locomotion	GO:0040012	1	0	670	6	1	14366	FLT4
GO:BP	regulation of transmembrane receptor protein serine/threonine kinase signaling pathway	GO:0090092	1	0	170	6	1	14366	PRDM16
GO:BP	regulation of protein kinase C signaling	GO:0090036	1	0	13	6	1	14366	FLT4
GO:BP	ERK1 and ERK2 cascade	GO:0070371	1	0	191	6	1	14366	FLT4
GO:BP	positive regulation of stress-activated protein kinase signaling cascade	GO:0070304	1	0	80	6	1	14366	FLT4
GO:BP	regulation of stress-activated protein kinase signaling cascade	GO:0070302	1	0	116	6	1	14366	FLT4
GO:BP	glycosylation	GO:0070085	1	0	163	6	1	14366	EXTL3
GO:BP	histone lysine demethylation	GO:0070076	1	0	21	6	1	14366	KDM4A
GO:BP	biological regulation	GO:0065007	1	0	8876	6	4	14366	KDM4A,PRDM16,ZNF862,FLT4
GO:BP	regulation of ERK1 and ERK2 cascade	GO:0070372	1	0	177	6	1	14366	FLT4
GO:BP	process utilizing autophagic mechanism	GO:0061919	1	0	296	6	1	14366	KDM4A
GO:BP	negative regulation of cell death	GO:0060548	1	0	627	6	1	14366	FLT4
GO:BP	regulation of macromolecule metabolic process	GO:0060255	1	0	4011	6	4	14366	KDM4A,PRDM16,ZNF862,FLT4
GO:BP	cellular response to stimulus	GO:0051716	1	0	5328	6	2	14366	PRDM16,FLT4
GO:BP	localization of cell	GO:0051674	1	0	1065	6	1	14366	FLT4
GO:BP	negative regulation of histone H3-K9 methylation	GO:0051573	1	0	11	6	1	14366	KDM4A
GO:BP	regulation of histone H3-K9 methylation	GO:0051570	1	0	21	6	1	14366	KDM4A
GO:BP	histone H3-K9 modification	GO:0061647	1	0	35	6	1	14366	KDM4A
GO:BP	positive regulation of ERK1 and ERK2 cascade	GO:0070374	1	0	119	6	1	14366	FLT4
GO:BP	protein kinase C signaling	GO:0070528	1	0	24	6	1	14366	FLT4
GO:BP	histone H3-K36 demethylation	GO:0070544	1	0	9	6	1	14366	KDM4A
GO:BP	regulation of cellular response to stress	GO:0080135	1	0	420	6	1	14366	FLT4
GO:BP	regulation of response to stress	GO:0080134	1	0	793	6	1	14366	FLT4
GO:BP	regulation of primary metabolic process	GO:0080090	1	0	3747	6	4	14366	KDM4A,PRDM16,ZNF862,FLT4
GO:BP	circulatory system development	GO:0072359	1	0	723	6	1	14366	FLT4
GO:BP	cellular component organization or biogenesis	GO:0071840	1	0	3926	6	1	14366	KDM4A
GO:BP	organic substance metabolic process	GO:0071704	1	0	8016	6	6	14366	KDM4A,PMVK,PRDM16,EXTL3,ZNF862,FLT4
GO:BP	cellular response to transforming growth factor beta stimulus	GO:0071560	1	0	163	6	1	14366	PRDM16
GO:BP	response to transforming growth factor beta	GO:0071559	1	0	167	6	1	14366	PRDM16
GO:BP	cellular response to endogenous stimulus	GO:0071495	1	0	772	6	1	14366	PRDM16
GO:BP	cellular response to growth factor stimulus	GO:0071363	1	0	418	6	2	14366	PRDM16,FLT4
GO:BP	cellular response to organic substance	GO:0071310	1	0	1371	6	2	14366	PRDM16,FLT4
GO:BP	demethylation	GO:0070988	1	0	44	6	1	14366	KDM4A
GO:BP	cellular response to chemical stimulus	GO:0070887	1	0	1759	6	2	14366	PRDM16,FLT4
GO:BP	response to growth factor	GO:0070848	1	0	429	6	2	14366	PRDM16,FLT4
GO:BP	response to cholesterol	GO:0070723	1	0	12	6	1	14366	PMVK
GO:BP	positive regulation of protein kinase C signaling	GO:0090037	1	0	6	6	1	14366	FLT4
GO:CC	heterochromatin	GO:0000792	1	0	57	5	1	13440	KDM4A
GO:CC	chromatin	GO:0000785	1	0	485	5	1	13440	KDM4A
GO:CC	chromosome, centromeric region	GO:0000775	1	0	121	5	1	13440	KDM4A
GO:CC	fibrillar center	GO:0001650	1	0	117	5	1	13440	KDM4A
GO:CC	cellular_component	GO:0005575	1	0	13440	5	5	13440	KDM4A,PMVK,PRDM16,EXTL3,FLT4
GO:CC	intracellular anatomical structure	GO:0005622	1	0	9429	5	5	13440	KDM4A,PMVK,PRDM16,EXTL3,FLT4
GO:CC	nucleus	GO:0005634	1	0	4482	5	3	13440	KDM4A,PRDM16,FLT4
GO:CC	aggresome	GO:0016235	1	0	26	5	1	13440	PRDM16
GO:CC	inclusion body	GO:0016234	1	0	54	5	1	13440	PRDM16
GO:CC	integral component of membrane	GO:0016021	1	0	3294	5	2	13440	EXTL3,FLT4
GO:CC	membrane	GO:0016020	1	0	6032	5	2	13440	EXTL3,FLT4
GO:CC	endomembrane system	GO:0012505	1	0	2225	5	1	13440	EXTL3
GO:CC	integral component of plasma membrane	GO:0005887	1	0	608	5	1	13440	FLT4
GO:CC	intrinsic component of membrane	GO:0031224	1	0	3356	5	2	13440	EXTL3,FLT4
GO:CC	plasma membrane	GO:0005886	1	0	2619	5	1	13440	FLT4
GO:CC	endoplasmic reticulum	GO:0005783	1	0	894	5	1	13440	EXTL3
GO:CC	peroxisome	GO:0005777	1	0	85	5	1	13440	PMVK
GO:CC	cytoplasm	GO:0005737	1	0	6542	5	5	13440	KDM4A,PMVK,PRDM16,EXTL3,FLT4
GO:CC	nucleolus	GO:0005730	1	0	616	5	1	13440	KDM4A
GO:CC	chromosome	GO:0005694	1	0	809	5	1	13440	KDM4A
GO:CC	nucleoplasm	GO:0005654	1	0	2648	5	3	13440	KDM4A,PRDM16,FLT4
GO:CC	Golgi apparatus	GO:0005794	1	0	807	5	1	13440	EXTL3
GO:CC	intrinsic component of plasma membrane	GO:0031226	1	0	656	5	1	13440	FLT4
GO:CC	membrane-enclosed lumen	GO:0031974	1	0	3162	5	3	13440	KDM4A,PRDM16,FLT4
GO:CC	nuclear lumen	GO:0031981	1	0	2918	5	3	13440	KDM4A,PRDM16,FLT4
GO:CC	cellular anatomical entity	GO:0110165	1	0	13265	5	5	13440	KDM4A,PMVK,PRDM16,EXTL3,FLT4
GO:CC	chromosomal region	GO:0098687	1	0	183	5	1	13440	KDM4A
GO:CC	cell periphery	GO:0071944	1	0	2860	5	1	13440	FLT4
GO:CC	intracellular organelle lumen	GO:0070013	1	0	3162	5	3	13440	KDM4A,PRDM16,FLT4
GO:CC	receptor complex	GO:0043235	1	0	222	5	1	13440	FLT4
GO:CC	organelle lumen	GO:0043233	1	0	3162	5	3	13440	KDM4A,PRDM16,FLT4
GO:CC	intracellular non-membrane-bounded organelle	GO:0043232	1	0	3161	5	1	13440	KDM4A
GO:CC	intracellular membrane-bounded organelle	GO:0043231	1	0	7077	5	5	13440	KDM4A,PMVK,PRDM16,EXTL3,FLT4
GO:CC	intracellular organelle	GO:0043229	1	0	8301	5	5	13440	KDM4A,PMVK,PRDM16,EXTL3,FLT4
GO:CC	non-membrane-bounded organelle	GO:0043228	1	0	3162	5	1	13440	KDM4A
GO:CC	membrane-bounded organelle	GO:0043227	1	0	7373	5	5	13440	KDM4A,PMVK,PRDM16,EXTL3,FLT4
GO:CC	organelle	GO:0043226	1	0	8514	5	5	13440	KDM4A,PMVK,PRDM16,EXTL3,FLT4
GO:CC	microbody	GO:0042579	1	0	85	5	1	13440	PMVK
GO:CC	protein-containing complex	GO:0032991	1	0	3592	5	1	13440	FLT4
HP	External genital hypoplasia	HP:0003241	1	0	496	4	1	4372	PRDM16
HP	Elevated serum creatine kinase	HP:0003236	1	0	259	4	1	4372	PRDM16
HP	Short nose	HP:0003196	1	0	252	4	1	4372	EXTL3
HP	Increased circulating IgE level	HP:0003212	1	0	32	4	1	4372	EXTL3
HP	Myopathy	HP:0003198	1	0	295	4	1	4372	PRDM16
HP	Long nose	HP:0003189	1	0	29	4	1	4372	EXTL3
HP	Abnormality of the ischium	HP:0003174	1	0	22	4	1	4372	EXTL3
HP	Abnormal acetabulum morphology	HP:0003170	1	0	68	4	1	4372	EXTL3
HP	Abnormality of chromosome stability	HP:0003220	1	0	43	4	1	4372	PMVK
HP	Visceromegaly	HP:0003271	1	0	626	4	1	4372	EXTL3
HP	Abnormal form of the vertebral bodies	HP:0003312	1	0	272	4	1	4372	EXTL3
HP	Hyperlordosis	HP:0003307	1	0	165	4	1	4372	EXTL3
HP	Abnormality of the odontoid process	HP:0003310	1	0	30	4	1	4372	EXTL3
HP	Hypoplasia of the odontoid process	HP:0003311	1	0	25	4	1	4372	EXTL3
HP	Limb joint contracture	HP:0003121	1	0	347	4	2	4372	PRDM16,EXTL3
HP	Abnormality of the cervical spine	HP:0003319	1	0	357	4	1	4372	EXTL3
HP	Abnormal bone structure	HP:0003330	1	0	653	4	1	4372	EXTL3
HP	Abnormal enchondral ossification	HP:0003336	1	0	114	4	1	4372	EXTL3
HP	Abnormal femoral neck/head morphology	HP:0003366	1	0	152	4	1	4372	EXTL3
HP	Abnormal femoral neck morphology	HP:0003367	1	0	131	4	1	4372	EXTL3
HP	Abnormal femoral head morphology	HP:0003368	1	0	62	4	1	4372	EXTL3
HP	Narrow greater sciatic notch	HP:0003375	1	0	18	4	1	4372	EXTL3
HP	EMG abnormality	HP:0003457	1	0	238	4	1	4372	PRDM16
HP	Abnormal vertebral morphology	HP:0003468	1	0	384	4	1	4372	EXTL3
HP	Abnormal hip bone morphology	HP:0003272	1	0	458	4	2	4372	PRDM16,EXTL3
HP	Hypoplasia of the capital femoral epiphysis	HP:0003090	1	0	15	4	1	4372	EXTL3
HP	Abnormality of the musculature	HP:0003011	1	0	2511	4	2	4372	PRDM16,EXTL3
HP	Enlarged metaphyses	HP:0003051	1	0	5	4	1	4372	EXTL3
HP	Abnormality of limb bone morphology	HP:0002813	1	0	1432	4	3	4372	PRDM16,EXTL3,FLT4
HP	Kyphosis	HP:0002808	1	0	411	4	2	4372	PRDM16,EXTL3
HP	Recurrent lower respiratory tract infections	HP:0002783	1	0	110	4	1	4372	EXTL3
HP	Abnormal trachea morphology	HP:0002778	1	0	141	4	1	4372	EXTL3
HP	Tracheal stenosis	HP:0002777	1	0	26	4	1	4372	EXTL3
HP	Kyphoscoliosis	HP:0002751	1	0	166	4	1	4372	EXTL3
HP	Delayed skeletal maturation	HP:0002750	1	0	279	4	1	4372	EXTL3
HP	Immunodeficiency	HP:0002721	1	0	188	4	1	4372	EXTL3
HP	Recurrent infections	HP:0002719	1	0	712	4	1	4372	EXTL3
HP	Abnormality of the immune system	HP:0002715	1	0	1597	4	3	4372	PRDM16,EXTL3,FLT4
HP	Abnormality of the calvaria	HP:0002683	1	0	842	4	3	4372	PRDM16,EXTL3,FLT4
HP	Cloverleaf skull	HP:0002676	1	0	8	4	1	4372	EXTL3
HP	Coxa valga	HP:0002673	1	0	78	4	1	4372	EXTL3
HP	Epiphyseal dysplasia	HP:0002656	1	0	24	4	1	4372	EXTL3
HP	Skeletal dysplasia	HP:0002652	1	0	168	4	1	4372	EXTL3
HP	Abnormality of the lower limb	HP:0002814	1	0	1438	4	3	4372	PRDM16,EXTL3,FLT4
HP	Dislocated radial head	HP:0003083	1	0	35	4	1	4372	EXTL3
HP	Abnormality of the upper limb	HP:0002817	1	0	1351	4	3	4372	PRDM16,EXTL3,FLT4
HP	Abnormality of femur morphology	HP:0002823	1	0	224	4	1	4372	EXTL3
HP	Elbow dislocation	HP:0003042	1	0	76	4	1	4372	EXTL3
HP	Abnormality of the ankles	HP:0003028	1	0	124	4	1	4372	FLT4
HP	Abnormality of the wrist	HP:0003019	1	0	121	4	1	4372	EXTL3
HP	Disproportionate short stature	HP:0003498	1	0	113	4	1	4372	EXTL3
HP	Neuroblastoma	HP:0003006	1	0	42	4	1	4372	PRDM16
HP	Limited elbow movement	HP:0002996	1	0	119	4	1	4372	EXTL3
HP	Elbow flexion contracture	HP:0002987	1	0	74	4	1	4372	EXTL3
HP	Aplasia/Hypoplasia involving the central nervous system	HP:0002977	1	0	1608	4	2	4372	PRDM16,EXTL3
HP	Abnormality of the forearm	HP:0002973	1	0	197	4	1	4372	EXTL3
HP	Thoracic kyphosis	HP:0002942	1	0	41	4	1	4372	EXTL3
HP	Lumbar hyperlordosis	HP:0002938	1	0	69	4	1	4372	EXTL3
HP	Abnormality of thyroid physiology	HP:0002926	1	0	284	4	1	4372	PRDM16
HP	Abnormal ilium morphology	HP:0002867	1	0	82	4	1	4372	EXTL3
HP	Decreased circulating total IgM	HP:0002850	1	0	34	4	1	4372	EXTL3
HP	Abnormal T cell morphology	HP:0002843	1	0	59	4	1	4372	EXTL3
HP	Abnormality of the radius	HP:0002818	1	0	177	4	1	4372	EXTL3
HP	Abnormality of connective tissue	HP:0003549	1	0	1287	4	3	4372	PRDM16,EXTL3,FLT4
HP	Limb muscle weakness	HP:0003690	1	0	250	4	1	4372	EXTL3
HP	Congenital onset	HP:0003577	1	0	316	4	1	4372	FLT4
HP	Decreased proportion of CD4-positive helper T cells	HP:0005407	1	0	23	4	1	4372	EXTL3
HP	T lymphocytopenia	HP:0005403	1	0	42	4	1	4372	EXTL3
HP	Combined immunodeficiency	HP:0005387	1	0	22	4	1	4372	EXTL3
HP	Abnormality of B cell physiology	HP:0005372	1	0	212	4	1	4372	EXTL3
HP	Abnormality of humoral immunity	HP:0005368	1	0	239	4	1	4372	EXTL3
HP	Venous insufficiency	HP:0005293	1	0	33	4	1	4372	FLT4
HP	Decreased proportion of CD8-positive T cells	HP:0005415	1	0	5	4	1	4372	EXTL3
HP	Abnormality of the nares	HP:0005288	1	0	532	4	1	4372	EXTL3
HP	Abnormality of the synovia	HP:0005262	1	0	292	4	1	4372	EXTL3
HP	Abnormal left ventricular function	HP:0005162	1	0	77	4	1	4372	PRDM16
HP	Aortic arch aneurysm	HP:0005113	1	0	20	4	1	4372	PRDM16
HP	Abnormality of the intervertebral disk	HP:0005108	1	0	42	4	1	4372	EXTL3
HP	Abnormal sacrum morphology	HP:0005107	1	0	116	4	1	4372	EXTL3
HP	Abnormal nasal morphology	HP:0005105	1	0	1114	4	3	4372	PRDM16,EXTL3,FLT4
HP	Depressed nasal bridge	HP:0005280	1	0	483	4	2	4372	PRDM16,EXTL3
HP	Aplasia/Hypoplasia of the capital femoral epiphysis	HP:0005003	1	0	16	4	1	4372	EXTL3
HP	Secondary microcephaly	HP:0005484	1	0	157	4	1	4372	EXTL3
HP	Thoracolumbar kyphosis	HP:0005619	1	0	15	4	1	4372	EXTL3
HP	Abnormality of femoral epiphysis	HP:0006499	1	0	57	4	1	4372	EXTL3
HP	Aplasia/hypoplasia involving bones of the upper limbs	HP:0006496	1	0	481	4	1	4372	EXTL3
HP	Aplasia/Hypoplasia involving bones of the feet	HP:0006494	1	0	255	4	1	4372	PRDM16
HP	Aplasia/hypoplasia involving bones of the lower limbs	HP:0006493	1	0	322	4	1	4372	PRDM16
HP	Abnormal phalangeal joint morphology of the hand	HP:0006261	1	0	188	4	1	4372	PRDM16
HP	Abnormality of carpal bone ossification	HP:0006257	1	0	29	4	1	4372	EXTL3
HP	Abnormal tracheobronchial morphology	HP:0005607	1	0	280	4	1	4372	EXTL3
HP	Broad phalanx	HP:0006009	1	0	135	4	1	4372	EXTL3
HP	Aplasia/hypoplasia involving bones of the hand	HP:0005927	1	0	450	4	1	4372	EXTL3
HP	Abnormal finger phalanx morphology	HP:0005918	1	0	602	4	2	4372	PRDM16,EXTL3
HP	Abnormal metacarpal morphology	HP:0005916	1	0	146	4	1	4372	EXTL3
HP	Aplasia/Hypoplasia involving the metacarpal bones	HP:0005914	1	0	113	4	1	4372	EXTL3
HP	Spinal instability	HP:0005881	1	0	3	4	1	4372	EXTL3
HP	Broad long bones	HP:0005622	1	0	142	4	1	4372	EXTL3
HP	Abnormality of epiphysis morphology	HP:0005930	1	0	226	4	1	4372	EXTL3
HP	Predominantly lower limb lymphedema	HP:0003550	1	0	6	4	1	4372	FLT4
HP	Aortic aneurysm	HP:0004942	1	0	135	4	1	4372	PRDM16
HP	Abnormality of the pulmonary vasculature	HP:0004930	1	0	185	4	1	4372	FLT4
HP	Decreased circulating IgG level	HP:0004315	1	0	56	4	1	4372	EXTL3
HP	Decreased circulating antibody level	HP:0004313	1	0	151	4	1	4372	EXTL3
HP	Involuntary movements	HP:0004305	1	0	1005	4	2	4372	PRDM16,EXTL3
HP	Duplication of hand bones	HP:0004275	1	0	198	4	1	4372	EXTL3
HP	Clinodactyly of the 5th finger	HP:0004209	1	0	278	4	2	4372	PRDM16,FLT4
HP	Abnormal 5th finger morphology	HP:0004207	1	0	374	4	2	4372	PRDM16,FLT4
HP	Short stature	HP:0004322	1	0	1177	4	2	4372	PRDM16,EXTL3
HP	Deviation of finger	HP:0004097	1	0	376	4	2	4372	PRDM16,FLT4
HP	Abnormal muscle tone	HP:0003808	1	0	1823	4	2	4372	PRDM16,EXTL3
HP	Excessive salivation	HP:0003781	1	0	111	4	1	4372	EXTL3
HP	Scoliosis	HP:0002650	1	0	910	4	2	4372	PRDM16,EXTL3
HP	Onset	HP:0003674	1	0	1129	4	2	4372	PMVK,FLT4
HP	Middle age onset	HP:0003596	1	0	14	4	1	4372	PMVK
HP	Adult onset	HP:0003581	1	0	208	4	1	4372	PMVK
HP	Abnormality of the radial head	HP:0003995	1	0	38	4	1	4372	EXTL3
HP	Pulmonary artery atresia	HP:0004935	1	0	16	4	1	4372	FLT4
HP	Abnormality of body weight	HP:0004323	1	0	1512	4	1	4372	PRDM16
HP	Decreased body weight	HP:0004325	1	0	1258	4	1	4372	PRDM16
HP	Laryngotracheal stenosis	HP:0004894	1	0	4	4	1	4372	EXTL3
HP	Severe platyspondyly	HP:0004565	1	0	5	4	1	4372	EXTL3
HP	Preauricular pit	HP:0004467	1	0	39	4	1	4372	FLT4
HP	Severe combined immunodeficiency	HP:0004430	1	0	18	4	1	4372	EXTL3
HP	Abnormality of the cheek	HP:0004426	1	0	202	4	2	4372	EXTL3,FLT4
HP	Abnormality of the pulmonary artery	HP:0004414	1	0	113	4	1	4372	FLT4
HP	Increased body weight	HP:0004324	1	0	406	4	1	4372	PRDM16
HP	Abnormality of the pylorus	HP:0004400	1	0	122	4	1	4372	PRDM16
HP	Neuroblastic tumor	HP:0004376	1	0	42	4	1	4372	PRDM16
HP	Neoplasm of the nervous system	HP:0004375	1	0	157	4	1	4372	PRDM16
HP	Hemiplegia/hemiparesis	HP:0004374	1	0	197	4	1	4372	PRDM16
HP	Abnormal lymphocyte morphology	HP:0004332	1	0	147	4	1	4372	EXTL3
HP	Abnormal posterior eye segment morphology	HP:0004329	1	0	1171	4	1	4372	PRDM16
HP	Abnormal anterior eye segment morphology	HP:0004328	1	0	1084	4	1	4372	PRDM16
HP	Abnormality of the anus	HP:0004378	1	0	190	4	2	4372	PRDM16,EXTL3
HP	Abnormality of calvarial morphology	HP:0002648	1	0	730	4	3	4372	PRDM16,EXTL3,FLT4
HP	Polyphagia	HP:0002591	1	0	45	4	1	4372	PRDM16
HP	Abnormal venous morphology	HP:0002624	1	0	120	4	1	4372	FLT4
HP	Abnormal rib cage morphology	HP:0001547	1	0	322	4	1	4372	PRDM16
HP	Obesity	HP:0001513	1	0	365	4	1	4372	PRDM16
HP	Intrauterine growth retardation	HP:0001511	1	0	485	4	1	4372	FLT4
HP	Growth delay	HP:0001510	1	0	1570	4	3	4372	PRDM16,EXTL3,FLT4
HP	Failure to thrive	HP:0001508	1	0	890	4	1	4372	PRDM16
HP	Growth abnormality	HP:0001507	1	0	2244	4	3	4372	PRDM16,EXTL3,FLT4
HP	Abnormality of the amniotic fluid	HP:0001560	1	0	336	4	1	4372	EXTL3
HP	Broad finger	HP:0001500	1	0	124	4	1	4372	EXTL3
HP	Hepatic cysts	HP:0001407	1	0	17	4	1	4372	EXTL3
HP	Hepatic steatosis	HP:0001397	1	0	111	4	1	4372	PRDM16
HP	Abnormality of the liver	HP:0001392	1	0	900	4	2	4372	PRDM16,EXTL3
HP	Joint stiffness	HP:0001387	1	0	162	4	1	4372	PRDM16
HP	Hip dysplasia	HP:0001385	1	0	144	4	1	4372	PRDM16
HP	Abnormal hip joint morphology	HP:0001384	1	0	284	4	1	4372	EXTL3
HP	Abnormal abdomen morphology	HP:0001438	1	0	675	4	1	4372	EXTL3
HP	Limitation of joint mobility	HP:0001376	1	0	348	4	2	4372	PRDM16,EXTL3
HP	Polyhydramnios	HP:0001561	1	0	214	4	1	4372	EXTL3
HP	Abnormal hair morphology	HP:0001595	1	0	1067	4	1	4372	PRDM16
HP	Patent ductus arteriosus	HP:0001643	1	0	256	4	1	4372	PRDM16
HP	Pulmonic stenosis	HP:0001642	1	0	102	4	1	4372	FLT4
HP	Abnormal pulmonary valve morphology	HP:0001641	1	0	55	4	1	4372	FLT4
HP	Cardiomyopathy	HP:0001638	1	0	459	4	1	4372	PRDM16
HP	Abnormal myocardium morphology	HP:0001637	1	0	485	4	1	4372	PRDM16
HP	Tetralogy of Fallot	HP:0001636	1	0	139	4	2	4372	PRDM16,FLT4
HP	Abnormality of the integument	HP:0001574	1	0	2207	4	4	4372	PMVK,PRDM16,EXTL3,FLT4
HP	Congestive heart failure	HP:0001635	1	0	195	4	1	4372	PRDM16
HP	Abnormal mitral valve morphology	HP:0001633	1	0	117	4	1	4372	EXTL3
HP	Abnormal heart morphology	HP:0001627	1	0	1220	4	3	4372	PRDM16,EXTL3,FLT4
HP	Abnormality of the cardiovascular system	HP:0001626	1	0	2272	4	3	4372	PRDM16,EXTL3,FLT4
HP	Laryngeal stenosis	HP:0001602	1	0	13	4	1	4372	EXTL3
HP	Abnormality of the larynx	HP:0001600	1	0	164	4	1	4372	EXTL3
HP	Abnormality of the nail	HP:0001597	1	0	409	4	1	4372	FLT4
HP	Mitral valve prolapse	HP:0001634	1	0	94	4	1	4372	EXTL3
HP	Joint dislocation	HP:0001373	1	0	325	4	1	4372	EXTL3
HP	Flexion contracture	HP:0001371	1	0	668	4	2	4372	PRDM16,EXTL3
HP	Abnormal joint morphology	HP:0001367	1	0	969	4	3	4372	PRDM16,EXTL3,FLT4
HP	Broad metacarpals	HP:0001230	1	0	17	4	1	4372	EXTL3
HP	Interphalangeal joint contracture of finger	HP:0001220	1	0	178	4	1	4372	PRDM16
HP	Delayed ossification of carpal bones	HP:0001216	1	0	13	4	1	4372	EXTL3
HP	Abnormality of prenatal development or birth	HP:0001197	1	0	830	4	2	4372	EXTL3,FLT4
HP	Abnormality of the carpal bones	HP:0001191	1	0	78	4	1	4372	EXTL3
HP	Preaxial hand polydactyly	HP:0001177	1	0	51	4	1	4372	EXTL3
HP	Intellectual disability	HP:0001249	1	0	1681	4	2	4372	PRDM16,EXTL3
HP	Abnormal thumb morphology	HP:0001172	1	0	334	4	1	4372	EXTL3
HP	Abnormality of the metacarpal bones	HP:0001163	1	0	183	4	1	4372	EXTL3
HP	Hand polydactyly	HP:0001161	1	0	149	4	1	4372	EXTL3
HP	Brachydactyly	HP:0001156	1	0	315	4	3	4372	PRDM16,EXTL3,FLT4
HP	Abnormality of the hand	HP:0001155	1	0	1240	4	3	4372	PRDM16,EXTL3,FLT4
HP	Ocular albinism	HP:0001107	1	0	20	4	1	4372	PRDM16
HP	Abnormal fundus morphology	HP:0001098	1	0	1171	4	1	4372	PRDM16
HP	Abnormality of finger	HP:0001167	1	0	976	4	3	4372	PRDM16,EXTL3,FLT4
HP	Seizure	HP:0001250	1	0	1691	4	2	4372	PRDM16,EXTL3
HP	Hypotonia	HP:0001252	1	0	1567	4	2	4372	PRDM16,EXTL3
HP	Spasticity	HP:0001257	1	0	817	4	1	4372	EXTL3
HP	Craniosynostosis	HP:0001363	1	0	144	4	1	4372	EXTL3
HP	Hyperreflexia	HP:0001347	1	0	664	4	1	4372	EXTL3
HP	Absent speech	HP:0001344	1	0	278	4	2	4372	PRDM16,EXTL3
HP	Specific learning disability	HP:0001328	1	0	239	4	2	4372	EXTL3,FLT4
HP	Muscle weakness	HP:0001324	1	0	889	4	1	4372	EXTL3
HP	Reduced tendon reflexes	HP:0001315	1	0	510	4	1	4372	EXTL3
HP	Abnormal nervous system electrophysiology	HP:0001311	1	0	577	4	1	4372	PRDM16
HP	Generalized hypotonia	HP:0001290	1	0	973	4	1	4372	EXTL3
HP	Gait disturbance	HP:0001288	1	0	1010	4	2	4372	PRDM16,EXTL3
HP	Hypertonia	HP:0001276	1	0	965	4	1	4372	EXTL3
HP	Agenesis of corpus callosum	HP:0001274	1	0	284	4	1	4372	PRDM16
HP	Abnormal corpus callosum morphology	HP:0001273	1	0	787	4	2	4372	PRDM16,EXTL3
HP	Motor delay	HP:0001270	1	0	657	4	1	4372	EXTL3
HP	Hyporeflexia	HP:0001265	1	0	349	4	1	4372	EXTL3
HP	Global developmental delay	HP:0001263	1	0	1587	4	2	4372	PRDM16,EXTL3
HP	Dilated cardiomyopathy	HP:0001644	1	0	147	4	1	4372	PRDM16
HP	Abnormality of pelvic girdle bone morphology	HP:0002644	1	0	512	4	2	4372	PRDM16,EXTL3
HP	Mitral regurgitation	HP:0001653	1	0	125	4	1	4372	PRDM16
HP	Abnormal aortic morphology	HP:0001679	1	0	315	4	2	4372	PRDM16,FLT4
HP	Recurrent respiratory infections	HP:0002205	1	0	445	4	1	4372	EXTL3
HP	Generalized-onset seizure	HP:0002197	1	0	328	4	1	4372	EXTL3
HP	Delayed gross motor development	HP:0002194	1	0	277	4	1	4372	EXTL3
HP	Opisthotonus	HP:0002179	1	0	43	4	1	4372	EXTL3
HP	Spinal cord compression	HP:0002176	1	0	24	4	1	4372	EXTL3
HP	Neurological speech impairment	HP:0002167	1	0	1392	4	2	4372	PRDM16,EXTL3
HP	Generalized hirsutism	HP:0002230	1	0	93	4	1	4372	PRDM16
HP	Nail dysplasia	HP:0002164	1	0	147	4	1	4372	FLT4
HP	Cerebral cortical atrophy	HP:0002120	1	0	287	4	1	4372	PRDM16
HP	Ventriculomegaly	HP:0002119	1	0	609	4	2	4372	PRDM16,EXTL3
HP	Abnormality of the cerebral ventricles	HP:0002118	1	0	772	4	2	4372	PRDM16,EXTL3
HP	Pneumonia	HP:0002090	1	0	200	4	1	4372	EXTL3
HP	Abnormal lung morphology	HP:0002088	1	0	926	4	2	4372	EXTL3,FLT4
HP	Abnormality of the upper respiratory tract	HP:0002087	1	0	368	4	1	4372	EXTL3
HP	Abnormality of the spinal cord	HP:0002143	1	0	268	4	1	4372	EXTL3
HP	Abnormality of the respiratory system	HP:0002086	1	0	1699	4	2	4372	EXTL3,FLT4
HP	Hepatomegaly	HP:0002240	1	0	501	4	1	4372	EXTL3
HP	Drooling	HP:0002307	1	0	103	4	1	4372	EXTL3
HP	Varicose veins	HP:0002619	1	0	27	4	1	4372	FLT4
HP	Vascular dilatation	HP:0002617	1	0	179	4	1	4372	PRDM16
HP	Abnormality of the vasculature	HP:0002597	1	0	1575	4	3	4372	PRDM16,EXTL3,FLT4
HP	Abnormality of lower limb epiphysis morphology	HP:0006500	1	0	62	4	1	4372	EXTL3
HP	Abnormal stomach morphology	HP:0002577	1	0	249	4	1	4372	PRDM16
HP	Inability to walk	HP:0002540	1	0	257	4	1	4372	EXTL3
HP	Abnormal intestine morphology	HP:0002242	1	0	714	4	1	4372	PRDM16
HP	Abnormal cerebral cortex morphology	HP:0002538	1	0	629	4	1	4372	PRDM16
HP	Upper motor neuron dysfunction	HP:0002493	1	0	1194	4	2	4372	PRDM16,EXTL3
HP	Poor speech	HP:0002465	1	0	281	4	1	4372	PRDM16
HP	Language impairment	HP:0002463	1	0	826	4	2	4372	PRDM16,EXTL3
HP	Distal muscle weakness	HP:0002460	1	0	182	4	1	4372	EXTL3
HP	EEG abnormality	HP:0002353	1	0	474	4	1	4372	PRDM16
HP	Cervical cord compression	HP:0002341	1	0	6	4	1	4372	EXTL3
HP	Abnormal cerebral white matter morphology	HP:0002500	1	0	906	4	2	4372	PRDM16,EXTL3
HP	Hypoplasia of the corpus callosum	HP:0002079	1	0	478	4	1	4372	EXTL3
HP	Abnormal cerebral morphology	HP:0002060	1	0	1727	4	2	4372	PRDM16,EXTL3
HP	Cerebral atrophy	HP:0002059	1	0	631	4	1	4372	PRDM16
HP	Postaxial foot polydactyly	HP:0001830	1	0	50	4	1	4372	EXTL3
HP	Foot polydactyly	HP:0001829	1	0	97	4	2	4372	PRDM16,EXTL3
HP	Nonimmune hydrops fetalis	HP:0001790	1	0	48	4	1	4372	FLT4
HP	Hydrops fetalis	HP:0001789	1	0	99	4	1	4372	FLT4
HP	Ankle swelling	HP:0001785	1	0	4	4	1	4372	FLT4
HP	Abnormality of toe	HP:0001780	1	0	596	4	2	4372	PRDM16,EXTL3
HP	Abnormality of blood and blood-forming tissues	HP:0001871	1	0	1163	4	2	4372	PRDM16,EXTL3
HP	Short foot	HP:0001773	1	0	114	4	1	4372	PRDM16
HP	Abnormality of the spleen	HP:0001743	1	0	493	4	1	4372	PRDM16
HP	Annular pancreas	HP:0001734	1	0	15	4	1	4372	PRDM16
HP	Abnormality of the pancreas	HP:0001732	1	0	252	4	1	4372	PRDM16
HP	Abnormal cardiac ventricle morphology	HP:0001713	1	0	536	4	1	4372	PRDM16
HP	Abnormal left ventricle morphology	HP:0001711	1	0	105	4	1	4372	PRDM16
HP	Conotruncal defect	HP:0001710	1	0	195	4	2	4372	PRDM16,FLT4
HP	Abnormal foot morphology	HP:0001760	1	0	1178	4	2	4372	PRDM16,EXTL3
HP	Abnormality of neutrophils	HP:0001874	1	0	242	4	1	4372	PRDM16
HP	Abnormal eosinophil morphology	HP:0001879	1	0	48	4	1	4372	EXTL3
HP	Eosinophilia	HP:0001880	1	0	47	4	1	4372	EXTL3
HP	Anal atresia	HP:0002023	1	0	119	4	1	4372	EXTL3
HP	Pyloric stenosis	HP:0002021	1	0	119	4	1	4372	PRDM16
HP	Gastroesophageal reflux	HP:0002020	1	0	371	4	1	4372	PRDM16
HP	Constipation	HP:0002019	1	0	319	4	1	4372	PRDM16
HP	Dysphagia	HP:0002015	1	0	434	4	1	4372	PRDM16
HP	Abnormality of the abdominal organs	HP:0002012	1	0	1079	4	2	4372	PRDM16,EXTL3
HP	Morphological central nervous system abnormality	HP:0002011	1	0	2443	4	2	4372	PRDM16,EXTL3
HP	Frontal bossing	HP:0002007	1	0	323	4	2	4372	PRDM16,EXTL3
HP	Abnormal facial shape	HP:0001999	1	0	969	4	2	4372	EXTL3,FLT4
HP	Leukocytosis	HP:0001974	1	0	105	4	1	4372	EXTL3
HP	Abnormality of metabolism/homeostasis	HP:0001939	1	0	2180	4	4	4372	PMVK,PRDM16,EXTL3,FLT4
HP	Abnormal granulocyte morphology	HP:0001911	1	0	280	4	2	4372	PRDM16,EXTL3
HP	Lymphopenia	HP:0001888	1	0	111	4	1	4372	EXTL3
HP	Leukopenia	HP:0001882	1	0	209	4	1	4372	EXTL3
HP	Abnormal leukocyte morphology	HP:0001881	1	0	487	4	2	4372	PRDM16,EXTL3
HP	Abnormal cardiac septum morphology	HP:0001671	1	0	559	4	1	4372	PRDM16
HP	Abnormality of limb epiphysis morphology	HP:0006505	1	0	97	4	1	4372	EXTL3
HP	Cranial nerve paralysis	HP:0006824	1	0	289	4	1	4372	PRDM16
HP	Lipid accumulation in hepatocytes	HP:0006561	1	0	113	4	1	4372	PRDM16
HP	Abnormal jaw morphology	HP:0030791	1	0	903	4	1	4372	EXTL3
HP	Left ventricular noncompaction	HP:0030682	1	0	14	4	1	4372	PRDM16
HP	Abnormal morphology of myocardial trabeculae	HP:0030681	1	0	16	4	1	4372	PRDM16
HP	Abnormality of cardiovascular system morphology	HP:0030680	1	0	1495	4	3	4372	PRDM16,EXTL3,FLT4
HP	Abnormal ocular adnexa morphology	HP:0030669	1	0	1250	4	2	4372	PRDM16,FLT4
HP	Soft tissue sarcoma	HP:0030448	1	0	114	4	1	4372	FLT4
HP	Abnormal cardiac ventricular function	HP:0030872	1	0	91	4	1	4372	PRDM16
HP	Increased intervertebral space	HP:0030320	1	0	4	4	1	4372	EXTL3
HP	Abnormality of central nervous system electrophysiology	HP:0030178	1	0	500	4	1	4372	PRDM16
HP	Clinodactyly	HP:0030084	1	0	454	4	2	4372	PRDM16,FLT4
HP	Peripheral primitive neuroectodermal neoplasm	HP:0030067	1	0	43	4	1	4372	PRDM16
HP	Primitive neuroectodermal tumor	HP:0030065	1	0	49	4	1	4372	PRDM16
HP	Neuroepithelial neoplasm	HP:0030063	1	0	70	4	1	4372	PRDM16
HP	Neuroectodermal neoplasm	HP:0030061	1	0	71	4	1	4372	PRDM16
HP	Upper extremity joint dislocation	HP:0030310	1	0	86	4	1	4372	EXTL3
HP	Nervous tissue neoplasm	HP:0030060	1	0	71	4	1	4372	PRDM16
HP	Abnormality of cardiovascular system electrophysiology	HP:0030956	1	0	412	4	1	4372	PRDM16
HP	Abnormal pulmonary artery morphology	HP:0030966	1	0	102	4	1	4372	FLT4
HP	Abnormal ear morphology	HP:0031703	1	0	1761	4	1	4372	PRDM16
HP	Abnormal pulmonary valve physiology	HP:0031654	1	0	122	4	1	4372	FLT4
HP	Abnormal heart valve physiology	HP:0031653	1	0	298	4	2	4372	PRDM16,FLT4
HP	Abnormal atrioventricular valve physiology	HP:0031650	1	0	159	4	1	4372	PRDM16
HP	Abnormal mitral valve physiology	HP:0031481	1	0	138	4	1	4372	PRDM16
HP	Impairment in personality functioning	HP:0031466	1	0	605	4	1	4372	FLT4
HP	Abnormal morphology of the great vessels	HP:0030962	1	0	565	4	2	4372	PRDM16,FLT4
HP	Abnormal lymphocyte physiology	HP:0031409	1	0	233	4	1	4372	EXTL3
HP	Abnormal proportion of CD4-positive T cells	HP:0031392	1	0	27	4	1	4372	EXTL3
HP	Decreased lymphocyte proliferation in response to mitogen	HP:0031381	1	0	20	4	1	4372	EXTL3
HP	Abnormal lymphocyte proliferation	HP:0031378	1	0	24	4	1	4372	EXTL3
HP	Abnormal cell proliferation	HP:0031377	1	0	24	4	1	4372	EXTL3
HP	Abnormal morphology of left ventricular trabeculae	HP:0031192	1	0	14	4	1	4372	PRDM16
HP	Storage in hepatocytes	HP:0031137	1	0	113	4	1	4372	PRDM16
HP	Abnormal proportion of CD8-positive T cells	HP:0031393	1	0	11	4	1	4372	EXTL3
HP	Abnormal ear physiology	HP:0031704	1	0	1334	4	1	4372	PRDM16
HP	Flexion contracture of digit	HP:0030044	1	0	291	4	1	4372	PRDM16
HP	Abnormal larynx morphology	HP:0025423	1	0	104	4	1	4372	EXTL3
HP	Functional abnormality of the gastrointestinal tract	HP:0012719	1	0	899	4	1	4372	PRDM16
HP	Morphological abnormality of the gastrointestinal tract	HP:0012718	1	0	915	4	2	4372	PRDM16,EXTL3
HP	Increased inflammatory response	HP:0012649	1	0	883	4	2	4372	EXTL3,FLT4
HP	Abnormal inflammatory response	HP:0012647	1	0	883	4	2	4372	EXTL3,FLT4
HP	Abnormal nervous system morphology	HP:0012639	1	0	2639	4	2	4372	PRDM16,EXTL3
HP	Abnormal nervous system physiology	HP:0012638	1	0	3156	4	3	4372	PRDM16,EXTL3,FLT4
HP	Thoracic aortic aneurysm	HP:0012727	1	0	97	4	1	4372	PRDM16
HP	Abnormal involuntary eye movements	HP:0012547	1	0	931	4	2	4372	PRDM16,EXTL3
HP	Abnormality of brain morphology	HP:0012443	1	0	2240	4	2	4372	PRDM16,EXTL3
HP	Abnormal social behavior	HP:0012433	1	0	173	4	1	4372	EXTL3
HP	Camptodactyly	HP:0012385	1	0	266	4	1	4372	PRDM16
HP	Abnormal eye physiology	HP:0012373	1	0	2174	4	2	4372	PRDM16,EXTL3
HP	Abnormal eye morphology	HP:0012372	1	0	2087	4	3	4372	PRDM16,EXTL3,FLT4
HP	Abnormal homeostasis	HP:0012337	1	0	1363	4	1	4372	FLT4
HP	Brain atrophy	HP:0012444	1	0	701	4	1	4372	PRDM16
HP	Abnormal T cell subset distribution	HP:0025540	1	0	44	4	1	4372	EXTL3
HP	Anorectal anomaly	HP:0012732	1	0	270	4	2	4372	PRDM16,EXTL3
HP	Papilloma	HP:0012740	1	0	44	4	1	4372	FLT4
HP	Abnormal cellular phenotype	HP:0025354	1	0	503	4	2	4372	PMVK,EXTL3
HP	Delayed ability to sit	HP:0025336	1	0	22	4	1	4372	EXTL3
HP	Abnormality of esophagus physiology	HP:0025270	1	0	654	4	1	4372	PRDM16
HP	Abnormality of digestive system morphology	HP:0025033	1	0	915	4	2	4372	PRDM16,EXTL3
HP	Abnormality of digestive system physiology	HP:0025032	1	0	1841	4	1	4372	PRDM16
HP	Abnormality of the digestive system	HP:0025031	1	0	2488	4	2	4372	PRDM16,EXTL3
HP	Macule	HP:0012733	1	0	206	4	1	4372	PRDM16
HP	Abnormal vascular morphology	HP:0025015	1	0	796	4	2	4372	PRDM16,FLT4
HP	Abnormal eosinophil count	HP:0020064	1	0	47	4	1	4372	EXTL3
HP	Clinical modifier	HP:0012823	1	0	1697	4	2	4372	PMVK,FLT4
HP	Abnormality of the optic disc	HP:0012795	1	0	637	4	1	4372	PRDM16
HP	Flexion contracture of finger	HP:0012785	1	0	199	4	1	4372	PRDM16
HP	Neurodevelopmental abnormality	HP:0012759	1	0	2423	4	3	4372	PRDM16,EXTL3,FLT4
HP	Neurodevelopmental delay	HP:0012758	1	0	1968	4	2	4372	PRDM16,EXTL3
HP	Motor seizure	HP:0020219	1	0	316	4	1	4372	EXTL3
HP	Clinical course	HP:0031797	1	0	1515	4	2	4372	PMVK,FLT4
HP	Abnormal oral physiology	HP:0031815	1	0	210	4	1	4372	EXTL3
HP	Abnormal oral morphology	HP:0031816	1	0	1782	4	3	4372	PRDM16,EXTL3,FLT4
HP	Large face	HP:0100729	1	0	225	4	1	4372	EXTL3
HP	Lichenification	HP:0100725	1	0	11	4	1	4372	FLT4
HP	Self-injurious behavior	HP:0100716	1	0	157	4	1	4372	PRDM16
HP	Abnormal lumbar spine morphology	HP:0100712	1	0	22	4	1	4372	EXTL3
HP	Abnormal thoracic spine morphology	HP:0100711	1	0	86	4	1	4372	EXTL3
HP	Cellulitis	HP:0100658	1	0	39	4	1	4372	FLT4
HP	Abnormal eating behavior	HP:0100738	1	0	70	4	1	4372	PRDM16
HP	Displacement of the urethral meatus	HP:0100627	1	0	314	4	1	4372	PRDM16
HP	Lower limb asymmetry	HP:0100559	1	0	29	4	1	4372	PRDM16
HP	Asymmetric growth	HP:0100555	1	0	46	4	1	4372	PRDM16
HP	Abnormality of forebrain morphology	HP:0100547	1	0	1753	4	2	4372	PRDM16,EXTL3
HP	Abnormal localization of kidney	HP:0100542	1	0	162	4	1	4372	EXTL3
HP	Abnormality of the supraorbital ridges	HP:0100538	1	0	87	4	1	4372	FLT4
HP	Abnormality of lower limb joint	HP:0100491	1	0	575	4	2	4372	EXTL3,FLT4
HP	Lipoatrophy	HP:0100578	1	0	67	4	1	4372	PRDM16
HP	Camptodactyly of finger	HP:0100490	1	0	174	4	1	4372	PRDM16
HP	Vascular neoplasm	HP:0100742	1	0	134	4	2	4372	EXTL3,FLT4
HP	Abnormality of salivation	HP:0100755	1	0	166	4	1	4372	EXTL3
HP	Abnormal circulating IgG level	HP:0410242	1	0	64	4	1	4372	EXTL3
HP	Abnormal circulating IgE level	HP:0410241	1	0	36	4	1	4372	EXTL3
HP	Abnormal liver morphology	HP:0410042	1	0	717	4	2	4372	PRDM16,EXTL3
HP	Angiosarcoma	HP:0200058	1	0	3	4	1	4372	FLT4
HP	Porokeratosis	HP:0200044	1	0	6	4	1	4372	PMVK
HP	Abnormality of globe location	HP:0100886	1	0	861	4	3	4372	PRDM16,EXTL3,FLT4
HP	Abnormality of the humeroradial joint	HP:0100744	1	0	43	4	1	4372	EXTL3
HP	Abnormality of the palm	HP:0100871	1	0	338	4	1	4372	EXTL3
HP	Abnormal fear/anxiety-related behavior	HP:0100852	1	0	328	4	1	4372	FLT4
HP	Abnormal emotion/affect behavior	HP:0100851	1	0	517	4	1	4372	PRDM16
HP	Malignant neoplasm of the central nervous system	HP:0100836	1	0	73	4	1	4372	PRDM16
HP	Toenail dysplasia	HP:0100797	1	0	12	4	1	4372	FLT4
HP	Abnormal lymphatic vessel morphology	HP:0100766	1	0	13	4	1	4372	FLT4
HP	Abnormality of the lymphatic system	HP:0100763	1	0	595	4	2	4372	PRDM16,FLT4
HP	Broad ischia	HP:0100865	1	0	3	4	1	4372	EXTL3
HP	Contractures of the joints of the upper limbs	HP:0100360	1	0	274	4	2	4372	PRDM16,EXTL3
HP	Periauricular skin pits	HP:0100277	1	0	43	4	1	4372	FLT4
HP	Skin pit	HP:0100276	1	0	56	4	1	4372	FLT4
HP	Thin corpus callosum	HP:0033725	1	0	721	4	2	4372	PRDM16,EXTL3
HP	Abnormal blood vessel morphology	HP:0033353	1	0	791	4	2	4372	PRDM16,FLT4
HP	Abnormality of the musculoskeletal system	HP:0033127	1	0	3277	4	3	4372	PRDM16,EXTL3,FLT4
HP	Myoclonic seizure	HP:0032794	1	0	178	4	1	4372	EXTL3
HP	Abnormal granulocyte count	HP:0032309	1	0	204	4	1	4372	EXTL3
HP	Abnormal immune system morphology	HP:0032251	1	0	507	4	2	4372	PRDM16,EXTL3
HP	Finger clinodactyly	HP:0040019	1	0	309	4	2	4372	PRDM16,FLT4
HP	Decreased proportion of CD4-positive T cells	HP:0032218	1	0	26	4	1	4372	EXTL3
HP	Unusual infection	HP:0032101	1	0	756	4	1	4372	EXTL3
HP	Abnormal male urethral meatus morphology	HP:0032076	1	0	314	4	1	4372	PRDM16
HP	Hypereosinophilia	HP:0032061	1	0	4	4	1	4372	EXTL3
HP	Abnormality of the ocular adnexa	HP:0032039	1	0	1265	4	2	4372	PRDM16,FLT4
HP	Abnormal cranial nerve physiology	HP:0031910	1	0	291	4	1	4372	PRDM16
HP	Abnormal reflex	HP:0031826	1	0	1056	4	1	4372	EXTL3
HP	Abnormal circulating metabolite concentration	HP:0032180	1	0	1073	4	1	4372	PRDM16
HP	Abnormality of limbs	HP:0040064	1	0	1964	4	3	4372	PRDM16,EXTL3,FLT4
HP	Abnormality of limb bone	HP:0040068	1	0	1432	4	3	4372	PRDM16,EXTL3,FLT4
HP	Abnormal lower limb bone morphology	HP:0040069	1	0	615	4	2	4372	PRDM16,EXTL3
HP	Abnormal tendon morphology	HP:0100261	1	0	692	4	2	4372	PRDM16,EXTL3
HP	Postaxial polydactyly	HP:0100259	1	0	126	4	1	4372	EXTL3
HP	Preaxial polydactyly	HP:0100258	1	0	70	4	1	4372	EXTL3
HP	Metaphyseal dysplasia	HP:0100255	1	0	26	4	1	4372	EXTL3
HP	Sarcoma	HP:0100242	1	0	164	4	1	4372	FLT4
HP	Abnormality of movement	HP:0100022	1	0	1825	4	2	4372	PRDM16,EXTL3
HP	Neoplasm of the central nervous system	HP:0100006	1	0	137	4	1	4372	PRDM16
HP	Aplasia/hypoplasia involving bones of the extremities	HP:0045060	1	0	573	4	2	4372	PRDM16,EXTL3
HP	Abnormal skin morphology of the palm	HP:0040211	1	0	257	4	1	4372	EXTL3
HP	Abnormal consumption behavior	HP:0040202	1	0	104	4	1	4372	PRDM16
HP	Decreased head circumference	HP:0040195	1	0	1139	4	2	4372	PRDM16,EXTL3
HP	Abnormal lymphocyte count	HP:0040088	1	0	131	4	1	4372	EXTL3
HP	Abnormal circulating creatine kinase concentration	HP:0040081	1	0	262	4	1	4372	PRDM16
HP	Abnormality of forearm bone	HP:0040072	1	0	194	4	1	4372	EXTL3
HP	Abnormal upper limb bone morphology	HP:0040070	1	0	387	4	1	4372	EXTL3
HP	Abnormal aortic arch morphology	HP:0012303	1	0	40	4	1	4372	FLT4
HP	Abnormal respiratory system morphology	HP:0012252	1	0	1109	4	2	4372	EXTL3,FLT4
HP	Abnormal reproductive system morphology	HP:0012243	1	0	1207	4	2	4372	PRDM16,FLT4
HP	Urethral stricture	HP:0012227	1	0	14	4	1	4372	FLT4
HP	Aplasia/Hypoplasia of the phalanges of the hand	HP:0009767	1	0	220	4	1	4372	EXTL3
HP	Deviation of the hand or of fingers of the hand	HP:0009484	1	0	392	4	2	4372	PRDM16,FLT4
HP	Joint contracture of the hand	HP:0009473	1	0	229	4	1	4372	PRDM16
HP	Deviation of the 5th finger	HP:0009179	1	0	279	4	2	4372	PRDM16,FLT4
HP	Duplication of bones involving the upper extremities	HP:0009142	1	0	198	4	1	4372	EXTL3
HP	Duplication involving bones of the feet	HP:0009136	1	0	101	4	2	4372	PRDM16,EXTL3
HP	Broad phalanges of the hand	HP:0009768	1	0	105	4	1	4372	EXTL3
HP	Abnormality of the musculature of the limbs	HP:0009127	1	0	484	4	1	4372	EXTL3
HP	Abnormal adipose tissue morphology	HP:0009124	1	0	185	4	1	4372	PRDM16
HP	Aplasia/hypoplasia affecting bones of the axial skeleton	HP:0009122	1	0	765	4	2	4372	PRDM16,EXTL3
HP	Abnormal axial skeleton morphology	HP:0009121	1	0	2264	4	3	4372	PRDM16,EXTL3,FLT4
HP	Aplasia/Hypoplasia of the mandible	HP:0009118	1	0	670	4	1	4372	EXTL3
HP	Aplasia/Hypoplasia involving bones of the skull	HP:0009116	1	0	680	4	1	4372	EXTL3
HP	Aplasia/hypoplasia involving the skeleton	HP:0009115	1	0	1007	4	2	4372	PRDM16,EXTL3
HP	Lipodystrophy	HP:0009125	1	0	104	4	1	4372	PRDM16
HP	Infantile axial hypotonia	HP:0009062	1	0	39	4	1	4372	EXTL3
HP	Short phalanx of finger	HP:0009803	1	0	194	4	1	4372	EXTL3
HP	Abnormality of the elbow	HP:0009811	1	0	224	4	1	4372	EXTL3
HP	Absent epiphyses	HP:0010577	1	0	17	4	1	4372	EXTL3
HP	Abnormality of the epiphysis of the femoral head	HP:0010574	1	0	54	4	1	4372	EXTL3
HP	Weakness due to upper motor neuron dysfunction	HP:0010549	1	0	465	4	1	4372	PRDM16
HP	Abnormality of the palmar creases	HP:0010490	1	0	191	4	1	4372	EXTL3
HP	Abnormality of the male genitalia	HP:0010461	1	0	1003	4	2	4372	PRDM16,FLT4
HP	Abnormality of the female genitalia	HP:0010460	1	0	503	4	1	4372	PRDM16
HP	Abnormality of upper limb joint	HP:0009810	1	0	444	4	2	4372	PRDM16,EXTL3
HP	Abnormal greater sciatic notch morphology	HP:0010456	1	0	19	4	1	4372	EXTL3
HP	Abnormality of the 5th toe	HP:0010322	1	0	72	4	1	4372	EXTL3
HP	Short metacarpal	HP:0010049	1	0	102	4	1	4372	EXTL3
HP	Duplication of phalanx of hand	HP:0009997	1	0	197	4	1	4372	EXTL3
HP	Underdeveloped supraorbital ridges	HP:0009891	1	0	51	4	1	4372	FLT4
HP	Limb undergrowth	HP:0009826	1	0	212	4	1	4372	EXTL3
HP	Aplasia/hypoplasia of the extremities	HP:0009815	1	0	617	4	2	4372	PRDM16,EXTL3
HP	Polydactyly	HP:0010442	1	0	217	4	2	4372	PRDM16,EXTL3
HP	Distal lower limb muscle weakness	HP:0009053	1	0	66	4	1	4372	EXTL3
HP	Infantile muscular hypotonia	HP:0008947	1	0	189	4	1	4372	EXTL3
HP	Muscular hypotonia of the trunk	HP:0008936	1	0	209	4	1	4372	EXTL3
HP	Abnormal dermatoglyphics	HP:0007477	1	0	235	4	1	4372	EXTL3
HP	Prominent superficial blood vessels	HP:0007394	1	0	25	4	1	4372	FLT4
HP	Aplasia/Hypoplasia of the corpus callosum	HP:0007370	1	0	710	4	2	4372	PRDM16,EXTL3
HP	Atrophy/Degeneration affecting the cerebrum	HP:0007369	1	0	645	4	1	4372	PRDM16
HP	Atrophy/Degeneration affecting the central nervous system	HP:0007367	1	0	777	4	1	4372	PRDM16
HP	Aplasia/Hypoplasia of the cerebrum	HP:0007364	1	0	1351	4	2	4372	PRDM16,EXTL3
HP	Iris hypopigmentation	HP:0007730	1	0	57	4	1	4372	PRDM16
HP	Focal-onset seizure	HP:0007359	1	0	272	4	1	4372	EXTL3
HP	Abnormal aggressive, impulsive or violent behavior	HP:0006919	1	0	308	4	1	4372	PRDM16
HP	Thickened skin	HP:0001072	1	0	382	4	3	4372	PMVK,PRDM16,FLT4
HP	Aplasia/Hypoplasia of the ribs	HP:0006712	1	0	101	4	1	4372	PRDM16
HP	Aplasia/Hypoplasia involving bones of the thorax	HP:0006711	1	0	147	4	1	4372	PRDM16
HP	Cystic liver disease	HP:0006706	1	0	32	4	1	4372	EXTL3
HP	Abnormal atrioventricular valve morphology	HP:0006705	1	0	135	4	1	4372	EXTL3
HP	Lower limb muscle weakness	HP:0007340	1	0	136	4	1	4372	EXTL3
HP	Abnormal iris pigmentation	HP:0008034	1	0	108	4	1	4372	PRDM16
HP	Aplasia/Hypoplasia of the skin	HP:0008065	1	0	164	4	1	4372	PMVK
HP	Abnormal blistering of the skin	HP:0008066	1	0	87	4	1	4372	PRDM16
HP	Feeding difficulties in infancy	HP:0008872	1	0	503	4	1	4372	PRDM16
HP	Acetabular dysplasia	HP:0008807	1	0	17	4	1	4372	EXTL3
HP	Aplasia/Hypoplasia of the external ear	HP:0008772	1	0	135	4	1	4372	PRDM16
HP	Aplasia/Hypoplasia of the ear	HP:0008771	1	0	140	4	1	4372	PRDM16
HP	No social interaction	HP:0008763	1	0	4	4	1	4372	EXTL3
HP	Hypoplasia of penis	HP:0008736	1	0	402	4	1	4372	PRDM16
HP	Urethral stenosis	HP:0008661	1	0	39	4	1	4372	FLT4
HP	Microtia	HP:0008551	1	0	130	4	1	4372	PRDM16
HP	Aplasia/Hypoplasia involving the vertebral column	HP:0008518	1	0	62	4	1	4372	EXTL3
HP	High hypermetropia	HP:0008499	1	0	44	4	1	4372	PRDM16
HP	Cervical instability	HP:0008462	1	0	3	4	1	4372	EXTL3
HP	Cervical spinal canal stenosis	HP:0008445	1	0	6	4	1	4372	EXTL3
HP	Abnormal toenail morphology	HP:0008388	1	0	136	4	1	4372	FLT4
HP	Puberty and gonadal disorders	HP:0008373	1	0	546	4	1	4372	PRDM16
HP	Neoplasm of the skin	HP:0008069	1	0	169	4	2	4372	PMVK,FLT4
HP	Abnormal hand bone ossification	HP:0010660	1	0	35	4	1	4372	EXTL3
HP	Recurrent pneumonia	HP:0006532	1	0	73	4	1	4372	EXTL3
HP	Abnormality of the curvature of the vertebral column	HP:0010674	1	0	985	4	2	4372	PRDM16,EXTL3
HP	Increased circulating antibody level	HP:0010702	1	0	85	4	1	4372	EXTL3
HP	Abnormality of joint mobility	HP:0011729	1	0	1076	4	2	4372	PRDM16,EXTL3
HP	Arrhythmia	HP:0011675	1	0	373	4	1	4372	PRDM16
HP	Congenital malformation of the great arteries	HP:0011603	1	0	375	4	2	4372	PRDM16,FLT4
HP	Double aortic arch	HP:0011590	1	0	4	4	1	4372	FLT4
HP	Abnormal branching pattern of the aortic arch	HP:0011587	1	0	14	4	1	4372	FLT4
HP	Abnormal ventriculoarterial connection	HP:0011563	1	0	206	4	2	4372	PRDM16,FLT4
HP	Neoplasm by histology	HP:0011792	1	0	313	4	2	4372	PRDM16,FLT4
HP	Abnormal connection of the cardiac segments	HP:0011545	1	0	208	4	2	4372	PRDM16,FLT4
HP	Functional abnormality of the middle ear	HP:0011452	1	0	336	4	1	4372	PRDM16
HP	Abnormality of higher mental function	HP:0011446	1	0	2395	4	2	4372	PRDM16,EXTL3
HP	Abnormal central motor function	HP:0011442	1	0	1705	4	2	4372	PRDM16,EXTL3
HP	Functional abnormality of the inner ear	HP:0011389	1	0	871	4	1	4372	PRDM16
HP	Epidermal thickening	HP:0011368	1	0	339	4	3	4372	PMVK,PRDM16,FLT4
HP	Abnormal hair quantity	HP:0011362	1	0	689	4	1	4372	PRDM16
HP	Abdominal symptom	HP:0011458	1	0	1531	4	1	4372	PRDM16
HP	Regional abnormality of skin	HP:0011356	1	0	364	4	1	4372	EXTL3
HP	Midface retrusion	HP:0011800	1	0	247	4	1	4372	PRDM16
HP	Abnormal skeletal muscle morphology	HP:0011805	1	0	1606	4	2	4372	PRDM16,EXTL3
HP	Abnormal renal morphology	HP:0012210	1	0	888	4	2	4372	PRDM16,EXTL3
HP	Abnormal pancreas morphology	HP:0012090	1	0	82	4	1	4372	PRDM16
HP	Right aortic arch	HP:0012020	1	0	11	4	1	4372	FLT4
HP	Feeding difficulties	HP:0011968	1	0	943	4	1	4372	PRDM16
HP	Respiratory tract infection	HP:0011947	1	0	535	4	1	4372	EXTL3
HP	Short digit	HP:0011927	1	0	520	4	3	4372	PRDM16,EXTL3,FLT4
HP	Abnormal muscle physiology	HP:0011804	1	0	2181	4	2	4372	PRDM16,EXTL3
HP	Abnormal leukocyte count	HP:0011893	1	0	337	4	1	4372	EXTL3
HP	Abnormal appendicular skeleton morphology	HP:0011844	1	0	1542	4	3	4372	PRDM16,EXTL3,FLT4
HP	Abnormality of musculoskeletal physiology	HP:0011843	1	0	1364	4	2	4372	PRDM16,EXTL3
HP	Abnormality of skeletal morphology	HP:0011842	1	0	2662	4	3	4372	PRDM16,EXTL3,FLT4
HP	Abnormal T cell count	HP:0011839	1	0	57	4	1	4372	EXTL3
HP	Abnormal oral mucosa morphology	HP:0011830	1	0	276	4	1	4372	EXTL3
HP	Abnormality of facial skeleton	HP:0011821	1	0	1073	4	1	4372	EXTL3
HP	Abnormal bone ossification	HP:0011849	1	0	580	4	1	4372	EXTL3
HP	Generalized abnormality of skin	HP:0011354	1	0	849	4	3	4372	PMVK,PRDM16,FLT4
HP	Severe global developmental delay	HP:0011344	1	0	186	4	1	4372	EXTL3
HP	Abnormality of mouth shape	HP:0011338	1	0	217	4	1	4372	EXTL3
HP	Abnormal systemic arterial morphology	HP:0011004	1	0	441	4	2	4372	PRDM16,FLT4
HP	Abnormality of the cerebral subcortex	HP:0010993	1	0	1008	4	2	4372	PRDM16,EXTL3
HP	Abnormal cellular immune system morphology	HP:0010987	1	0	487	4	2	4372	PRDM16,EXTL3
HP	Abnormality of immune system physiology	HP:0010978	1	0	1279	4	2	4372	EXTL3,FLT4
HP	Abnormal myeloid leukocyte morphology	HP:0010974	1	0	300	4	2	4372	PRDM16,EXTL3
HP	Dilatation of the renal pelvis	HP:0010946	1	0	190	4	1	4372	PRDM16
HP	Abnormal cellular physiology	HP:0011017	1	0	487	4	2	4372	PMVK,EXTL3
HP	Abnormal renal pelvis morphology	HP:0010944	1	0	193	4	1	4372	PRDM16
HP	Abnormality of the lower urinary tract	HP:0010936	1	0	684	4	2	4372	PRDM16,FLT4
HP	Abnormality of the upper urinary tract	HP:0010935	1	0	1179	4	2	4372	PRDM16,EXTL3
HP	Abnormal circulating protein concentration	HP:0010876	1	0	464	4	1	4372	PRDM16
HP	Skin dimple	HP:0010781	1	0	80	4	1	4372	EXTL3
HP	Sacrococcygeal pilonidal abnormality	HP:0010767	1	0	77	4	1	4372	EXTL3
HP	Pedal edema	HP:0010741	1	0	34	4	1	4372	FLT4
HP	Abnormality of the external nose	HP:0010938	1	0	778	4	2	4372	PRDM16,EXTL3
HP	Abnormality of circulating enzyme level	HP:0011021	1	0	264	4	1	4372	PRDM16
HP	Abnormality of the gastrointestinal tract	HP:0011024	1	0	1472	4	2	4372	PRDM16,EXTL3
HP	Abnormal cardiovascular system physiology	HP:0011025	1	0	1130	4	2	4372	PRDM16,FLT4
HP	Abnormality of mouth size	HP:0011337	1	0	322	4	2	4372	PRDM16,EXTL3
HP	Abnormality of cranial sutures	HP:0011329	1	0	272	4	2	4372	PRDM16,EXTL3
HP	Abnormality of long bone morphology	HP:0011314	1	0	608	4	1	4372	EXTL3
HP	Abnormal digit morphology	HP:0011297	1	0	1251	4	3	4372	PRDM16,EXTL3,FLT4
HP	Vascular skin abnormality	HP:0011276	1	0	479	4	2	4372	PRDM16,FLT4
HP	Horizontal eyebrow	HP:0011228	1	0	18	4	1	4372	PRDM16
HP	Abnormal shape of the frontal region	HP:0011218	1	0	326	4	2	4372	PRDM16,EXTL3
HP	Focal myoclonic seizure	HP:0011166	1	0	14	4	1	4372	EXTL3
HP	Focal motor seizure	HP:0011153	1	0	87	4	1	4372	EXTL3
HP	Abnormality of skin adnexa morphology	HP:0011138	1	0	1201	4	2	4372	PRDM16,FLT4
HP	Inflammatory abnormality of the skin	HP:0011123	1	0	358	4	2	4372	EXTL3,FLT4
HP	Abnormality of skin physiology	HP:0011122	1	0	410	4	3	4372	PMVK,EXTL3,FLT4
HP	Abnormality of skin morphology	HP:0011121	1	0	1681	4	4	4372	PMVK,PRDM16,EXTL3,FLT4
HP	Abnormality of the nasal dorsum	HP:0011119	1	0	199	4	1	4372	PRDM16
HP	Abnormality of fluid regulation	HP:0011032	1	0	561	4	1	4372	FLT4
HP	Abnormal immunoglobulin level	HP:0010701	1	0	211	4	1	4372	EXTL3
HP	Erysipelas	HP:0001055	1	0	9	4	1	4372	FLT4
HP	Prominent superficial veins	HP:0001015	1	0	22	4	1	4372	FLT4
HP	Hemangioma	HP:0001028	1	0	130	4	2	4372	EXTL3,FLT4
HP	Parakeratosis	HP:0001036	1	0	23	4	1	4372	PMVK
HP	Abnormality of the orbital region	HP:0000315	1	0	1291	4	2	4372	PRDM16,FLT4
HP	Abnormality of the midface	HP:0000309	1	0	505	4	3	4372	PRDM16,EXTL3,FLT4
HP	Pointed chin	HP:0000307	1	0	80	4	1	4372	PRDM16
HP	Abnormality of the chin	HP:0000306	1	0	284	4	1	4372	PRDM16
HP	Full cheeks	HP:0000293	1	0	114	4	1	4372	EXTL3
HP	Abnormality of the forehead	HP:0000290	1	0	911	4	3	4372	PRDM16,EXTL3,FLT4
HP	Hypertelorism	HP:0000316	1	0	647	4	1	4372	EXTL3
HP	Abnormality of the philtrum	HP:0000288	1	0	540	4	2	4372	PRDM16,EXTL3
HP	Coarse facial features	HP:0000280	1	0	195	4	1	4372	EXTL3
HP	Abnormality of the mandible	HP:0000277	1	0	862	4	1	4372	EXTL3
HP	Long face	HP:0000276	1	0	205	4	1	4372	EXTL3
HP	Abnormality of the face	HP:0000271	1	0	2508	4	3	4372	PRDM16,EXTL3,FLT4
HP	Delayed cranial suture closure	HP:0000270	1	0	56	4	1	4372	PRDM16
HP	Dolichocephaly	HP:0000268	1	0	151	4	1	4372	FLT4
HP	Epicanthus	HP:0000286	1	0	463	4	2	4372	PRDM16,FLT4
HP	Progressive microcephaly	HP:0000253	1	0	77	4	1	4372	EXTL3
HP	Broad forehead	HP:0000337	1	0	137	4	1	4372	FLT4
HP	Micrognathia	HP:0000347	1	0	665	4	1	4372	EXTL3
HP	Sensorineural hearing impairment	HP:0000407	1	0	783	4	1	4372	PRDM16
HP	Conductive hearing impairment	HP:0000405	1	0	333	4	1	4372	PRDM16
HP	Abnormality of periauricular region	HP:0000383	1	0	87	4	1	4372	FLT4
HP	Abnormality of the pinna	HP:0000377	1	0	663	4	1	4372	PRDM16
HP	Abnormality of the middle ear	HP:0000370	1	0	480	4	1	4372	PRDM16
HP	Low-set ears	HP:0000369	1	0	659	4	1	4372	PRDM16
HP	Long philtrum	HP:0000343	1	0	325	4	2	4372	PRDM16,EXTL3
HP	Low-set, posteriorly rotated ears	HP:0000368	1	0	215	4	1	4372	PRDM16
HP	Hearing impairment	HP:0000365	1	0	1311	4	1	4372	PRDM16
HP	Hearing abnormality	HP:0000364	1	0	1329	4	1	4372	PRDM16
HP	Abnormality of the inner ear	HP:0000359	1	0	882	4	1	4372	PRDM16
HP	Posteriorly rotated ears	HP:0000358	1	0	344	4	1	4372	PRDM16
HP	Abnormal location of ears	HP:0000357	1	0	695	4	1	4372	PRDM16
HP	Abnormality of the outer ear	HP:0000356	1	0	1030	4	1	4372	PRDM16
HP	Abnormality of the nose	HP:0000366	1	0	1453	4	3	4372	PRDM16,EXTL3,FLT4
HP	Microcephaly	HP:0000252	1	0	1126	4	2	4372	PRDM16,EXTL3
HP	Brachycephaly	HP:0000248	1	0	190	4	1	4372	PRDM16
HP	Abnormality of skull size	HP:0000240	1	0	1383	4	2	4372	PRDM16,EXTL3
HP	Abnormality of the urinary system	HP:0000079	1	0	1675	4	3	4372	PRDM16,EXTL3,FLT4
HP	Abnormality of the genital system	HP:0000078	1	0	1413	4	2	4372	PRDM16,FLT4
HP	Abnormality of the kidney	HP:0000077	1	0	1154	4	2	4372	PRDM16,EXTL3
HP	Abnormality of female external genitalia	HP:0000055	1	0	138	4	1	4372	PRDM16
HP	Hypoplastic male external genitalia	HP:0000050	1	0	470	4	1	4372	PRDM16
HP	Hypospadias	HP:0000047	1	0	299	4	1	4372	PRDM16
HP	Abnormality of reproductive system physiology	HP:0000080	1	0	662	4	1	4372	PRDM16
HP	Abnormal penis morphology	HP:0000036	1	0	604	4	1	4372	PRDM16
HP	Hydrocele testis	HP:0000034	1	0	20	4	1	4372	FLT4
HP	Abnormality of male external genitalia	HP:0000032	1	0	972	4	2	4372	PRDM16,FLT4
HP	Cryptorchidism	HP:0000028	1	0	639	4	2	4372	PRDM16,FLT4
HP	Autosomal recessive inheritance	HP:0000007	1	0	2577	4	1	4372	EXTL3
HP	Autosomal dominant inheritance	HP:0000006	1	0	1754	4	3	4372	PMVK,PRDM16,FLT4
HP	Mode of inheritance	HP:0000005	1	0	4112	4	4	4372	PMVK,PRDM16,EXTL3,FLT4
HP	Abnormal testis morphology	HP:0000035	1	0	815	4	2	4372	PRDM16,FLT4
HP	Horseshoe kidney	HP:0000085	1	0	85	4	1	4372	EXTL3
HP	Renal cyst	HP:0000107	1	0	221	4	1	4372	PRDM16
HP	Phenotypic abnormality	HP:0000118	1	0	4367	4	4	4372	PMVK,PRDM16,EXTL3,FLT4
HP	Abnormality of the fontanelles or cranial sutures	HP:0000235	1	0	351	4	2	4372	PRDM16,EXTL3
HP	Abnormality of the head	HP:0000234	1	0	2768	4	3	4372	PRDM16,EXTL3,FLT4
HP	Thin vermilion border	HP:0000233	1	0	313	4	1	4372	FLT4
HP	Gingival overgrowth	HP:0000212	1	0	92	4	1	4372	EXTL3
HP	Open mouth	HP:0000194	1	0	97	4	1	4372	EXTL3
HP	Abnormality of upper lip	HP:0000177	1	0	734	4	2	4372	PRDM16,EXTL3
HP	Abnormality of the gingiva	HP:0000168	1	0	192	4	1	4372	EXTL3
HP	Abnormal oral cavity morphology	HP:0000163	1	0	1782	4	3	4372	PRDM16,EXTL3,FLT4
HP	Narrow mouth	HP:0000160	1	0	191	4	2	4372	PRDM16,EXTL3
HP	Abnormal lip morphology	HP:0000159	1	0	902	4	3	4372	PRDM16,EXTL3,FLT4
HP	Abnormality of the mouth	HP:0000153	1	0	1859	4	3	4372	PRDM16,EXTL3,FLT4
HP	Abnormality of head or neck	HP:0000152	1	0	2790	4	3	4372	PRDM16,EXTL3,FLT4
HP	Hypogonadism	HP:0000135	1	0	352	4	1	4372	PRDM16
HP	Hydronephrosis	HP:0000126	1	0	190	4	1	4372	PRDM16
HP	Abnormality of the genitourinary system	HP:0000119	1	0	2232	4	3	4372	PRDM16,EXTL3,FLT4
HP	Bulbous nose	HP:0000414	1	0	138	4	1	4372	EXTL3
HP	Abnormality of body height	HP:0000002	1	0	1285	4	2	4372	PRDM16,EXTL3
HP	Abnormal nasal bridge morphology	HP:0000422	1	0	881	4	2	4372	PRDM16,EXTL3
HP	Wide nasal bridge	HP:0000431	1	0	484	4	1	4372	PRDM16
HP	Abnormality of the skeletal system	HP:0000924	1	0	2764	4	3	4372	PRDM16,EXTL3,FLT4
HP	Missing ribs	HP:0000921	1	0	40	4	1	4372	PRDM16
HP	Rib fusion	HP:0000902	1	0	32	4	1	4372	PRDM16
HP	Bifid ribs	HP:0000892	1	0	8	4	1	4372	PRDM16
HP	11 pairs of ribs	HP:0000878	1	0	25	4	1	4372	PRDM16
HP	Hypothyroidism	HP:0000821	1	0	272	4	1	4372	PRDM16
HP	Abnormality of the vertebral column	HP:0000925	1	0	1284	4	2	4372	PRDM16,EXTL3
HP	Abnormality of the thyroid gland	HP:0000820	1	0	373	4	1	4372	PRDM16
HP	Abnormal external genitalia	HP:0000811	1	0	1009	4	2	4372	PRDM16,FLT4
HP	Urethral obstruction	HP:0000796	1	0	49	4	1	4372	FLT4
HP	Abnormality of the urethra	HP:0000795	1	0	367	4	2	4372	PRDM16,FLT4
HP	Abnormality of the ribs	HP:0000772	1	0	263	4	1	4372	PRDM16
HP	Pectus excavatum	HP:0000767	1	0	252	4	1	4372	EXTL3
HP	Abnormal sternum morphology	HP:0000766	1	0	379	4	1	4372	EXTL3
HP	Abnormality of the endocrine system	HP:0000818	1	0	1116	4	1	4372	PRDM16
HP	Abnormal thorax morphology	HP:0000765	1	0	770	4	2	4372	PRDM16,EXTL3
HP	Platyspondyly	HP:0000926	1	0	108	4	1	4372	EXTL3
HP	Abnormal skull morphology	HP:0000929	1	0	1996	4	3	4372	PRDM16,EXTL3,FLT4
HP	Erythroderma	HP:0001019	1	0	47	4	1	4372	EXTL3
HP	Abnormal palmar dermatoglyphics	HP:0001018	1	0	196	4	1	4372	EXTL3
HP	Abnormal circulating IgM level	HP:0410243	1	0	58	4	1	4372	EXTL3
HP	Telangiectasia	HP:0001009	1	0	140	4	1	4372	PRDM16
HP	Hirsutism	HP:0001007	1	0	170	4	1	4372	PRDM16
HP	Lymphedema	HP:0001004	1	0	60	4	1	4372	FLT4
HP	Abnormality of skeletal maturation	HP:0000927	1	0	321	4	1	4372	EXTL3
HP	Cutaneous photosensitivity	HP:0000992	1	0	84	4	1	4372	PMVK
HP	Palmoplantar keratoderma	HP:0000982	1	0	143	4	1	4372	PRDM16
HP	Edema	HP:0000969	1	0	489	4	1	4372	FLT4
HP	Sacral dimple	HP:0000960	1	0	75	4	1	4372	EXTL3
HP	Single transverse palmar crease	HP:0000954	1	0	158	4	1	4372	EXTL3
HP	Abnormality of the skin	HP:0000951	1	0	1808	4	4	4372	PMVK,PRDM16,EXTL3,FLT4
HP	Abnormality of the metaphysis	HP:0000944	1	0	204	4	1	4372	EXTL3
HP	Pruritus	HP:0000989	1	0	97	4	1	4372	PMVK
HP	Delayed speech and language development	HP:0000750	1	0	798	4	2	4372	PRDM16,EXTL3
HP	Anxiety	HP:0000739	1	0	308	4	1	4372	FLT4
HP	Impaired social interactions	HP:0000735	1	0	122	4	1	4372	EXTL3
HP	Abnormality of the lens	HP:0000517	1	0	682	4	1	4372	PRDM16
HP	Visual impairment	HP:0000505	1	0	1014	4	1	4372	PRDM16
HP	Abnormality of vision	HP:0000504	1	0	1204	4	1	4372	PRDM16
HP	Abnormality of eye movement	HP:0000496	1	0	1500	4	2	4372	PRDM16,EXTL3
HP	Abnormal eyelid morphology	HP:0000492	1	0	1078	4	2	4372	PRDM16,FLT4
HP	Deeply set eye	HP:0000490	1	0	182	4	2	4372	PRDM16,EXTL3
HP	Cataract	HP:0000518	1	0	664	4	1	4372	PRDM16
HP	Strabismus	HP:0000486	1	0	889	4	1	4372	PRDM16
HP	Abnormality of the neck	HP:0000464	1	0	522	4	1	4372	PRDM16
HP	Anteverted nares	HP:0000463	1	0	518	4	1	4372	EXTL3
HP	Depressed nasal ridge	HP:0000457	1	0	110	4	1	4372	PRDM16
HP	Broad nasal tip	HP:0000455	1	0	138	4	1	4372	EXTL3
HP	Prominent nose	HP:0000448	1	0	71	4	1	4372	EXTL3
HP	Abnormality of the nasal tip	HP:0000436	1	0	294	4	1	4372	EXTL3
HP	Abnormality of the eye	HP:0000478	1	0	2659	4	3	4372	PRDM16,EXTL3,FLT4
HP	Proptosis	HP:0000520	1	0	217	4	2	4372	EXTL3,FLT4
HP	Abnormality iris morphology	HP:0000525	1	0	368	4	1	4372	PRDM16
HP	Abnormal eyebrow morphology	HP:0000534	1	0	495	4	1	4372	PRDM16
HP	Stereotypy	HP:0000733	1	0	223	4	2	4372	PRDM16,EXTL3
HP	Autistic behavior	HP:0000729	1	0	534	4	2	4372	PRDM16,EXTL3
HP	Autism	HP:0000717	1	0	163	4	1	4372	PRDM16
HP	Depressivity	HP:0000716	1	0	327	4	1	4372	FLT4
HP	Behavioral abnormality	HP:0000708	1	0	1621	4	3	4372	PRDM16,EXTL3,FLT4
HP	Abnormality of the nervous system	HP:0000707	1	0	3372	4	3	4372	PRDM16,EXTL3,FLT4
HP	Optic atrophy	HP:0000648	1	0	530	4	1	4372	PRDM16
HP	Nystagmus	HP:0000639	1	0	923	4	2	4372	PRDM16,EXTL3
HP	Abnormality of the periorbital region	HP:0000606	1	0	192	4	1	4372	FLT4
HP	Abnormality of the ear	HP:0000598	1	0	1954	4	1	4372	PRDM16
HP	Abnormality of the optic nerve	HP:0000587	1	0	737	4	1	4372	PRDM16
HP	Abnormal uvea morphology	HP:0000553	1	0	473	4	1	4372	PRDM16
HP	Abnormal conjugate eye movement	HP:0000549	1	0	924	4	1	4372	PRDM16
HP	Hypermetropia	HP:0000540	1	0	195	4	1	4372	PRDM16
HP	Abnormality of refraction	HP:0000539	1	0	509	4	1	4372	PRDM16
HP	Abnormality of the nasal alae	HP:0000429	1	0	582	4	1	4372	EXTL3
HP	HP root	HP:0000001	1	0	4372	4	4	4372	PMVK,PRDM16,EXTL3,FLT4
HP	Abnormal proportion of CD4-positive helper T cells	HP:0500267	1	0	23	4	1	4372	EXTL3

## Sheet: DMR_CHG
chrom	start	end	strand	pvalue	qvalue	meth.diff	prom	exon	intron	target.row	dist.to.feature	feature.name	feature.strand	external_gene_name	ensembl_gene_id	ensembl_transcript_id	external_gene_source	description	AffectedRegion
1	301161001	301162000	*	4.21704e-07	0.00133436	18	0	0	0	1	19697	ENSOART00020000879	-	ENSOARG00020000663	ENSOARG00020000663	ENSOART00020000879			intergenic
3	82281001	82282000	*	0.000342898	0.0842329	16.9029	0	0	0	2	-6409	ENSOART00020007708	-	EPCAM	ENSOARG00020005022	ENSOART00020007708	NCBI gene (formerly Entrezgene)	Ovis aries epithelial cell adhesion molecule (EPCAM), mRNA. [Source:RefSeq mRNA;Acc:NM_001162564]	intergenic
17	38479001	38480000	*	0.00044403	0.0964187	11.3666	0	0	0	3	9609	ENSOART00020032845	-	NENF	ENSOARG00020021272	ENSOART00020032845	HGNC Symbol	neudesin neurotrophic factor [Source:NCBI gene (formerly Entrezgene);Acc:101103662]	intergenic
19	37233001	37234000	*	0.000246082	0.0713489	23.8525	0	0	1	4	29555	ENSOART00020037696	+	MAGI1	ENSOARG00020023373	ENSOART00020037696	HGNC Symbol	membrane associated guanylate kinase, WW and PDZ domain containing 1 [Source:NCBI gene (formerly Entrezgene);Acc:101118390]	intron
21	37577001	37578000	*	0.000392596	0.0907384	13.926	0	0	0	5	-7538	ENSOART00020021721	+	ADAMTS15	ENSOARG00020014165	ENSOART00020021721	HGNC Symbol	ADAM metallopeptidase with thrombospondin type 1 motif 15 [Source:NCBI gene (formerly Entrezgene);Acc:101120284]	intergenic
23	24562001	24563000	*	0.000190329	0.0629206	10.6332	0	0	1	6	140869	ENSOART00020030057	+	TPGS2	ENSOARG00020019423	ENSOART00020030057	UniProtKB Gene Name	tubulin polyglutamylase complex subunit 2 [Source:NCBI gene (formerly Entrezgene);Acc:101106644]	intron
24	9740001	9741000	*	4.29343e-08	0.000226104	21.978	0	0	1	7	2118	ENSOART00020023583	-	TVP23A	ENSOARG00020015371	ENSOART00020023583	HGNC Symbol	trans-golgi network vesicle protein 23 homolog A [Source:NCBI gene (formerly Entrezgene);Acc:101108621]	intron
24	21728001	21729000	*	6.19534e-05	0.0331017	15.7513	0	1	1	8	70703	ENSOART00020038727	+	SCNN1B	ENSOARG00020024701	ENSOART00020038727	HGNC Symbol	sodium channel epithelial 1 subunit beta [Source:HGNC Symbol;Acc:HGNC:10600]	exon;intron
X	50564001	50565000	*	0.000380053	0.0886099	16.3642	0	0	0	9	-78713	ENSOART00020036522	+	ENSOARG00020023439	ENSOARG00020023439	ENSOART00020036522		spindlin-2B [Source:NCBI gene (formerly Entrezgene);Acc:101116294]	intergenic
2	235990001	235991000	*	7.01509e-08	0.00031076	-10.5635	0	1	1	1	1427	ENSOART00020017513	-	ATG9A	ENSOARG00020011497	ENSOART00020017513	UniProtKB Gene Name	autophagy related 9A [Source:NCBI gene (formerly Entrezgene);Acc:100913171]	exon;intron
3	102530001	102531000	*	1.52358e-17	5.06197e-13	-15.528	0	0	0	2	19839	ENSOART00020002175	-	ENSOARG00020000384	ENSOARG00020000384	ENSOART00020002175			intergenic
4	127382001	127383000	*	2.89628e-12	6.4151e-08	-13.84	0	0	0	3	23552	ENSOART00020033946	+	EN2	ENSOARG00020021934	ENSOART00020033946	HGNC Symbol	engrailed homeobox 2 [Source:HGNC Symbol;Acc:HGNC:3343]	intergenic
8	95168001	95169000	*	0.000339137	0.0836726	-14.2857	0	0	1	4	-29163	ENSOART00020041059	-	C6orf118	ENSOARG00020026106	ENSOART00020041059	HGNC Symbol	chromosome 8 C6orf118 homolog [Source:NCBI gene (formerly Entrezgene);Acc:101114026]	intron
12	22590001	22591000	*	0.000274274	0.0759377	-14.8369	0	0	0	5	-446262	ENSOART00020011734	-	ESRRG	ENSOARG00020007694	ENSOART00020011734	UniProtKB Gene Name	estrogen related receptor gamma [Source:NCBI gene (formerly Entrezgene);Acc:101102323]	intergenic
18	66792001	66793000	*	6.00846e-08	0.00028518	-17.4975	0	0	0	6	283326	ENSOART00020017302	-	ENSOARG00020011386	ENSOARG00020011386	ENSOART00020017302			intergenic
19	58018001	58019000	*	0.000238292	0.0700623	-21.8295	0	0	0	7	-20621	ENSOART00020040393	+	PLXND1	ENSOARG00020025735	ENSOART00020040393	HGNC Symbol	plexin D1 [Source:NCBI gene (formerly Entrezgene);Acc:101106801]	intergenic

## Sheet: DMR_CHG_Hyper
chrom	start	end	strand	pvalue	qvalue	meth.diff	prom	exon	intron	target.row	dist.to.feature	feature.name	feature.strand	external_gene_name	ensembl_gene_id	ensembl_transcript_id	external_gene_source	description	AffectedRegion
1	301161001	301162000	*	4.21704e-07	0.00133436	18	0	0	0	1	19697	ENSOART00020000879	-	ENSOARG00020000663	ENSOARG00020000663	ENSOART00020000879			intergenic
3	82281001	82282000	*	0.000342898	0.0842329	16.9029	0	0	0	2	-6409	ENSOART00020007708	-	EPCAM	ENSOARG00020005022	ENSOART00020007708	NCBI gene (formerly Entrezgene)	Ovis aries epithelial cell adhesion molecule (EPCAM), mRNA. [Source:RefSeq mRNA;Acc:NM_001162564]	intergenic
17	38479001	38480000	*	0.00044403	0.0964187	11.3666	0	0	0	3	9609	ENSOART00020032845	-	NENF	ENSOARG00020021272	ENSOART00020032845	HGNC Symbol	neudesin neurotrophic factor [Source:NCBI gene (formerly Entrezgene);Acc:101103662]	intergenic
19	37233001	37234000	*	0.000246082	0.0713489	23.8525	0	0	1	4	29555	ENSOART00020037696	+	MAGI1	ENSOARG00020023373	ENSOART00020037696	HGNC Symbol	membrane associated guanylate kinase, WW and PDZ domain containing 1 [Source:NCBI gene (formerly Entrezgene);Acc:101118390]	intron
21	37577001	37578000	*	0.000392596	0.0907384	13.926	0	0	0	5	-7538	ENSOART00020021721	+	ADAMTS15	ENSOARG00020014165	ENSOART00020021721	HGNC Symbol	ADAM metallopeptidase with thrombospondin type 1 motif 15 [Source:NCBI gene (formerly Entrezgene);Acc:101120284]	intergenic
23	24562001	24563000	*	0.000190329	0.0629206	10.6332	0	0	1	6	140869	ENSOART00020030057	+	TPGS2	ENSOARG00020019423	ENSOART00020030057	UniProtKB Gene Name	tubulin polyglutamylase complex subunit 2 [Source:NCBI gene (formerly Entrezgene);Acc:101106644]	intron
24	9740001	9741000	*	4.29343e-08	0.000226104	21.978	0	0	1	7	2118	ENSOART00020023583	-	TVP23A	ENSOARG00020015371	ENSOART00020023583	HGNC Symbol	trans-golgi network vesicle protein 23 homolog A [Source:NCBI gene (formerly Entrezgene);Acc:101108621]	intron
24	21728001	21729000	*	6.19534e-05	0.0331017	15.7513	0	1	1	8	70703	ENSOART00020038727	+	SCNN1B	ENSOARG00020024701	ENSOART00020038727	HGNC Symbol	sodium channel epithelial 1 subunit beta [Source:HGNC Symbol;Acc:HGNC:10600]	exon;intron
X	50564001	50565000	*	0.000380053	0.0886099	16.3642	0	0	0	9	-78713	ENSOART00020036522	+	ENSOARG00020023439	ENSOARG00020023439	ENSOART00020036522		spindlin-2B [Source:NCBI gene (formerly Entrezgene);Acc:101116294]	intergenic

## Sheet: DMR_CHG_Hypo
chrom	start	end	strand	pvalue	qvalue	meth.diff	prom	exon	intron	target.row	dist.to.feature	feature.name	feature.strand	external_gene_name	ensembl_gene_id	ensembl_transcript_id	external_gene_source	description	AffectedRegion
2	235990001	235991000	*	7.01509e-08	0.00031076	-10.5635	0	1	1	1	1427	ENSOART00020017513	-	ATG9A	ENSOARG00020011497	ENSOART00020017513	UniProtKB Gene Name	autophagy related 9A [Source:NCBI gene (formerly Entrezgene);Acc:100913171]	exon;intron
3	102530001	102531000	*	1.52358e-17	5.06197e-13	-15.528	0	0	0	2	19839	ENSOART00020002175	-	ENSOARG00020000384	ENSOARG00020000384	ENSOART00020002175			intergenic
4	127382001	127383000	*	2.89628e-12	6.4151e-08	-13.84	0	0	0	3	23552	ENSOART00020033946	+	EN2	ENSOARG00020021934	ENSOART00020033946	HGNC Symbol	engrailed homeobox 2 [Source:HGNC Symbol;Acc:HGNC:3343]	intergenic
8	95168001	95169000	*	0.000339137	0.0836726	-14.2857	0	0	1	4	-29163	ENSOART00020041059	-	C6orf118	ENSOARG00020026106	ENSOART00020041059	HGNC Symbol	chromosome 8 C6orf118 homolog [Source:NCBI gene (formerly Entrezgene);Acc:101114026]	intron
12	22590001	22591000	*	0.000274274	0.0759377	-14.8369	0	0	0	5	-446262	ENSOART00020011734	-	ESRRG	ENSOARG00020007694	ENSOART00020011734	UniProtKB Gene Name	estrogen related receptor gamma [Source:NCBI gene (formerly Entrezgene);Acc:101102323]	intergenic
18	66792001	66793000	*	6.00846e-08	0.00028518	-17.4975	0	0	0	6	283326	ENSOART00020017302	-	ENSOARG00020011386	ENSOARG00020011386	ENSOART00020017302			intergenic
19	58018001	58019000	*	0.000238292	0.0700623	-21.8295	0	0	0	7	-20621	ENSOART00020040393	+	PLXND1	ENSOARG00020025735	ENSOART00020040393	HGNC Symbol	plexin D1 [Source:NCBI gene (formerly Entrezgene);Acc:101106801]	intergenic

[truncated: 3 more sheets: DMR_CHG_GO, DMR_CHG_Hyper_GO, DMR_CHG_Hypo_GO]
