# Supplementary material for: Identification of differential hypothalamic DNA methylation and gene expression associated with sexual partner preferences in rams
Source: PLoS One. 2022 May 12;17(5):e0263319. doi: 10.1371/journal.pone.0263319 (PMC9098078; doi:10.1371/journal.pone.0263319)
Supplement: S6 File — (XLSX) [file pone.0263319.s024.xlsx]

## Sheet: Legends
Supplementary Table 6: Differentially methylation and Functional annotation of CHH context.
Tab Name	Description	Column names
DMC_CHH	All Differentially methylated cytosines (DMC) in the CHH context as evaluated by methylKit.	Columns output from methylKit chrom: Chromosome number. start: Chromosome start position of the methylated position. end: Chromosome end position of the methylated position. strand: Strand where methylation happens. pvalue: pvalue for the differential methylation. qvalue: multiple testing adjusted p-value. meth.diff: methylation difference. prom: Whether methylation is in promoter region. 1 prese…
DMC_hyper_CHH	Hyper methylated DMC in the CHH context as evaluated by methylKit.
DMC_hypo_CHH	Hypo methylated DMC in the CHH context as evaluated by methylKit.
DMC_CHH_GO	Gene ontology for all DMC as evaluated by gProfileR.	Columns output from gProfileR source: source of the functional annotatio. Whether it is a from GO database, KEGG pathway, etc. term_name: Name of the associted phenotypic term. term_id: Associated term ID. adjusted_p_value: Multiple testing adjusted p-value. negative_log10_of_adjusted_p_value: Negative log10 value of adjusted p-value. term_size: Total genes associated to the term in the entire ge…
DMC_hyper_CHH_GO	Gene ontology for hypermethylated DMC as evaluated by gProfileR.
DMC_hypo_CHH_GO	Gene ontology for hypomethylated DMC as evaluated by gProfileR.
DMR_CHH	All Differentially methylated regions (DMR) in the CHH context as evaluated by methylKit.	Columns output from methylKit chrom: Chromosome number. start: Chromosome start position of the methylated position. end: Chromosome end position of the methylated position. strand: Strand where methylation happens. pvalue: pvalue for the differential methylation. qvalue: multiple testing adjusted p-value. meth.diff: methylation difference. prom: Whether methylation is in promoter region. 1 prese…
DMR_hyper_CHH	Hyper methylated DMR in the CHH context as evaluated by methylKit.
DMR_hypo_CHH	Hypo methylated DMR in the CHH context as evaluated by methylKit.
DMR_CHH_GO	Gene ontology for all DMR as evaluated by gProfileR.	Columns output from gProfileR source: source of the functional annotatio. Whether it is a from GO database, KEGG pathway, etc. term_name: Name of the associted phenotypic term. term_id: Associated term ID. adjusted_p_value: Multiple testing adjusted p-value. negative_log10_of_adjusted_p_value: Negative log10 value of adjusted p-value. term_size: Total genes associated to the term in the entire ge…
DMR_hyper_CHH_GO	Gene ontology for hypermethylated DMR as evaluated by gProfileR.
DMR_hypo_CHH_GO	Gene ontology for hypomethylated DMR as evaluated by gProfileR.

## Sheet: DMC_CHH
chrom	start	end	strand	pvalue	qvalue	meth.diff	prom	exon	intron	target.row	dist.to.feature	feature.name	feature.strand	external_gene_name	ensembl_gene_id	ensembl_transcript_id	external_gene_source	description	AffectedRegion
1	111299577	111299577	+	6.87928e-07	0.0137943	-34.0426	0	0	1	1	10913	ENSOART00020003475	-	PMVK	ENSOARG00020002284	ENSOART00020003475	HGNC Symbol	phosphomevalonate kinase [Source:NCBI gene (formerly Entrezgene);Acc:101113026]	intron
11	26919315	26919315	+	4.45805e-05	0.0712871	-14.0426	0	0	1	2	1012	ENSOART00020019520	+	TMEM92	ENSOARG00020012815	ENSOART00020019520	HGNC Symbol	transmembrane protein 92 [Source:NCBI gene (formerly Entrezgene);Acc:101107614]	intron
15	87568498	87568498	+	1.31338e-16	1.693e-11	-34.3748	0	0	0	3	-10023	ENSOART00020021333	-	OR9I1	ENSOARG00020013986	ENSOART00020021333	HGNC Symbol	olfactory receptor 9I1 [Source:NCBI gene (formerly Entrezgene);Acc:101107133]	intergenic
17	58567245	58567245	+	2.16931e-05	0.0472609	-15.9722	0	0	0	4	-7109	ENSOART00020005121	+	U6	ENSOARG00020003373	ENSOART00020005121	RFAM	U6 spliceosomal RNA [Source:RFAM;Acc:RF00026]	intergenic
2	10296658	10296658	+	2.85831e-05	0.0556014	-13.0435	0	0	0	5	-21621	ENSOART00020030387	+	ENSOARG00020019753	ENSOARG00020019753	ENSOART00020030387			intergenic
2	254703417	254703417	+	1.79449e-16	1.693e-11	-40	0	0	0	6	-25633	ENSOART00020029499	+	ENSOARG00020019162	ENSOARG00020019162	ENSOART00020029499			intergenic
4	122156809	122156809	+	8.59717e-05	0.0989296	-60.1804	0	0	0	7	24036	ENSOART00020013821	-	ENSOARG00020008981	ENSOARG00020008981	ENSOART00020013821			intergenic
15	3049	3049	+	1.47619e-06	0.0154599	30.8854	0	0	0	1	-216403	ENSOART00020017402	+	ENSOARG00020011426	ENSOARG00020011426	ENSOART00020017402			intergenic
15	31406	31406	+	2.2072e-06	0.0173993	14.6816	0	0	0	2	-188046	ENSOART00020017402	+	ENSOARG00020011426	ENSOARG00020011426	ENSOART00020017402			intergenic
17	61645363	61645363	+	1.10401e-06	0.0152647	25.8741	0	0	1	3	17203	ENSOART00020014120	-	HIP1R	ENSOARG00020009023	ENSOART00020014120	HGNC Symbol	huntingtin interacting protein 1 related [Source:NCBI gene (formerly Entrezgene);Acc:101123327]	intron
2	251772480	251772480	+	1.25659e-06	0.0152647	61.1736	0	0	1	4	6835	ENSOART00020017856	+	ENSOARG00020011700	ENSOARG00020011700	ENSOART00020017856			intron
3	1831241	1831241	+	2.86104e-08	0.00179949	48.676	0	0	0	5	-101770	ENSOART00020002481	-	COL5A1	ENSOARG00020001060	ENSOART00020002481	HGNC Symbol	collagen type V alpha 1 chain [Source:HGNC Symbol;Acc:HGNC:2209]	intergenic
6	14767149	14767149	+	7.68137e-05	0.0959587	53.0323	0	0	1	6	39363	ENSOART00020030363	+	CAMK2D	ENSOARG00020014242	ENSOART00020030363	HGNC Symbol	calcium/calmodulin dependent protein kinase II delta [Source:NCBI gene (formerly Entrezgene);Acc:101113850]	intron
8	60323	60323	+	4.0639e-08	0.00189681	29.2683	0	0	0	7	30775	ENSOART00020030792	+	ENSOARG00020020006	ENSOARG00020020006	ENSOART00020030792			intergenic
X	62062169	62062169	+	5.02626e-08	0.00189681	11.2012	1	0	0	8	548	ENSOART00020030474	-	ENSOARG00020019814	ENSOARG00020019814	ENSOART00020030474			prom

## Sheet: DMC_hyper_CHH
chrom	start	end	strand	pvalue	qvalue	meth.diff	prom	exon	intron	target.row	dist.to.feature	feature.name	feature.strand	external_gene_name	ensembl_gene_id	ensembl_transcript_id	external_gene_source	description	AffectedRegion
15	3049	3049	+	1.47619e-06	0.0154599	30.8854	0	0	0	1	-216403	ENSOART00020017402	+	ENSOARG00020011426	ENSOARG00020011426	ENSOART00020017402			intergenic
15	31406	31406	+	2.2072e-06	0.0173993	14.6816	0	0	0	2	-188046	ENSOART00020017402	+	ENSOARG00020011426	ENSOARG00020011426	ENSOART00020017402			intergenic
17	61645363	61645363	+	1.10401e-06	0.0152647	25.8741	0	0	1	3	17203	ENSOART00020014120	-	HIP1R	ENSOARG00020009023	ENSOART00020014120	HGNC Symbol	huntingtin interacting protein 1 related [Source:NCBI gene (formerly Entrezgene);Acc:101123327]	intron
2	251772480	251772480	+	1.25659e-06	0.0152647	61.1736	0	0	1	4	6835	ENSOART00020017856	+	ENSOARG00020011700	ENSOARG00020011700	ENSOART00020017856			intron
3	1831241	1831241	+	2.86104e-08	0.00179949	48.676	0	0	0	5	-101770	ENSOART00020002481	-	COL5A1	ENSOARG00020001060	ENSOART00020002481	HGNC Symbol	collagen type V alpha 1 chain [Source:HGNC Symbol;Acc:HGNC:2209]	intergenic
6	14767149	14767149	+	7.68137e-05	0.0959587	53.0323	0	0	1	6	39363	ENSOART00020030363	+	CAMK2D	ENSOARG00020014242	ENSOART00020030363	HGNC Symbol	calcium/calmodulin dependent protein kinase II delta [Source:NCBI gene (formerly Entrezgene);Acc:101113850]	intron
8	60323	60323	+	4.0639e-08	0.00189681	29.2683	0	0	0	7	30775	ENSOART00020030792	+	ENSOARG00020020006	ENSOARG00020020006	ENSOART00020030792			intergenic
X	62062169	62062169	+	5.02626e-08	0.00189681	11.2012	1	0	0	8	548	ENSOART00020030474	-	ENSOARG00020019814	ENSOARG00020019814	ENSOART00020030474			prom

## Sheet: DMC_hypo_CHH
chrom	start	end	strand	pvalue	qvalue	meth.diff	prom	exon	intron	target.row	dist.to.feature	feature.name	feature.strand	external_gene_name	ensembl_gene_id	ensembl_transcript_id	external_gene_source	description	AffectedRegion
1	111299577	111299577	+	6.87928e-07	0.0137943	-34.0426	0	0	1	1	10913	ENSOART00020003475	-	PMVK	ENSOARG00020002284	ENSOART00020003475	HGNC Symbol	phosphomevalonate kinase [Source:NCBI gene (formerly Entrezgene);Acc:101113026]	intron
11	26919315	26919315	+	4.45805e-05	0.0712871	-14.0426	0	0	1	2	1012	ENSOART00020019520	+	TMEM92	ENSOARG00020012815	ENSOART00020019520	HGNC Symbol	transmembrane protein 92 [Source:NCBI gene (formerly Entrezgene);Acc:101107614]	intron
15	87568498	87568498	+	1.31338e-16	1.693e-11	-34.3748	0	0	0	3	-10023	ENSOART00020021333	-	OR9I1	ENSOARG00020013986	ENSOART00020021333	HGNC Symbol	olfactory receptor 9I1 [Source:NCBI gene (formerly Entrezgene);Acc:101107133]	intergenic
17	58567245	58567245	+	2.16931e-05	0.0472609	-15.9722	0	0	0	4	-7109	ENSOART00020005121	+	U6	ENSOARG00020003373	ENSOART00020005121	RFAM	U6 spliceosomal RNA [Source:RFAM;Acc:RF00026]	intergenic
2	10296658	10296658	+	2.85831e-05	0.0556014	-13.0435	0	0	0	5	-21621	ENSOART00020030387	+	ENSOARG00020019753	ENSOARG00020019753	ENSOART00020030387			intergenic
2	254703417	254703417	+	1.79449e-16	1.693e-11	-40	0	0	0	6	-25633	ENSOART00020029499	+	ENSOARG00020019162	ENSOARG00020019162	ENSOART00020029499			intergenic
4	122156809	122156809	+	8.59717e-05	0.0989296	-60.1804	0	0	0	7	24036	ENSOART00020013821	-	ENSOARG00020008981	ENSOARG00020008981	ENSOART00020013821			intergenic

## Sheet: DMC_CHH_GO
source	term_name	term_id	adjusted_p_value	negative_log10_of_adjusted_p_value	term_size	query_size	intersection_size	effective_domain_size	intersections
GO:MF	phosphomevalonate kinase activity	GO:0004631	0.0499387	1.30156	1	4	1	14670	PMVK
GO:BP	regulation of gastric acid secretion	GO:0060453	0.165735	0.780585	1	4	1	14366	HIP1R
GO:BP	regulation of clathrin coat assembly	GO:1905443	0.165735	0.780585	1	4	1	14366	HIP1R
GO:BP	positive regulation of clathrin coat assembly	GO:1905445	0.165735	0.780585	1	4	1	14366	HIP1R
GO:MF	clathrin adaptor activity	GO:0035615	0.299479	0.523634	6	4	1	14670	HIP1R
GO:MF	clathrin light chain binding	GO:0032051	0.299479	0.523634	6	4	1	14670	HIP1R
GO:MF	cargo adaptor activity	GO:0140312	0.349356	0.456731	7	4	1	14670	HIP1R
GO:BP	positive regulation of platelet-derived growth factor receptor-beta signaling pathway	GO:2000588	0.497102	0.303555	3	4	1	14366	HIP1R
GO:MF	calmodulin-dependent protein kinase activity	GO:0004683	0.648407	0.188152	13	4	1	14670	CAMK2D
GO:BP	regulation of platelet-derived growth factor receptor-beta signaling pathway	GO:2000586	0.82833	0.0817966	5	4	1	14366	HIP1R
GO:BP	positive regulation of platelet-derived growth factor receptor signaling pathway	GO:0010641	0.82833	0.0817966	5	4	1	14366	HIP1R
GO:MF	phosphatidylinositol-3,5-bisphosphate binding	GO:0080025	0.94709	0.0236087	19	4	1	14670	HIP1R
GO:BP	negative regulation of Arp2/3 complex-mediated actin nucleation	GO:0034316	0.993892	0.00266067	6	4	1	14366	HIP1R
GO:BP	gastric acid secretion	GO:0001696	0.993892	0.00266067	6	4	1	14366	HIP1R
GO:BP	positive regulation of mitochondrial outer membrane permeabilization involved in apoptotic signaling pathway	GO:1901030	0.993892	0.00266067	6	4	1	14366	HIP1R
GO:MF	phosphatidylinositol-3,4-bisphosphate binding	GO:0043325	0.996835	0.00137668	20	4	1	14670	HIP1R
GO:MF	nucleotide binding	GO:0000166	1	0	1714	4	2	14670	PMVK,CAMK2D
GO:MF	purine nucleotide binding	GO:0017076	1	0	1522	4	2	14670	PMVK,CAMK2D
GO:MF	SH3 domain binding	GO:0017124	1	0	46	4	1	14670	HIP1R
GO:MF	protein domain specific binding	GO:0019904	1	0	395	4	1	14670	HIP1R
GO:MF	transmembrane transporter activity	GO:0022857	1	0	930	4	1	14670	ENSOARG00020019814
GO:MF	inorganic cation transmembrane transporter activity	GO:0022890	1	0	476	4	1	14670	ENSOARG00020019814
GO:MF	clathrin binding	GO:0030276	1	0	29	4	1	14670	HIP1R
GO:MF	adenyl nucleotide binding	GO:0030554	1	0	1165	4	2	14670	PMVK,CAMK2D
GO:MF	protein-macromolecule adaptor activity	GO:0030674	1	0	137	4	1	14670	HIP1R
GO:MF	ribonucleotide binding	GO:0032553	1	0	1521	4	2	14670	PMVK,CAMK2D
GO:MF	purine ribonucleotide binding	GO:0032555	1	0	1508	4	2	14670	PMVK,CAMK2D
GO:MF	adenyl ribonucleotide binding	GO:0032559	1	0	1158	4	2	14670	PMVK,CAMK2D
GO:MF	phosphatidylinositol binding	GO:0035091	1	0	178	4	1	14670	HIP1R
GO:MF	purine ribonucleoside triphosphate binding	GO:0035639	1	0	1468	4	2	14670	PMVK,CAMK2D
GO:MF	small molecule binding	GO:0036094	1	0	1947	4	2	14670	PMVK,CAMK2D
GO:MF	identical protein binding	GO:0042802	1	0	1373	4	1	14670	HIP1R
GO:MF	protein homodimerization activity	GO:0042803	1	0	479	4	1	14670	HIP1R
GO:MF	ion binding	GO:0043167	1	0	3567	4	3	14670	PMVK,HIP1R,CAMK2D
GO:MF	anion binding	GO:0043168	1	0	1847	4	3	14670	PMVK,HIP1R,CAMK2D
GO:MF	protein-containing complex binding	GO:0044877	1	0	686	4	1	14670	HIP1R
GO:MF	phosphotransferase activity, phosphate group as acceptor	GO:0016776	1	0	30	4	1	14670	PMVK
GO:MF	phosphotransferase activity, alcohol group as acceptor	GO:0016773	1	0	613	4	1	14670	CAMK2D
GO:MF	transferase activity, transferring phosphorus-containing groups	GO:0016772	1	0	782	4	2	14670	PMVK,CAMK2D
GO:MF	transferase activity	GO:0016740	1	0	1796	4	2	14670	PMVK,CAMK2D
GO:MF	molecular_function	GO:0003674	1	0	14670	4	4	14670	PMVK,HIP1R,CAMK2D,ENSOARG00020019814
GO:MF	actin binding	GO:0003779	1	0	287	4	1	14670	HIP1R
GO:MF	catalytic activity	GO:0003824	1	0	4792	4	2	14670	PMVK,CAMK2D
GO:MF	protein kinase activity	GO:0004672	1	0	521	4	1	14670	CAMK2D
GO:MF	protein serine/threonine kinase activity	GO:0004674	1	0	287	4	1	14670	CAMK2D
GO:MF	transporter activity	GO:0005215	1	0	995	4	1	14670	ENSOARG00020019814
GO:MF	binding	GO:0005488	1	0	10424	4	3	14670	PMVK,HIP1R,CAMK2D
GO:MF	protein binding	GO:0005515	1	0	6620	4	2	14670	HIP1R,CAMK2D
GO:MF	calmodulin binding	GO:0005516	1	0	60	4	1	14670	CAMK2D
GO:MF	protein heterodimerization activity	GO:0046982	1	0	309	4	1	14670	HIP1R
GO:MF	ATP binding	GO:0005524	1	0	1124	4	2	14670	PMVK,CAMK2D
GO:MF	phosphatidylinositol-4,5-bisphosphate binding	GO:0005546	1	0	41	4	1	14670	HIP1R
GO:MF	phosphatidylinositol-3,4,5-trisphosphate binding	GO:0005547	1	0	29	4	1	14670	HIP1R
GO:MF	cytoskeletal protein binding	GO:0008092	1	0	658	4	1	14670	HIP1R
GO:MF	lipid binding	GO:0008289	1	0	471	4	1	14670	HIP1R
GO:MF	cation transmembrane transporter activity	GO:0008324	1	0	517	4	1	14670	ENSOARG00020019814
GO:MF	ion transmembrane transporter activity	GO:0015075	1	0	671	4	1	14670	ENSOARG00020019814
GO:MF	proton transmembrane transporter activity	GO:0015078	1	0	123	4	1	14670	ENSOARG00020019814
GO:MF	inorganic molecular entity transmembrane transporter activity	GO:0015318	1	0	598	4	1	14670	ENSOARG00020019814
GO:MF	kinase activity	GO:0016301	1	0	667	4	2	14670	PMVK,CAMK2D
GO:MF	phospholipid binding	GO:0005543	1	0	293	4	1	14670	HIP1R
GO:MF	protein dimerization activity	GO:0046983	1	0	857	4	1	14670	HIP1R
GO:MF	molecular adaptor activity	GO:0060090	1	0	174	4	1	14670	HIP1R
GO:MF	organic cyclic compound binding	GO:0097159	1	0	4213	4	2	14670	PMVK,CAMK2D
GO:MF	carbohydrate derivative binding	GO:0097367	1	0	1692	4	2	14670	PMVK,CAMK2D
GO:MF	catalytic activity, acting on a protein	GO:0140096	1	0	1857	4	1	14670	CAMK2D
GO:MF	nucleoside phosphate binding	GO:1901265	1	0	1714	4	2	14670	PMVK,CAMK2D
GO:MF	heterocyclic compound binding	GO:1901363	1	0	4170	4	2	14670	PMVK,CAMK2D
GO:MF	phosphatidylinositol phosphate binding	GO:1901981	1	0	101	4	1	14670	HIP1R
GO:MF	phosphatidylinositol bisphosphate binding	GO:1902936	1	0	53	4	1	14670	HIP1R
GO:MF	actin filament binding	GO:0051015	1	0	115	4	1	14670	HIP1R
GO:BP	positive regulation of membrane permeability	GO:1905710	1	0	27	4	1	14366	HIP1R
GO:BP	regulation of cysteine-type endopeptidase activity	GO:2000116	1	0	136	4	1	14366	HIP1R
GO:BP	regulation of clathrin-dependent endocytosis	GO:2000369	1	0	8	4	1	14366	HIP1R
GO:BP	positive regulation of cysteine-type endopeptidase activity	GO:2001056	1	0	89	4	1	14366	HIP1R
GO:BP	positive regulation of supramolecular fiber organization	GO:1902905	1	0	139	4	1	14366	HIP1R
GO:BP	negative regulation of supramolecular fiber organization	GO:1902904	1	0	107	4	1	14366	HIP1R
GO:BP	positive regulation of mitochondrial membrane permeability involved in apoptotic process	GO:1902110	1	0	20	4	1	14366	HIP1R
GO:BP	mitochondrial outer membrane permeabilization involved in programmed cell death	GO:1902686	1	0	22	4	1	14366	HIP1R
GO:BP	phosphate-containing compound metabolic process	GO:0006796	1	0	1979	4	2	14366	CAMK2D,ENSOARG00020019814
GO:BP	nitrogen compound metabolic process	GO:0006807	1	0	7097	4	3	14366	HIP1R,CAMK2D,ENSOARG00020019814
GO:BP	transport	GO:0006810	1	0	2972	4	2	14366	HIP1R,ENSOARG00020019814
GO:BP	ion transport	GO:0006811	1	0	1049	4	1	14366	ENSOARG00020019814
GO:BP	cation transport	GO:0006812	1	0	760	4	1	14366	ENSOARG00020019814
GO:BP	mitochondrial transport	GO:0006839	1	0	131	4	1	14366	HIP1R
GO:BP	endocytosis	GO:0006897	1	0	262	4	1	14366	HIP1R
GO:BP	receptor-mediated endocytosis	GO:0006898	1	0	137	4	1	14366	HIP1R
GO:BP	apoptotic process	GO:0006915	1	0	1108	4	1	14366	HIP1R
GO:BP	activation of cysteine-type endopeptidase activity involved in apoptotic process	GO:0006919	1	0	51	4	1	14366	HIP1R
GO:BP	organelle organization	GO:0006996	1	0	2449	4	1	14366	HIP1R
GO:BP	mitochondrion organization	GO:0007005	1	0	313	4	1	14366	HIP1R
GO:BP	mitochondrial membrane organization	GO:0007006	1	0	71	4	1	14366	HIP1R
GO:BP	cytoskeleton organization	GO:0007010	1	0	891	4	1	14366	HIP1R
GO:BP	actin filament organization	GO:0007015	1	0	286	4	1	14366	HIP1R
GO:BP	cell communication	GO:0007154	1	0	4746	4	1	14366	HIP1R
GO:BP	signal transduction	GO:0007165	1	0	4402	4	1	14366	HIP1R
GO:BP	cell surface receptor signaling pathway	GO:0007166	1	0	1617	4	1	14366	HIP1R
GO:BP	enzyme linked receptor protein signaling pathway	GO:0007167	1	0	629	4	1	14366	HIP1R
GO:BP	phosphorus metabolic process	GO:0006793	1	0	1992	4	2	14366	CAMK2D,ENSOARG00020019814
GO:BP	transmembrane receptor protein tyrosine kinase signaling pathway	GO:0007169	1	0	393	4	1	14366	HIP1R
GO:BP	ATP biosynthetic process	GO:0006754	1	0	45	4	1	14366	ENSOARG00020019814
GO:BP	cellular aromatic compound metabolic process	GO:0006725	1	0	3883	4	1	14366	ENSOARG00020019814
GO:BP	system process	GO:0003008	1	0	1045	4	1	14366	HIP1R
GO:BP	alcohol metabolic process	GO:0006066	1	0	177	4	1	14366	PMVK
GO:BP	nucleobase-containing compound metabolic process	GO:0006139	1	0	3762	4	1	14366	ENSOARG00020019814
GO:BP	purine nucleotide metabolic process	GO:0006163	1	0	251	4	1	14366	ENSOARG00020019814
GO:BP	purine nucleotide biosynthetic process	GO:0006164	1	0	129	4	1	14366	ENSOARG00020019814
GO:BP	cellular protein modification process	GO:0006464	1	0	2504	4	1	14366	CAMK2D
GO:BP	protein phosphorylation	GO:0006468	1	0	1160	4	1	14366	CAMK2D
GO:BP	proteolysis	GO:0006508	1	0	1176	4	1	14366	HIP1R
GO:BP	lipid metabolic process	GO:0006629	1	0	851	4	1	14366	PMVK
GO:BP	steroid biosynthetic process	GO:0006694	1	0	80	4	1	14366	PMVK
GO:BP	cholesterol biosynthetic process	GO:0006695	1	0	21	4	1	14366	PMVK
GO:BP	nucleoside phosphate metabolic process	GO:0006753	1	0	321	4	1	14366	ENSOARG00020019814
GO:BP	epidermal growth factor receptor signaling pathway	GO:0007173	1	0	66	4	1	14366	HIP1R
GO:BP	multicellular organism development	GO:0007275	1	0	3136	4	1	14366	HIP1R
GO:BP	digestion	GO:0007586	1	0	64	4	1	14366	HIP1R
GO:BP	positive regulation of metabolic process	GO:0009893	1	0	2389	4	1	14366	HIP1R
GO:BP	regulation of signal transduction	GO:0009966	1	0	1841	4	1	14366	HIP1R
GO:BP	positive regulation of signal transduction	GO:0009967	1	0	932	4	1	14366	HIP1R
GO:BP	cellular process	GO:0009987	1	0	13015	4	3	14366	HIP1R,CAMK2D,ENSOARG00020019814
GO:BP	response to organic substance	GO:0010033	1	0	1650	4	1	14366	PMVK
GO:BP	positive regulation of macromolecule metabolic process	GO:0010604	1	0	2224	4	1	14366	HIP1R
GO:BP	positive regulation of organelle organization	GO:0010638	1	0	399	4	1	14366	HIP1R
GO:BP	negative regulation of organelle organization	GO:0010639	1	0	230	4	1	14366	HIP1R
GO:BP	regulation of platelet-derived growth factor receptor signaling pathway	GO:0010640	1	0	20	4	1	14366	HIP1R
GO:BP	regulation of cell communication	GO:0010646	1	0	2065	4	1	14366	HIP1R
GO:BP	positive regulation of cell communication	GO:0010647	1	0	1024	4	1	14366	HIP1R
GO:BP	regulation of mitochondrion organization	GO:0010821	1	0	83	4	1	14366	HIP1R
GO:BP	positive regulation of mitochondrion organization	GO:0010822	1	0	47	4	1	14366	HIP1R
GO:BP	regulation of cell death	GO:0010941	1	0	1007	4	1	14366	HIP1R
GO:BP	positive regulation of cell death	GO:0010942	1	0	352	4	1	14366	HIP1R
GO:BP	positive regulation of endopeptidase activity	GO:0010950	1	0	103	4	1	14366	HIP1R
GO:BP	positive regulation of peptidase activity	GO:0010952	1	0	112	4	1	14366	HIP1R
GO:BP	programmed cell death	GO:0012501	1	0	1148	4	1	14366	HIP1R
GO:BP	response to organic cyclic compound	GO:0014070	1	0	368	4	1	14366	PMVK
GO:BP	ribonucleotide biosynthetic process	GO:0009260	1	0	123	4	1	14366	ENSOARG00020019814
GO:BP	ribonucleotide metabolic process	GO:0009259	1	0	246	4	1	14366	ENSOARG00020019814
GO:BP	purine ribonucleoside triphosphate biosynthetic process	GO:0009206	1	0	56	4	1	14366	ENSOARG00020019814
GO:BP	purine ribonucleoside triphosphate metabolic process	GO:0009205	1	0	65	4	1	14366	ENSOARG00020019814
GO:BP	regulation of actin polymerization or depolymerization	GO:0008064	1	0	132	4	1	14366	HIP1R
GO:BP	biological_process	GO:0008150	1	0	14189	4	4	14366	PMVK,HIP1R,CAMK2D,ENSOARG00020019814
GO:BP	metabolic process	GO:0008152	1	0	8384	4	4	14366	PMVK,HIP1R,CAMK2D,ENSOARG00020019814
GO:BP	actin polymerization or depolymerization	GO:0008154	1	0	148	4	1	14366	HIP1R
GO:BP	steroid metabolic process	GO:0008202	1	0	161	4	1	14366	PMVK
GO:BP	cholesterol metabolic process	GO:0008203	1	0	69	4	1	14366	PMVK
GO:BP	cell death	GO:0008219	1	0	1231	4	1	14366	HIP1R
GO:BP	lipid biosynthetic process	GO:0008610	1	0	388	4	1	14366	PMVK
GO:BP	apoptotic mitochondrial changes	GO:0008637	1	0	63	4	1	14366	HIP1R
GO:BP	biosynthetic process	GO:0009058	1	0	4218	4	2	14366	PMVK,ENSOARG00020019814
GO:BP	nucleoside triphosphate metabolic process	GO:0009141	1	0	87	4	1	14366	ENSOARG00020019814
GO:BP	nucleoside triphosphate biosynthetic process	GO:0009142	1	0	66	4	1	14366	ENSOARG00020019814
GO:BP	purine nucleoside triphosphate metabolic process	GO:0009144	1	0	68	4	1	14366	ENSOARG00020019814
GO:BP	purine nucleoside triphosphate biosynthetic process	GO:0009145	1	0	57	4	1	14366	ENSOARG00020019814
GO:BP	purine ribonucleotide metabolic process	GO:0009150	1	0	238	4	1	14366	ENSOARG00020019814
GO:BP	purine ribonucleotide biosynthetic process	GO:0009152	1	0	120	4	1	14366	ENSOARG00020019814
GO:BP	nucleotide biosynthetic process	GO:0009165	1	0	170	4	1	14366	ENSOARG00020019814
GO:BP	ribonucleoside triphosphate metabolic process	GO:0009199	1	0	68	4	1	14366	ENSOARG00020019814
GO:BP	ribonucleoside triphosphate biosynthetic process	GO:0009201	1	0	58	4	1	14366	ENSOARG00020019814
GO:BP	nucleotide metabolic process	GO:0009117	1	0	314	4	1	14366	ENSOARG00020019814
GO:BP	energy coupled proton transport, down electrochemical gradient	GO:0015985	1	0	33	4	1	14366	ENSOARG00020019814
GO:BP	regulation of supramolecular fiber organization	GO:1902903	1	0	253	4	1	14366	HIP1R
GO:BP	ATP synthesis coupled proton transport	GO:0015986	1	0	33	4	1	14366	ENSOARG00020019814
GO:BP	sterol metabolic process	GO:0016125	1	0	73	4	1	14366	PMVK
GO:BP	negative regulation of cellular component organization	GO:0051129	1	0	457	4	1	14366	HIP1R
GO:BP	positive regulation of cellular component organization	GO:0051130	1	0	702	4	1	14366	HIP1R
GO:BP	regulation of nitrogen compound metabolic process	GO:0051171	1	0	3642	4	1	14366	HIP1R
GO:BP	positive regulation of nitrogen compound metabolic process	GO:0051173	1	0	1968	4	1	14366	HIP1R
GO:BP	localization	GO:0051179	1	0	4189	4	2	14366	HIP1R,ENSOARG00020019814
GO:BP	establishment of localization	GO:0051234	1	0	3086	4	2	14366	HIP1R,ENSOARG00020019814
GO:BP	regulation of multicellular organismal process	GO:0051239	1	0	1697	4	1	14366	HIP1R
GO:BP	regulation of protein metabolic process	GO:0051246	1	0	1595	4	1	14366	HIP1R
GO:BP	positive regulation of protein metabolic process	GO:0051247	1	0	930	4	1	14366	HIP1R
GO:BP	protein polymerization	GO:0051258	1	0	196	4	1	14366	HIP1R
GO:BP	regulation of hydrolase activity	GO:0051336	1	0	565	4	1	14366	HIP1R
GO:BP	positive regulation of hydrolase activity	GO:0051345	1	0	317	4	1	14366	HIP1R
GO:BP	regulation of cytoskeleton organization	GO:0051493	1	0	347	4	1	14366	HIP1R
GO:BP	negative regulation of cytoskeleton organization	GO:0051494	1	0	107	4	1	14366	HIP1R
GO:BP	positive regulation of cytoskeleton organization	GO:0051495	1	0	149	4	1	14366	HIP1R
GO:BP	cellular response to stimulus	GO:0051716	1	0	5328	4	1	14366	HIP1R
GO:BP	regulation of peptidase activity	GO:0052547	1	0	205	4	1	14366	HIP1R
GO:BP	regulation of endopeptidase activity	GO:0052548	1	0	187	4	1	14366	HIP1R
GO:BP	transmembrane transport	GO:0055085	1	0	1074	4	1	14366	ENSOARG00020019814
GO:BP	regulation of cellular component organization	GO:0051128	1	0	1488	4	1	14366	HIP1R
GO:BP	nucleobase-containing small molecule metabolic process	GO:0055086	1	0	363	4	1	14366	ENSOARG00020019814
GO:BP	negative regulation of actin nucleation	GO:0051126	1	0	8	4	1	14366	HIP1R
GO:BP	positive regulation of binding	GO:0051099	1	0	122	4	1	14366	HIP1R
GO:BP	regulation of receptor-mediated endocytosis	GO:0048259	1	0	56	4	1	14366	HIP1R
GO:BP	clathrin coat assembly	GO:0048268	1	0	12	4	1	14366	HIP1R
GO:BP	positive regulation of biological process	GO:0048518	1	0	3915	4	1	14366	HIP1R
GO:BP	negative regulation of biological process	GO:0048519	1	0	3394	4	1	14366	HIP1R
GO:BP	positive regulation of cellular process	GO:0048522	1	0	3568	4	1	14366	HIP1R
GO:BP	negative regulation of cellular process	GO:0048523	1	0	3107	4	1	14366	HIP1R
GO:BP	regulation of response to stimulus	GO:0048583	1	0	2385	4	1	14366	HIP1R
GO:BP	positive regulation of response to stimulus	GO:0048584	1	0	1285	4	1	14366	HIP1R
GO:BP	system development	GO:0048731	1	0	2903	4	1	14366	HIP1R
GO:BP	anatomical structure development	GO:0048856	1	0	3512	4	1	14366	HIP1R
GO:BP	regulation of biological process	GO:0050789	1	0	8424	4	1	14366	HIP1R
GO:BP	regulation of catalytic activity	GO:0050790	1	0	1156	4	1	14366	HIP1R
GO:BP	regulation of cellular process	GO:0050794	1	0	8030	4	1	14366	HIP1R
GO:BP	protein stabilization	GO:0050821	1	0	123	4	1	14366	HIP1R
GO:BP	response to stimulus	GO:0050896	1	0	6245	4	2	14366	PMVK,HIP1R
GO:BP	regulation of secretion	GO:0051046	1	0	330	4	1	14366	HIP1R
GO:BP	regulation of transport	GO:0051049	1	0	947	4	1	14366	HIP1R
GO:BP	positive regulation of transport	GO:0051050	1	0	482	4	1	14366	HIP1R
GO:BP	regulation of binding	GO:0051098	1	0	254	4	1	14366	HIP1R
GO:BP	regulation of actin nucleation	GO:0051125	1	0	22	4	1	14366	HIP1R
GO:BP	digestive system development	GO:0055123	1	0	98	4	1	14366	HIP1R
GO:BP	regulation of macromolecule metabolic process	GO:0060255	1	0	4011	4	1	14366	HIP1R
GO:BP	negative regulation of cell death	GO:0060548	1	0	627	4	1	14366	HIP1R
GO:BP	regulation of mitochondrial outer membrane permeabilization involved in apoptotic signaling pathway	GO:1901028	1	0	11	4	1	14366	HIP1R
GO:BP	carbohydrate derivative metabolic process	GO:1901135	1	0	658	4	1	14366	ENSOARG00020019814
GO:BP	carbohydrate derivative biosynthetic process	GO:1901137	1	0	399	4	1	14366	ENSOARG00020019814
GO:BP	regulation of ERBB signaling pathway	GO:1901184	1	0	50	4	1	14366	HIP1R
GO:BP	positive regulation of ERBB signaling pathway	GO:1901186	1	0	24	4	1	14366	HIP1R
GO:BP	nucleoside phosphate biosynthetic process	GO:1901293	1	0	174	4	1	14366	ENSOARG00020019814
GO:BP	organic cyclic compound metabolic process	GO:1901360	1	0	4007	4	2	14366	PMVK,ENSOARG00020019814
GO:BP	organic cyclic compound biosynthetic process	GO:1901362	1	0	2838	4	2	14366	PMVK,ENSOARG00020019814
GO:BP	organonitrogen compound metabolic process	GO:1901564	1	0	4654	4	3	14366	HIP1R,CAMK2D,ENSOARG00020019814
GO:BP	organonitrogen compound biosynthetic process	GO:1901566	1	0	1285	4	1	14366	ENSOARG00020019814
GO:BP	organic substance biosynthetic process	GO:1901576	1	0	4151	4	2	14366	PMVK,ENSOARG00020019814
GO:BP	organic hydroxy compound metabolic process	GO:1901615	1	0	280	4	1	14366	PMVK
GO:BP	organic hydroxy compound biosynthetic process	GO:1901617	1	0	127	4	1	14366	PMVK
GO:BP	response to oxygen-containing compound	GO:1901700	1	0	794	4	1	14366	PMVK
GO:BP	regulation of mitochondrial membrane permeability involved in apoptotic process	GO:1902108	1	0	24	4	1	14366	HIP1R
GO:BP	proton transmembrane transport	GO:1902600	1	0	96	4	1	14366	ENSOARG00020019814
GO:BP	secondary alcohol metabolic process	GO:1902652	1	0	73	4	1	14366	PMVK
GO:BP	secondary alcohol biosynthetic process	GO:1902653	1	0	21	4	1	14366	PMVK
GO:BP	regulation of actin filament organization	GO:0110053	1	0	189	4	1	14366	HIP1R
GO:BP	inorganic cation transmembrane transport	GO:0098662	1	0	434	4	1	14366	ENSOARG00020019814
GO:BP	inorganic ion transmembrane transport	GO:0098660	1	0	462	4	1	14366	ENSOARG00020019814
GO:BP	cation transmembrane transport	GO:0098655	1	0	495	4	1	14366	ENSOARG00020019814
GO:BP	regulation of vesicle-mediated transport	GO:0060627	1	0	294	4	1	14366	HIP1R
GO:BP	membrane organization	GO:0061024	1	0	407	4	1	14366	HIP1R
GO:BP	protein-containing complex assembly	GO:0065003	1	0	946	4	1	14366	HIP1R
GO:BP	biological regulation	GO:0065007	1	0	8876	4	1	14366	HIP1R
GO:BP	regulation of biological quality	GO:0065008	1	0	2370	4	1	14366	HIP1R
GO:BP	regulation of molecular function	GO:0065009	1	0	1623	4	1	14366	HIP1R
GO:BP	response to cholesterol	GO:0070723	1	0	12	4	1	14366	PMVK
GO:BP	organic substance metabolic process	GO:0071704	1	0	8016	4	4	14366	PMVK,HIP1R,CAMK2D,ENSOARG00020019814
GO:BP	cellular component organization or biogenesis	GO:0071840	1	0	3926	4	1	14366	HIP1R
GO:BP	platelet-derived growth factor receptor signaling pathway	GO:0048008	1	0	47	4	1	14366	HIP1R
GO:BP	purine-containing compound metabolic process	GO:0072521	1	0	262	4	1	14366	ENSOARG00020019814
GO:BP	clathrin-dependent endocytosis	GO:0072583	1	0	26	4	1	14366	HIP1R
GO:BP	regulation of primary metabolic process	GO:0080090	1	0	3747	4	1	14366	HIP1R
GO:BP	regulation of anatomical structure size	GO:0090066	1	0	318	4	1	14366	HIP1R
GO:BP	organophosphate biosynthetic process	GO:0090407	1	0	332	4	1	14366	ENSOARG00020019814
GO:BP	regulation of membrane permeability	GO:0090559	1	0	42	4	1	14366	HIP1R
GO:BP	apoptotic signaling pathway	GO:0097190	1	0	391	4	1	14366	HIP1R
GO:BP	response to alcohol	GO:0097305	1	0	73	4	1	14366	PMVK
GO:BP	mitochondrial outer membrane permeabilization	GO:0097345	1	0	18	4	1	14366	HIP1R
GO:BP	supramolecular fiber organization	GO:0097435	1	0	461	4	1	14366	HIP1R
GO:BP	purine-containing compound biosynthetic process	GO:0072522	1	0	136	4	1	14366	ENSOARG00020019814
GO:BP	secretion	GO:0046903	1	0	535	4	1	14366	HIP1R
GO:BP	regulation of mitochondrial membrane permeability	GO:0046902	1	0	34	4	1	14366	HIP1R
GO:BP	acid secretion	GO:0046717	1	0	19	4	1	14366	HIP1R
GO:BP	positive regulation of cellular metabolic process	GO:0031325	1	0	2079	4	1	14366	HIP1R
GO:BP	negative regulation of protein-containing complex assembly	GO:0031333	1	0	90	4	1	14366	HIP1R
GO:BP	positive regulation of protein-containing complex assembly	GO:0031334	1	0	159	4	1	14366	HIP1R
GO:BP	regulation of protein stability	GO:0031647	1	0	208	4	1	14366	HIP1R
GO:BP	positive regulation of protein binding	GO:0032092	1	0	64	4	1	14366	HIP1R
GO:BP	regulation of cellular protein metabolic process	GO:0032268	1	0	1493	4	1	14366	HIP1R
GO:BP	positive regulation of cellular protein metabolic process	GO:0032270	1	0	878	4	1	14366	HIP1R
GO:BP	regulation of protein polymerization	GO:0032271	1	0	158	4	1	14366	HIP1R
GO:BP	negative regulation of protein polymerization	GO:0032272	1	0	50	4	1	14366	HIP1R
GO:BP	positive regulation of protein polymerization	GO:0032273	1	0	98	4	1	14366	HIP1R
GO:BP	multicellular organismal process	GO:0032501	1	0	4326	4	1	14366	HIP1R
GO:BP	developmental process	GO:0032502	1	0	3794	4	1	14366	HIP1R
GO:BP	regulation of cellular component size	GO:0032535	1	0	237	4	1	14366	HIP1R
GO:BP	regulation of localization	GO:0032879	1	0	1664	4	1	14366	HIP1R
GO:BP	regulation of actin cytoskeleton organization	GO:0032956	1	0	233	4	1	14366	HIP1R
GO:BP	regulation of actin filament-based process	GO:0032970	1	0	254	4	1	14366	HIP1R
GO:BP	regulation of organelle organization	GO:0033043	1	0	774	4	1	14366	HIP1R
GO:BP	response to lipid	GO:0033993	1	0	372	4	1	14366	PMVK
GO:BP	ion transmembrane transport	GO:0034220	1	0	636	4	1	14366	ENSOARG00020019814
GO:BP	regulation of cellular metabolic process	GO:0031323	1	0	3894	4	1	14366	HIP1R
GO:BP	positive regulation of actin filament polymerization	GO:0030838	1	0	76	4	1	14366	HIP1R
GO:BP	negative regulation of actin filament polymerization	GO:0030837	1	0	40	4	1	14366	HIP1R
GO:BP	regulation of actin filament polymerization	GO:0030833	1	0	119	4	1	14366	HIP1R
GO:BP	sterol biosynthetic process	GO:0016126	1	0	23	4	1	14366	PMVK
GO:BP	vesicle-mediated transport	GO:0016192	1	0	885	4	1	14366	HIP1R
GO:BP	phosphorylation	GO:0016310	1	0	1322	4	1	14366	CAMK2D
GO:BP	heterocycle biosynthetic process	GO:0018130	1	0	2764	4	1	14366	ENSOARG00020019814
GO:BP	regulation of metabolic process	GO:0019222	1	0	4333	4	1	14366	HIP1R
GO:BP	aromatic compound biosynthetic process	GO:0019438	1	0	2766	4	1	14366	ENSOARG00020019814
GO:BP	protein metabolic process	GO:0019538	1	0	3999	4	2	14366	HIP1R,CAMK2D
GO:BP	organophosphate metabolic process	GO:0019637	1	0	621	4	1	14366	ENSOARG00020019814
GO:BP	ribose phosphate metabolic process	GO:0019693	1	0	247	4	1	14366	ENSOARG00020019814
GO:BP	Arp2/3 complex-mediated actin nucleation	GO:0034314	1	0	33	4	1	14366	HIP1R
GO:BP	digestive system process	GO:0022600	1	0	53	4	1	14366	HIP1R
GO:BP	regulation of signaling	GO:0023051	1	0	2075	4	1	14366	HIP1R
GO:BP	signaling	GO:0023052	1	0	4700	4	1	14366	HIP1R
GO:BP	positive regulation of signaling	GO:0023056	1	0	1030	4	1	14366	HIP1R
GO:BP	actin filament-based process	GO:0030029	1	0	507	4	1	14366	HIP1R
GO:BP	actin cytoskeleton organization	GO:0030036	1	0	457	4	1	14366	HIP1R
GO:BP	actin filament polymerization	GO:0030041	1	0	126	4	1	14366	HIP1R
GO:BP	regulation of endocytosis	GO:0030100	1	0	110	4	1	14366	HIP1R
GO:BP	regulation of proteolysis	GO:0030162	1	0	398	4	1	14366	HIP1R
GO:BP	regulation of actin filament length	GO:0030832	1	0	132	4	1	14366	HIP1R
GO:BP	cellular component assembly	GO:0022607	1	0	1766	4	1	14366	HIP1R
GO:BP	cellular component organization	GO:0016043	1	0	3820	4	1	14366	HIP1R
GO:BP	regulation of Arp2/3 complex-mediated actin nucleation	GO:0034315	1	0	15	4	1	14366	HIP1R
GO:BP	cellular nitrogen compound metabolic process	GO:0034641	1	0	4538	4	1	14366	ENSOARG00020019814
GO:BP	cellular component biogenesis	GO:0044085	1	0	1891	4	1	14366	HIP1R
GO:BP	regulation of cellular component biogenesis	GO:0044087	1	0	635	4	1	14366	HIP1R
GO:BP	positive regulation of cellular component biogenesis	GO:0044089	1	0	338	4	1	14366	HIP1R
GO:BP	positive regulation of molecular function	GO:0044093	1	0	922	4	1	14366	HIP1R
GO:BP	cellular metabolic process	GO:0044237	1	0	7506	4	3	14366	HIP1R,CAMK2D,ENSOARG00020019814
GO:BP	primary metabolic process	GO:0044238	1	0	7522	4	4	14366	PMVK,HIP1R,CAMK2D,ENSOARG00020019814
GO:BP	cellular biosynthetic process	GO:0044249	1	0	4101	4	1	14366	ENSOARG00020019814
GO:BP	cellular macromolecule metabolic process	GO:0044260	1	0	5701	4	2	14366	HIP1R,CAMK2D
GO:BP	cellular protein metabolic process	GO:0044267	1	0	3454	4	2	14366	HIP1R,CAMK2D
GO:BP	cellular nitrogen compound biosynthetic process	GO:0044271	1	0	3457	4	1	14366	ENSOARG00020019814
GO:BP	small molecule metabolic process	GO:0044281	1	0	1099	4	2	14366	PMVK,ENSOARG00020019814
GO:BP	small molecule biosynthetic process	GO:0044283	1	0	350	4	1	14366	PMVK
GO:BP	actin nucleation	GO:0045010	1	0	46	4	1	14366	HIP1R
GO:BP	positive regulation of epidermal growth factor receptor signaling pathway	GO:0045742	1	0	22	4	1	14366	HIP1R
GO:BP	positive regulation of proteolysis	GO:0045862	1	0	217	4	1	14366	HIP1R
GO:BP	ATP metabolic process	GO:0046034	1	0	192	4	1	14366	ENSOARG00020019814
GO:BP	alcohol biosynthetic process	GO:0046165	1	0	72	4	1	14366	PMVK
GO:BP	ribose phosphate biosynthetic process	GO:0046390	1	0	124	4	1	14366	ENSOARG00020019814
GO:BP	heterocycle metabolic process	GO:0046483	1	0	3842	4	1	14366	ENSOARG00020019814
GO:BP	regulation of digestive system process	GO:0044058	1	0	18	4	1	14366	HIP1R
GO:BP	regulation of system process	GO:0044057	1	0	293	4	1	14366	HIP1R
GO:BP	protein-containing complex subunit organization	GO:0043933	1	0	1070	4	1	14366	HIP1R
GO:BP	macromolecule modification	GO:0043412	1	0	2633	4	1	14366	CAMK2D
GO:BP	nucleobase-containing compound biosynthetic process	GO:0034654	1	0	2711	4	1	14366	ENSOARG00020019814
GO:BP	platelet-derived growth factor receptor-beta signaling pathway	GO:0035791	1	0	10	4	1	14366	HIP1R
GO:BP	positive regulation of mitochondrial membrane permeability	GO:0035794	1	0	24	4	1	14366	HIP1R
GO:BP	protein modification process	GO:0036211	1	0	2504	4	1	14366	CAMK2D
GO:BP	response to sterol	GO:0036314	1	0	15	4	1	14366	PMVK
GO:BP	ERBB signaling pathway	GO:0038127	1	0	75	4	1	14366	HIP1R
GO:BP	regulation of epidermal growth factor receptor signaling pathway	GO:0042058	1	0	46	4	1	14366	HIP1R
GO:BP	response to chemical	GO:0042221	1	0	2269	4	1	14366	PMVK
GO:BP	regulation of apoptotic process	GO:0042981	1	0	906	4	1	14366	HIP1R
GO:BP	cellular protein-containing complex assembly	GO:0034622	1	0	623	4	1	14366	HIP1R
GO:BP	positive regulation of apoptotic process	GO:0043065	1	0	313	4	1	14366	HIP1R
GO:BP	regulation of programmed cell death	GO:0043067	1	0	933	4	1	14366	HIP1R
GO:BP	positive regulation of programmed cell death	GO:0043068	1	0	323	4	1	14366	HIP1R
GO:BP	negative regulation of programmed cell death	GO:0043069	1	0	579	4	1	14366	HIP1R
GO:BP	positive regulation of catalytic activity	GO:0043085	1	0	670	4	1	14366	HIP1R
GO:BP	macromolecule metabolic process	GO:0043170	1	0	6834	4	2	14366	HIP1R,CAMK2D
GO:BP	regulation of protein-containing complex assembly	GO:0043254	1	0	282	4	1	14366	HIP1R
GO:BP	positive regulation of cysteine-type endopeptidase activity involved in apoptotic process	GO:0043280	1	0	78	4	1	14366	HIP1R
GO:BP	regulation of cysteine-type endopeptidase activity involved in apoptotic process	GO:0043281	1	0	123	4	1	14366	HIP1R
GO:BP	regulation of protein binding	GO:0043393	1	0	144	4	1	14366	HIP1R
GO:BP	negative regulation of apoptotic process	GO:0043066	1	0	561	4	1	14366	HIP1R
GO:CC	perinuclear region of cytoplasm	GO:0048471	1	0	344	4	1	13440	HIP1R
GO:CC	intracellular organelle lumen	GO:0070013	1	0	3162	4	1	13440	TMEM92
GO:CC	cell periphery	GO:0071944	1	0	2860	4	1	13440	HIP1R
GO:CC	intracellular vesicle	GO:0097708	1	0	894	4	1	13440	HIP1R
GO:CC	plasma membrane region	GO:0098590	1	0	584	4	1	13440	HIP1R
GO:CC	membrane protein complex	GO:0098796	1	0	807	4	1	13440	ENSOARG00020019814
GO:CC	cellular anatomical entity	GO:0110165	1	0	13265	4	4	13440	PMVK,TMEM92,HIP1R,ENSOARG00020019814
GO:CC	plasma membrane bounded cell projection	GO:0120025	1	0	1000	4	1	13440	HIP1R
GO:CC	proton-transporting ATP synthase complex, coupling factor F(o)	GO:0045263	1	0	21	4	1	13440	ENSOARG00020019814
GO:CC	proton-transporting ATP synthase complex	GO:0045259	1	0	32	4	1	13440	ENSOARG00020019814
GO:CC	apical part of cell	GO:0045177	1	0	219	4	1	13440	HIP1R
GO:CC	organelle lumen	GO:0043233	1	0	3162	4	1	13440	TMEM92
GO:CC	clathrin-coated vesicle	GO:0030136	1	0	60	4	1	13440	HIP1R
GO:CC	cell leading edge	GO:0031252	1	0	229	4	1	13440	HIP1R
GO:CC	cell projection membrane	GO:0031253	1	0	134	4	1	13440	HIP1R
GO:CC	leading edge membrane	GO:0031256	1	0	70	4	1	13440	HIP1R
GO:CC	cytoplasmic vesicle	GO:0031410	1	0	887	4	1	13440	HIP1R
GO:CC	membrane-enclosed lumen	GO:0031974	1	0	3162	4	1	13440	TMEM92
GO:CC	nuclear lumen	GO:0031981	1	0	2918	4	1	13440	TMEM92
GO:CC	vesicle	GO:0031982	1	0	976	4	1	13440	HIP1R
GO:CC	ruffle membrane	GO:0032587	1	0	50	4	1	13440	HIP1R
GO:CC	protein-containing complex	GO:0032991	1	0	3592	4	1	13440	ENSOARG00020019814
GO:CC	proton-transporting two-sector ATPase complex, proton-transporting domain	GO:0033177	1	0	34	4	1	13440	ENSOARG00020019814
GO:CC	microbody	GO:0042579	1	0	85	4	1	13440	PMVK
GO:CC	cell projection	GO:0042995	1	0	1018	4	1	13440	HIP1R
GO:CC	organelle	GO:0043226	1	0	8514	4	3	13440	PMVK,TMEM92,HIP1R
GO:CC	membrane-bounded organelle	GO:0043227	1	0	7373	4	3	13440	PMVK,TMEM92,HIP1R
GO:CC	non-membrane-bounded organelle	GO:0043228	1	0	3162	4	1	13440	HIP1R
GO:CC	intracellular organelle	GO:0043229	1	0	8301	4	3	13440	PMVK,TMEM92,HIP1R
GO:CC	intracellular membrane-bounded organelle	GO:0043231	1	0	7077	4	3	13440	PMVK,TMEM92,HIP1R
GO:CC	intracellular non-membrane-bounded organelle	GO:0043232	1	0	3161	4	1	13440	HIP1R
GO:CC	coated vesicle	GO:0030135	1	0	93	4	1	13440	HIP1R
GO:CC	proton-transporting two-sector ATPase complex	GO:0016469	1	0	60	4	1	13440	ENSOARG00020019814
GO:CC	apical plasma membrane	GO:0016324	1	0	171	4	1	13440	HIP1R
GO:CC	membrane	GO:0016020	1	0	6032	4	2	13440	HIP1R,ENSOARG00020019814
GO:CC	ruffle	GO:0001726	1	0	99	4	1	13440	HIP1R
GO:CC	cellular_component	GO:0005575	1	0	13440	4	4	13440	PMVK,TMEM92,HIP1R,ENSOARG00020019814
GO:CC	intracellular anatomical structure	GO:0005622	1	0	9429	4	4	13440	PMVK,TMEM92,HIP1R,ENSOARG00020019814
GO:CC	nucleoplasm	GO:0005654	1	0	2648	4	1	13440	TMEM92
GO:CC	cytoplasm	GO:0005737	1	0	6542	4	2	13440	PMVK,HIP1R
GO:CC	peroxisome	GO:0005777	1	0	85	4	1	13440	PMVK
GO:CC	cytosol	GO:0005829	1	0	2254	4	2	13440	PMVK,HIP1R
GO:CC	cytoskeleton	GO:0005856	1	0	1412	4	1	13440	HIP1R
GO:CC	plasma membrane	GO:0005886	1	0	2619	4	1	13440	HIP1R
GO:CC	clathrin-coated pit	GO:0005905	1	0	37	4	1	13440	HIP1R
GO:CC	cell cortex	GO:0005938	1	0	137	4	1	13440	HIP1R
GO:CC	endomembrane system	GO:0012505	1	0	2225	4	1	13440	HIP1R
GO:CC	nucleus	GO:0005634	1	0	4482	4	1	13440	TMEM92
HP	Bilateral tonic-clonic seizure	HP:0002069	1	0	282	2	1	4372	ENSOARG00020019814
HP	Vomiting	HP:0002013	1	0	281	2	1	4372	ENSOARG00020019814
HP	Dysphagia	HP:0002015	1	0	434	2	1	4372	ENSOARG00020019814
HP	Nausea and vomiting	HP:0002017	1	0	445	2	1	4372	ENSOARG00020019814
HP	Tremor	HP:0001337	1	0	517	2	1	4372	ENSOARG00020019814
HP	Respiratory distress	HP:0002098	1	0	170	2	1	4372	ENSOARG00020019814
HP	Gastroesophageal reflux	HP:0002020	1	0	371	2	1	4372	ENSOARG00020019814
HP	Hypothermia	HP:0002045	1	0	37	2	1	4372	ENSOARG00020019814
HP	Chorea	HP:0002072	1	0	258	2	1	4372	ENSOARG00020019814
HP	Cerebral atrophy	HP:0002059	1	0	631	2	1	4372	ENSOARG00020019814
HP	Lower limb spasticity	HP:0002061	1	0	205	2	1	4372	ENSOARG00020019814
HP	Morphological abnormality of the pyramidal tract	HP:0002062	1	0	65	2	1	4372	ENSOARG00020019814
HP	Dyspnea	HP:0002094	1	0	349	2	1	4372	ENSOARG00020019814
HP	Abnormality of the abdominal organs	HP:0002012	1	0	1079	2	1	4372	ENSOARG00020019814
HP	Rigidity	HP:0002063	1	0	182	2	1	4372	ENSOARG00020019814
HP	Abnormality of the respiratory system	HP:0002086	1	0	1699	2	1	4372	ENSOARG00020019814
HP	Gait ataxia	HP:0002066	1	0	193	2	1	4372	ENSOARG00020019814
HP	Abnormal cerebral morphology	HP:0002060	1	0	1727	2	1	4372	ENSOARG00020019814
HP	Hyperreflexia	HP:0001347	1	0	664	2	1	4372	ENSOARG00020019814
HP	Fever	HP:0001945	1	0	288	2	1	4372	ENSOARG00020019814
HP	Glucose intolerance	HP:0001952	1	0	395	2	1	4372	ENSOARG00020019814
HP	Hepatic failure	HP:0001399	1	0	147	2	1	4372	ENSOARG00020019814
HP	Decreased liver function	HP:0001410	1	0	189	2	1	4372	ENSOARG00020019814
HP	Heterogeneous	HP:0001425	1	0	263	2	1	4372	ENSOARG00020019814
HP	Mitochondrial inheritance	HP:0001427	1	0	27	2	1	4372	ENSOARG00020019814
HP	Abnormality of the musculature of the lower limbs	HP:0001437	1	0	103	2	1	4372	ENSOARG00020019814
HP	Abnormal abdomen morphology	HP:0001438	1	0	675	2	1	4372	ENSOARG00020019814
HP	Growth abnormality	HP:0001507	1	0	2244	2	1	4372	ENSOARG00020019814
HP	Failure to thrive	HP:0001508	1	0	890	2	1	4372	ENSOARG00020019814
HP	Growth delay	HP:0001510	1	0	1570	2	1	4372	ENSOARG00020019814
HP	Abnormality of the integument	HP:0001574	1	0	2207	2	2	4372	PMVK,ENSOARG00020019814
HP	Abnormality of the voice	HP:0001608	1	0	419	2	1	4372	ENSOARG00020019814
HP	Abnormality of the cardiovascular system	HP:0001626	1	0	2272	2	1	4372	ENSOARG00020019814
HP	Abnormal heart morphology	HP:0001627	1	0	1220	2	1	4372	ENSOARG00020019814
HP	Abnormal myocardium morphology	HP:0001637	1	0	485	2	1	4372	ENSOARG00020019814
HP	Cardiomyopathy	HP:0001638	1	0	459	2	1	4372	ENSOARG00020019814
HP	Dilated cardiomyopathy	HP:0001644	1	0	147	2	1	4372	ENSOARG00020019814
HP	Abnormality of metabolism/homeostasis	HP:0001939	1	0	2180	2	2	4372	PMVK,ENSOARG00020019814
HP	Acidosis	HP:0001941	1	0	351	2	1	4372	ENSOARG00020019814
HP	Abnormality of the liver	HP:0001392	1	0	900	2	1	4372	ENSOARG00020019814
HP	Morphological central nervous system abnormality	HP:0002011	1	0	2443	2	1	4372	ENSOARG00020019814
HP	Hypertrophic cardiomyopathy	HP:0001639	1	0	255	2	1	4372	ENSOARG00020019814
HP	Abnormality of the cerebral ventricles	HP:0002118	1	0	772	2	1	4372	ENSOARG00020019814
HP	Language impairment	HP:0002463	1	0	826	2	1	4372	ENSOARG00020019814
HP	Bulbar signs	HP:0002483	1	0	38	2	1	4372	ENSOARG00020019814
HP	Increased CSF lactate	HP:0002490	1	0	103	2	1	4372	ENSOARG00020019814
HP	Morphological abnormality of the corticospinal tract	HP:0002492	1	0	48	2	1	4372	ENSOARG00020019814
HP	Upper motor neuron dysfunction	HP:0002493	1	0	1194	2	1	4372	ENSOARG00020019814
HP	Impaired vibratory sensation	HP:0002495	1	0	91	2	1	4372	ENSOARG00020019814
HP	Progressive inability to walk	HP:0002505	1	0	66	2	1	4372	ENSOARG00020019814
HP	Abnormal cerebral cortex morphology	HP:0002538	1	0	629	2	1	4372	ENSOARG00020019814
HP	Inability to walk	HP:0002540	1	0	257	2	1	4372	ENSOARG00020019814
HP	Episodic vomiting	HP:0002572	1	0	40	2	1	4372	ENSOARG00020019814
HP	Abnormality of the vasculature	HP:0002597	1	0	1575	2	1	4372	ENSOARG00020019814
HP	Neoplasm	HP:0002664	1	0	825	2	1	4372	PMVK
HP	Abnormal pattern of respiration	HP:0002793	1	0	350	2	1	4372	ENSOARG00020019814
HP	Abnormal respiratory system physiology	HP:0002795	1	0	1199	2	1	4372	ENSOARG00020019814
HP	Abnormality of the lower limb	HP:0002814	1	0	1438	2	1	4372	ENSOARG00020019814
HP	Hyperventilation	HP:0002883	1	0	38	2	1	4372	ENSOARG00020019814
HP	Abnormality of the cerebrospinal fluid	HP:0002921	1	0	491	2	1	4372	ENSOARG00020019814
HP	Aplasia/Hypoplasia involving the central nervous system	HP:0002977	1	0	1608	2	1	4372	ENSOARG00020019814
HP	Abnormality of the musculature	HP:0003011	1	0	2511	2	1	4372	ENSOARG00020019814
HP	Distal muscle weakness	HP:0002460	1	0	182	2	1	4372	ENSOARG00020019814
HP	Apnea	HP:0002104	1	0	283	2	1	4372	ENSOARG00020019814
HP	Astrocytosis	HP:0002446	1	0	29	2	1	4372	ENSOARG00020019814
HP	Developmental regression	HP:0002376	1	0	343	2	1	4372	ENSOARG00020019814
HP	Ventriculomegaly	HP:0002119	1	0	609	2	1	4372	ENSOARG00020019814
HP	Cerebral cortical atrophy	HP:0002120	1	0	287	2	1	4372	ENSOARG00020019814
HP	Myoclonus	HP:0001336	1	0	340	2	1	4372	ENSOARG00020019814
HP	Generalized myoclonic seizure	HP:0002123	1	0	155	2	1	4372	ENSOARG00020019814
HP	Abnormality of the basal ganglia	HP:0002134	1	0	218	2	1	4372	ENSOARG00020019814
HP	Increased serum lactate	HP:0002151	1	0	184	2	1	4372	ENSOARG00020019814
HP	Impaired vibration sensation in the lower limbs	HP:0002166	1	0	53	2	1	4372	ENSOARG00020019814
HP	Neurological speech impairment	HP:0002167	1	0	1392	2	1	4372	ENSOARG00020019814
HP	Gliosis	HP:0002171	1	0	95	2	1	4372	ENSOARG00020019814
HP	Postural tremor	HP:0002174	1	0	59	2	1	4372	ENSOARG00020019814
HP	Generalized-onset seizure	HP:0002197	1	0	328	2	1	4372	ENSOARG00020019814
HP	Hepatomegaly	HP:0002240	1	0	501	2	1	4372	ENSOARG00020019814
HP	Tetraparesis	HP:0002273	1	0	100	2	1	4372	ENSOARG00020019814
HP	Incoordination	HP:0002311	1	0	218	2	1	4372	ENSOARG00020019814
HP	Headache	HP:0002315	1	0	244	2	1	4372	ENSOARG00020019814
HP	Abnormal caudate nucleus morphology	HP:0002339	1	0	29	2	1	4372	ENSOARG00020019814
HP	Action tremor	HP:0002345	1	0	165	2	1	4372	ENSOARG00020019814
HP	Difficulty walking	HP:0002355	1	0	260	2	1	4372	ENSOARG00020019814
HP	Frequent falls	HP:0002359	1	0	106	2	1	4372	ENSOARG00020019814
HP	Cogwheel rigidity	HP:0002396	1	0	35	2	1	4372	ENSOARG00020019814
HP	Dystonia	HP:0001332	1	0	505	2	1	4372	ENSOARG00020019814
HP	Polyneuropathy	HP:0001271	1	0	66	2	1	4372	ENSOARG00020019814
HP	Abnormal cerebellum morphology	HP:0001317	1	0	798	2	1	4372	ENSOARG00020019814
HP	Abnormality of eye movement	HP:0000496	1	0	1500	2	1	4372	ENSOARG00020019814
HP	Abnormality of vision	HP:0000504	1	0	1204	2	1	4372	ENSOARG00020019814
HP	Visual impairment	HP:0000505	1	0	1014	2	1	4372	ENSOARG00020019814
HP	Rod-cone dystrophy	HP:0000510	1	0	216	2	1	4372	ENSOARG00020019814
HP	Abnormal electroretinogram	HP:0000512	1	0	181	2	1	4372	ENSOARG00020019814
HP	Progressive visual loss	HP:0000529	1	0	102	2	1	4372	ENSOARG00020019814
HP	Optic disc pallor	HP:0000543	1	0	148	2	1	4372	ENSOARG00020019814
HP	Retinal dystrophy	HP:0000556	1	0	325	2	1	4372	ENSOARG00020019814
HP	Visual loss	HP:0000572	1	0	207	2	1	4372	ENSOARG00020019814
HP	Scotoma	HP:0000575	1	0	85	2	1	4372	ENSOARG00020019814
HP	Centrocecal scotoma	HP:0000576	1	0	22	2	1	4372	ENSOARG00020019814
HP	Pigmentary retinopathy	HP:0000580	1	0	156	2	1	4372	ENSOARG00020019814
HP	Abnormality of the optic nerve	HP:0000587	1	0	737	2	1	4372	ENSOARG00020019814
HP	Ophthalmoparesis	HP:0000597	1	0	286	2	1	4372	ENSOARG00020019814
HP	Abnormality of the ear	HP:0000598	1	0	1954	2	1	4372	ENSOARG00020019814
HP	Central scotoma	HP:0000603	1	0	53	2	1	4372	ENSOARG00020019814
HP	Blindness	HP:0000618	1	0	272	2	1	4372	ENSOARG00020019814
HP	Blurred vision	HP:0000622	1	0	44	2	1	4372	ENSOARG00020019814
HP	Abnormal retinal artery morphology	HP:0000630	1	0	58	2	1	4372	ENSOARG00020019814
HP	Retinopathy	HP:0000488	1	0	115	2	1	4372	ENSOARG00020019814
HP	Retinal arterial tortuosity	HP:0000631	1	0	21	2	1	4372	ENSOARG00020019814
HP	Abnormal retinal morphology	HP:0000479	1	0	854	2	1	4372	ENSOARG00020019814
HP	Sensorineural hearing impairment	HP:0000407	1	0	783	2	1	4372	ENSOARG00020019814
HP	HP root	HP:0000001	1	0	4372	2	2	4372	PMVK,ENSOARG00020019814
HP	Abnormality of body height	HP:0000002	1	0	1285	2	1	4372	ENSOARG00020019814
HP	Mode of inheritance	HP:0000005	1	0	4112	2	2	4372	PMVK,ENSOARG00020019814
HP	Autosomal dominant inheritance	HP:0000006	1	0	1754	2	1	4372	PMVK
HP	Abnormality of the kidney	HP:0000077	1	0	1154	2	1	4372	ENSOARG00020019814
HP	Abnormality of the urinary system	HP:0000079	1	0	1675	2	1	4372	ENSOARG00020019814
HP	Abnormal renal tubule morphology	HP:0000091	1	0	93	2	1	4372	ENSOARG00020019814
HP	Abnormal renal glomerulus morphology	HP:0000095	1	0	161	2	1	4372	ENSOARG00020019814
HP	Phenotypic abnormality	HP:0000118	1	0	4367	2	2	4372	PMVK,ENSOARG00020019814
HP	Abnormality of the genitourinary system	HP:0000119	1	0	2232	2	1	4372	ENSOARG00020019814
HP	Abnormality of head or neck	HP:0000152	1	0	2790	2	1	4372	ENSOARG00020019814
HP	Abnormality of the head	HP:0000234	1	0	2768	2	1	4372	ENSOARG00020019814
HP	Abnormality of the inner ear	HP:0000359	1	0	882	2	1	4372	ENSOARG00020019814
HP	Hearing abnormality	HP:0000364	1	0	1329	2	1	4372	ENSOARG00020019814
HP	Hearing impairment	HP:0000365	1	0	1311	2	1	4372	ENSOARG00020019814
HP	Abnormality of the eye	HP:0000478	1	0	2659	2	1	4372	ENSOARG00020019814
HP	Muscle weakness	HP:0001324	1	0	889	2	1	4372	ENSOARG00020019814
HP	Nystagmus	HP:0000639	1	0	923	2	1	4372	ENSOARG00020019814
HP	Horizontal nystagmus	HP:0000666	1	0	71	2	1	4372	ENSOARG00020019814
HP	Retinal arteriolar tortuosity	HP:0001136	1	0	26	2	1	4372	ENSOARG00020019814
HP	Optic neuropathy	HP:0001138	1	0	69	2	1	4372	ENSOARG00020019814
HP	Intellectual disability	HP:0001249	1	0	1681	2	1	4372	ENSOARG00020019814
HP	Seizure	HP:0001250	1	0	1691	2	1	4372	ENSOARG00020019814
HP	Ataxia	HP:0001251	1	0	874	2	1	4372	ENSOARG00020019814
HP	Hypotonia	HP:0001252	1	0	1567	2	1	4372	ENSOARG00020019814
HP	Intellectual disability, mild	HP:0001256	1	0	354	2	1	4372	ENSOARG00020019814
HP	Spasticity	HP:0001257	1	0	817	2	1	4372	ENSOARG00020019814
HP	Spastic paraplegia	HP:0001258	1	0	130	2	1	4372	ENSOARG00020019814
HP	Dysarthria	HP:0001260	1	0	493	2	1	4372	ENSOARG00020019814
HP	Global developmental delay	HP:0001263	1	0	1587	2	1	4372	ENSOARG00020019814
HP	Hyporeflexia	HP:0001265	1	0	349	2	1	4372	ENSOARG00020019814
HP	Choreoathetosis	HP:0001266	1	0	97	2	1	4372	ENSOARG00020019814
HP	Mental deterioration	HP:0001268	1	0	320	2	1	4372	ENSOARG00020019814
HP	Abnormality of urine homeostasis	HP:0003110	1	0	589	2	1	4372	ENSOARG00020019814
HP	Hypertonia	HP:0001276	1	0	965	2	1	4372	ENSOARG00020019814
HP	Spastic tetraparesis	HP:0001285	1	0	63	2	1	4372	ENSOARG00020019814
HP	Gait disturbance	HP:0001288	1	0	1010	2	1	4372	ENSOARG00020019814
HP	Reduced tendon reflexes	HP:0001315	1	0	510	2	1	4372	ENSOARG00020019814
HP	Constriction of peripheral visual field	HP:0001133	1	0	81	2	1	4372	ENSOARG00020019814
HP	Optic atrophy	HP:0000648	1	0	530	2	1	4372	ENSOARG00020019814
HP	Visual field defect	HP:0001123	1	0	203	2	1	4372	ENSOARG00020019814
HP	Abnormal fundus morphology	HP:0001098	1	0	1171	2	1	4372	ENSOARG00020019814
HP	Abnormality of the nervous system	HP:0000707	1	0	3372	2	1	4372	ENSOARG00020019814
HP	Behavioral abnormality	HP:0000708	1	0	1621	2	1	4372	ENSOARG00020019814
HP	Dementia	HP:0000726	1	0	171	2	1	4372	ENSOARG00020019814
HP	Irritability	HP:0000737	1	0	188	2	1	4372	ENSOARG00020019814
HP	Delayed speech and language development	HP:0000750	1	0	798	2	1	4372	ENSOARG00020019814
HP	Abnormal peripheral nervous system morphology	HP:0000759	1	0	836	2	1	4372	ENSOARG00020019814
HP	Sensory neuropathy	HP:0000763	1	0	195	2	1	4372	ENSOARG00020019814
HP	Peripheral axonal degeneration	HP:0000764	1	0	178	2	1	4372	ENSOARG00020019814
HP	Abnormality of Krebs cycle metabolism	HP:0000816	1	0	21	2	1	4372	ENSOARG00020019814
HP	Abnormality of the endocrine system	HP:0000818	1	0	1116	2	1	4372	ENSOARG00020019814
HP	Diabetes mellitus	HP:0000819	1	0	385	2	1	4372	ENSOARG00020019814
HP	Abnormality of the skeletal system	HP:0000924	1	0	2764	2	1	4372	ENSOARG00020019814
HP	Abnormality of the skin	HP:0000951	1	0	1808	2	2	4372	PMVK,ENSOARG00020019814
HP	Hyperkeratosis	HP:0000962	1	0	224	2	1	4372	PMVK
HP	Pruritus	HP:0000989	1	0	97	2	1	4372	PMVK
HP	Cutaneous photosensitivity	HP:0000992	1	0	84	2	1	4372	PMVK
HP	Telangiectasia	HP:0001009	1	0	140	2	1	4372	ENSOARG00020019814
HP	Parakeratosis	HP:0001036	1	0	23	2	1	4372	PMVK
HP	Thickened skin	HP:0001072	1	0	382	2	1	4372	PMVK
HP	Leber optic atrophy	HP:0001112	1	0	20	2	1	4372	ENSOARG00020019814
HP	Abnormal circulating amino acid concentration	HP:0003112	1	0	139	2	1	4372	ENSOARG00020019814
HP	Visceromegaly	HP:0003271	1	0	626	2	1	4372	ENSOARG00020019814
HP	Myopathy	HP:0003198	1	0	295	2	1	4372	ENSOARG00020019814
HP	Abnormal homeostasis	HP:0012337	1	0	1363	2	1	4372	ENSOARG00020019814
HP	Abnormal eye morphology	HP:0012372	1	0	2087	2	1	4372	ENSOARG00020019814
HP	Abnormal eye physiology	HP:0012373	1	0	2174	2	1	4372	ENSOARG00020019814
HP	Abnormal enzyme/coenzyme activity	HP:0012379	1	0	449	2	1	4372	ENSOARG00020019814
HP	Abnormality of brain morphology	HP:0012443	1	0	2240	2	1	4372	ENSOARG00020019814
HP	Brain atrophy	HP:0012444	1	0	701	2	1	4372	ENSOARG00020019814
HP	Abnormal myelination	HP:0012447	1	0	526	2	1	4372	ENSOARG00020019814
HP	Infantile spasms	HP:0012469	1	0	100	2	1	4372	ENSOARG00020019814
HP	Lower limb pain	HP:0012514	1	0	32	2	1	4372	ENSOARG00020019814
HP	Pain	HP:0012531	1	0	621	2	1	4372	ENSOARG00020019814
HP	Abnormal involuntary eye movements	HP:0012547	1	0	931	2	1	4372	ENSOARG00020019814
HP	Abnormal nephron morphology	HP:0012575	1	0	216	2	1	4372	ENSOARG00020019814
HP	Abnormal nervous system physiology	HP:0012638	1	0	3156	2	1	4372	ENSOARG00020019814
HP	Abnormal nervous system morphology	HP:0012639	1	0	2639	2	1	4372	ENSOARG00020019814
HP	Small basal ganglia	HP:0012697	1	0	20	2	1	4372	ENSOARG00020019814
HP	Functional abnormality of the gastrointestinal tract	HP:0012719	1	0	899	2	1	4372	ENSOARG00020019814
HP	Abnormal basal ganglia MRI signal intensity	HP:0012751	1	0	61	2	1	4372	ENSOARG00020019814
HP	Neurodevelopmental delay	HP:0012758	1	0	1968	2	1	4372	ENSOARG00020019814
HP	Neurodevelopmental abnormality	HP:0012759	1	0	2423	2	1	4372	ENSOARG00020019814
HP	Abnormal renal morphology	HP:0012210	1	0	888	2	1	4372	ENSOARG00020019814
HP	Abnormality of the mitochondrion	HP:0012103	1	0	183	2	1	4372	ENSOARG00020019814
HP	Aciduria	HP:0012072	1	0	91	2	1	4372	ENSOARG00020019814
HP	Pendular nystagmus	HP:0012043	1	0	41	2	1	4372	ENSOARG00020019814
HP	Abnormality of skin physiology	HP:0011122	1	0	410	2	1	4372	PMVK
HP	Vascular skin abnormality	HP:0011276	1	0	479	2	1	4372	ENSOARG00020019814
HP	Abnormality of the urinary system physiology	HP:0011277	1	0	919	2	1	4372	ENSOARG00020019814
HP	Abnormality of hindbrain morphology	HP:0011282	1	0	803	2	1	4372	ENSOARG00020019814
HP	Abnormality of the metencephalon	HP:0011283	1	0	803	2	1	4372	ENSOARG00020019814
HP	Severe global developmental delay	HP:0011344	1	0	186	2	1	4372	ENSOARG00020019814
HP	Generalized abnormality of skin	HP:0011354	1	0	849	2	2	4372	PMVK,ENSOARG00020019814
HP	Localized skin lesion	HP:0011355	1	0	772	2	1	4372	PMVK
HP	Epidermal thickening	HP:0011368	1	0	339	2	1	4372	PMVK
HP	Abnormality of the optic disc	HP:0012795	1	0	637	2	1	4372	ENSOARG00020019814
HP	Functional abnormality of the inner ear	HP:0011389	1	0	871	2	1	4372	ENSOARG00020019814
HP	Abnormality of coordination	HP:0011443	1	0	979	2	1	4372	ENSOARG00020019814
HP	Abnormality of higher mental function	HP:0011446	1	0	2395	2	1	4372	ENSOARG00020019814
HP	Abdominal symptom	HP:0011458	1	0	1531	2	1	4372	ENSOARG00020019814
HP	Arrhythmia	HP:0011675	1	0	373	2	1	4372	ENSOARG00020019814
HP	Neoplasm by anatomical site	HP:0011793	1	0	789	2	1	4372	PMVK
HP	Abnormal muscle physiology	HP:0011804	1	0	2181	2	1	4372	ENSOARG00020019814
HP	Abnormal skeletal muscle morphology	HP:0011805	1	0	1606	2	1	4372	ENSOARG00020019814
HP	Abnormality of musculoskeletal physiology	HP:0011843	1	0	1364	2	1	4372	ENSOARG00020019814
HP	Abnormal circulating citrulline concentration	HP:0011965	1	0	21	2	1	4372	ENSOARG00020019814
HP	Abnormal central motor function	HP:0011442	1	0	1705	2	1	4372	ENSOARG00020019814
HP	Abnormality of skin morphology	HP:0011121	1	0	1681	2	2	4372	PMVK,ENSOARG00020019814
HP	Clinical modifier	HP:0012823	1	0	1697	2	2	4372	PMVK,ENSOARG00020019814
HP	Motor seizure	HP:0020219	1	0	316	2	1	4372	ENSOARG00020019814
HP	Abnormal circulating metabolite concentration	HP:0032180	1	0	1073	2	1	4372	ENSOARG00020019814
HP	Generalized-onset motor seizure	HP:0032677	1	0	187	2	1	4372	ENSOARG00020019814
HP	Myoclonic seizure	HP:0032794	1	0	178	2	1	4372	ENSOARG00020019814
HP	Abnormal urine pH	HP:0032943	1	0	91	2	1	4372	ENSOARG00020019814
HP	Abnormal circulating proteinogenic amino acid derivative concentration	HP:0033108	1	0	58	2	1	4372	ENSOARG00020019814
HP	Abnormal circulating non-proteinogenic amino acid concentration	HP:0033109	1	0	30	2	1	4372	ENSOARG00020019814
HP	Abnormality of the musculoskeletal system	HP:0033127	1	0	3277	2	1	4372	ENSOARG00020019814
HP	Abnormal blood vessel morphology	HP:0033353	1	0	791	2	1	4372	ENSOARG00020019814
HP	Abnormality of limbs	HP:0040064	1	0	1964	2	1	4372	ENSOARG00020019814
HP	Abnormality of movement	HP:0100022	1	0	1825	2	1	4372	ENSOARG00020019814
HP	Cognitive impairment	HP:0100543	1	0	598	2	1	4372	ENSOARG00020019814
HP	Abnormality of forebrain morphology	HP:0100547	1	0	1753	2	1	4372	ENSOARG00020019814
HP	Multiple glomerular cysts	HP:0100611	1	0	17	2	1	4372	ENSOARG00020019814
HP	Dyskinesia	HP:0100660	1	0	235	2	1	4372	ENSOARG00020019814
HP	Abnormal glial cell morphology	HP:0100705	1	0	145	2	1	4372	ENSOARG00020019814
HP	Abnormal astrocyte morphology	HP:0100707	1	0	49	2	1	4372	ENSOARG00020019814
HP	Abnormal emotion/affect behavior	HP:0100851	1	0	517	2	1	4372	ENSOARG00020019814
HP	Porokeratosis	HP:0200044	1	0	6	2	1	4372	PMVK
HP	Mitochondrial respiratory chain defects	HP:0200125	1	0	28	2	1	4372	ENSOARG00020019814
HP	Abnormal superficial reflex	HP:0031828	1	0	248	2	1	4372	ENSOARG00020019814
HP	Abnormal reflex	HP:0031826	1	0	1056	2	1	4372	ENSOARG00020019814
HP	Clinical course	HP:0031797	1	0	1515	2	1	4372	PMVK
HP	Abnormal ear physiology	HP:0031704	1	0	1334	2	1	4372	ENSOARG00020019814
HP	Abnormal vascular morphology	HP:0025015	1	0	796	2	1	4372	ENSOARG00020019814
HP	Abnormality of the digestive system	HP:0025031	1	0	2488	2	1	4372	ENSOARG00020019814
HP	Abnormality of digestive system physiology	HP:0025032	1	0	1841	2	1	4372	ENSOARG00020019814
HP	Constitutional symptom	HP:0025142	1	0	917	2	1	4372	ENSOARG00020019814
HP	Abnormality of hepatobiliary system physiology	HP:0025155	1	0	193	2	1	4372	ENSOARG00020019814
HP	Abnormality of esophagus physiology	HP:0025270	1	0	654	2	1	4372	ENSOARG00020019814
HP	Abnormal cellular phenotype	HP:0025354	1	0	503	2	2	4372	PMVK,ENSOARG00020019814
HP	Abnormal CSF metabolite level	HP:0025454	1	0	121	2	1	4372	ENSOARG00020019814
HP	Abnormal CSF lactate level	HP:0030085	1	0	103	2	1	4372	ENSOARG00020019814
HP	Retinal vascular tortuosity	HP:0012841	1	0	48	2	1	4372	ENSOARG00020019814
HP	Tetraplegia/tetraparesis	HP:0030182	1	0	127	2	1	4372	ENSOARG00020019814
HP	Abnormal full-field electroretinogram	HP:0030466	1	0	63	2	1	4372	ENSOARG00020019814
HP	Abnormal visual field test	HP:0030588	1	0	21	2	1	4372	ENSOARG00020019814
HP	Abnormality of cardiovascular system morphology	HP:0030680	1	0	1495	2	1	4372	ENSOARG00020019814
HP	Central nervous system cyst	HP:0030724	1	0	168	2	1	4372	ENSOARG00020019814
HP	Abnormality of cardiovascular system electrophysiology	HP:0030956	1	0	412	2	1	4372	ENSOARG00020019814
HP	Abnormal renal corpuscle morphology	HP:0031263	1	0	161	2	1	4372	ENSOARG00020019814
HP	Abnormal speech prosody	HP:0031434	1	0	27	2	1	4372	ENSOARG00020019814
HP	Cardiac conduction abnormality	HP:0031546	1	0	128	2	1	4372	ENSOARG00020019814
HP	Abnormal ear morphology	HP:0031703	1	0	1761	2	1	4372	ENSOARG00020019814
HP	Abnormal visual electrophysiology	HP:0030453	1	0	218	2	1	4372	ENSOARG00020019814
HP	Epileptic spasm	HP:0011097	1	0	192	2	1	4372	ENSOARG00020019814
HP	Peripheral demyelination	HP:0011096	1	0	55	2	1	4372	ENSOARG00020019814
HP	Abnormal renal cortex morphology	HP:0011035	1	0	186	2	1	4372	ENSOARG00020019814
HP	Incomplete penetrance	HP:0003829	1	0	150	2	1	4372	ENSOARG00020019814
HP	Functional motor deficit	HP:0004302	1	0	450	2	1	4372	ENSOARG00020019814
HP	Abnormal muscle fiber morphology	HP:0004303	1	0	204	2	1	4372	ENSOARG00020019814
HP	Involuntary movements	HP:0004305	1	0	1005	2	1	4372	ENSOARG00020019814
HP	Ventricular arrhythmia	HP:0004308	1	0	117	2	1	4372	ENSOARG00020019814
HP	Ventricular preexcitation	HP:0004309	1	0	33	2	1	4372	ENSOARG00020019814
HP	Short stature	HP:0004322	1	0	1177	2	1	4372	ENSOARG00020019814
HP	Abnormality of body weight	HP:0004323	1	0	1512	2	1	4372	ENSOARG00020019814
HP	Decreased body weight	HP:0004325	1	0	1258	2	1	4372	ENSOARG00020019814
HP	Abnormal posterior eye segment morphology	HP:0004329	1	0	1171	2	1	4372	ENSOARG00020019814
HP	Abnormal circulating carboxylic acid concentration	HP:0004354	1	0	231	2	1	4372	ENSOARG00020019814
HP	Abnormality of acid-base homeostasis	HP:0004360	1	0	379	2	1	4372	ENSOARG00020019814
HP	Abnormality of temperature regulation	HP:0004370	1	0	390	2	1	4372	ENSOARG00020019814
HP	Episodic respiratory distress	HP:0004885	1	0	23	2	1	4372	ENSOARG00020019814
HP	Vascular tortuosity	HP:0004948	1	0	32	2	1	4372	ENSOARG00020019814
HP	Supraventricular arrhythmia	HP:0005115	1	0	105	2	1	4372	ENSOARG00020019814
HP	Arterial tortuosity	HP:0005116	1	0	30	2	1	4372	ENSOARG00020019814
HP	Basal ganglia cysts	HP:0006799	1	0	14	2	1	4372	ENSOARG00020019814
HP	Congenital nystagmus	HP:0006934	1	0	39	2	1	4372	ENSOARG00020019814
HP	Phenotypic variability	HP:0003812	1	0	400	2	1	4372	ENSOARG00020019814
HP	Abnormal muscle tone	HP:0003808	1	0	1823	2	1	4372	ENSOARG00020019814
HP	Muscle abnormality related to mitochondrial dysfunction	HP:0003800	1	0	81	2	1	4372	ENSOARG00020019814
HP	Myoclonic spasms	HP:0003739	1	0	25	2	1	4372	ENSOARG00020019814
HP	Ragged-red muscle fibers	HP:0003200	1	0	46	2	1	4372	ENSOARG00020019814
HP	Abnormality of chromosome stability	HP:0003220	1	0	43	2	1	4372	PMVK
HP	Abnormality of mitochondrial metabolism	HP:0003287	1	0	159	2	1	4372	ENSOARG00020019814
HP	Hyperalaninemia	HP:0003348	1	0	48	2	1	4372	ENSOARG00020019814
HP	Muscle spasm	HP:0003394	1	0	158	2	1	4372	ENSOARG00020019814
HP	Sensory impairment	HP:0003474	1	0	244	2	1	4372	ENSOARG00020019814
HP	Peripheral axonal neuropathy	HP:0003477	1	0	146	2	1	4372	ENSOARG00020019814
HP	Segmental peripheral demyelination/remyelination	HP:0003481	1	0	23	2	1	4372	ENSOARG00020019814
HP	Loss of ability to walk	HP:0006957	1	0	43	2	1	4372	ENSOARG00020019814
HP	Upper limb muscle weakness	HP:0003484	1	0	85	2	1	4372	ENSOARG00020019814
HP	Muscle stiffness	HP:0003552	1	0	81	2	1	4372	ENSOARG00020019814
HP	Low plasma citrulline	HP:0003572	1	0	18	2	1	4372	ENSOARG00020019814
HP	Adult onset	HP:0003581	1	0	208	2	1	4372	PMVK
HP	Middle age onset	HP:0003596	1	0	14	2	1	4372	PMVK
HP	Lacticaciduria	HP:0003648	1	0	22	2	1	4372	ENSOARG00020019814
HP	Onset	HP:0003674	1	0	1129	2	1	4372	PMVK
HP	Limb muscle weakness	HP:0003690	1	0	250	2	1	4372	ENSOARG00020019814
HP	Proximal muscle weakness	HP:0003701	1	0	198	2	1	4372	ENSOARG00020019814
HP	Mitochondrial myopathy	HP:0003737	1	0	64	2	1	4372	ENSOARG00020019814
HP	Babinski sign	HP:0003487	1	0	248	2	1	4372	ENSOARG00020019814
HP	Basal ganglia gliosis	HP:0006999	1	0	19	2	1	4372	ENSOARG00020019814
HP	Progressive spastic paraplegia	HP:0007020	1	0	65	2	1	4372	ENSOARG00020019814
HP	Demyelinating peripheral neuropathy	HP:0007108	1	0	53	2	1	4372	ENSOARG00020019814
HP	Leg muscle stiffness	HP:0008969	1	0	18	2	1	4372	ENSOARG00020019814
HP	Distal lower limb muscle weakness	HP:0009053	1	0	66	2	1	4372	ENSOARG00020019814
HP	Abnormality of the musculature of the limbs	HP:0009127	1	0	484	2	1	4372	ENSOARG00020019814
HP	Limb pain	HP:0009763	1	0	41	2	1	4372	ENSOARG00020019814
HP	Peripheral neuropathy	HP:0009830	1	0	595	2	1	4372	ENSOARG00020019814
HP	Weakness due to upper motor neuron dysfunction	HP:0010549	1	0	465	2	1	4372	ENSOARG00020019814
HP	Paraplegia	HP:0010550	1	0	157	2	1	4372	ENSOARG00020019814
HP	Paraplegia/paraparesis	HP:0010551	1	0	217	2	1	4372	ENSOARG00020019814
HP	Intracranial cystic lesion	HP:0010576	1	0	167	2	1	4372	ENSOARG00020019814
HP	Infantile muscular hypotonia	HP:0008947	1	0	189	2	1	4372	ENSOARG00020019814
HP	Intellectual disability, severe	HP:0010864	1	0	388	2	1	4372	ENSOARG00020019814
HP	Abnormal circulating alanine concentration	HP:0010916	1	0	49	2	1	4372	ENSOARG00020019814
HP	Abnormality of the upper urinary tract	HP:0010935	1	0	1179	2	1	4372	ENSOARG00020019814
HP	Abnormality of the cerebral subcortex	HP:0010993	1	0	1008	2	1	4372	ENSOARG00020019814
HP	Abnormal corpus striatum morphology	HP:0010994	1	0	43	2	1	4372	ENSOARG00020019814
HP	Abnormal systemic arterial morphology	HP:0011004	1	0	441	2	1	4372	ENSOARG00020019814
HP	Abnormal glucose homeostasis	HP:0011014	1	0	573	2	1	4372	ENSOARG00020019814
HP	Abnormal cellular physiology	HP:0011017	1	0	487	2	2	4372	PMVK,ENSOARG00020019814
HP	Abnormality of the gastrointestinal tract	HP:0011024	1	0	1472	2	1	4372	ENSOARG00020019814
HP	Abnormal cardiovascular system physiology	HP:0011025	1	0	1130	2	1	4372	ENSOARG00020019814
HP	Abnormal circulating pyruvate family amino acid concentration	HP:0010915	1	0	49	2	1	4372	ENSOARG00020019814
HP	Abnormal peripheral myelination	HP:0003130	1	0	107	2	1	4372	ENSOARG00020019814
HP	Abnormal light- and dark-adapted electroretinogram	HP:0008323	1	0	41	2	1	4372	ENSOARG00020019814
HP	Aplasia/Hypoplasia of the skin	HP:0008065	1	0	164	2	1	4372	PMVK
HP	Corticospinal tract atrophy	HP:0007117	1	0	7	2	1	4372	ENSOARG00020019814
HP	Sensorimotor neuropathy	HP:0007141	1	0	82	2	1	4372	ENSOARG00020019814
HP	Focal T2 hyperintense basal ganglia lesion	HP:0007183	1	0	49	2	1	4372	ENSOARG00020019814
HP	Progressive gait ataxia	HP:0007240	1	0	35	2	1	4372	ENSOARG00020019814
HP	Abnormal pyramidal sign	HP:0007256	1	0	369	2	1	4372	ENSOARG00020019814
HP	Lower limb muscle weakness	HP:0007340	1	0	136	2	1	4372	ENSOARG00020019814
HP	Atrophy/Degeneration affecting the central nervous system	HP:0007367	1	0	777	2	1	4372	ENSOARG00020019814
HP	Atrophy/Degeneration affecting the cerebrum	HP:0007369	1	0	645	2	1	4372	ENSOARG00020019814
HP	Atrophy/Degeneration involving the corticospinal tracts	HP:0007372	1	0	36	2	1	4372	ENSOARG00020019814
HP	Neoplasm of the skin	HP:0008069	1	0	169	2	1	4372	PMVK
HP	Atrophy/Degeneration involving the caudate nucleus	HP:0007374	1	0	20	2	1	4372	ENSOARG00020019814
HP	Undetectable light- and dark-adapted electroretinogram	HP:0007688	1	0	16	2	1	4372	ENSOARG00020019814
HP	Abnormality of retinal pigmentation	HP:0007703	1	0	312	2	1	4372	ENSOARG00020019814
HP	Retinal telangiectasia	HP:0007763	1	0	29	2	1	4372	ENSOARG00020019814
HP	Central retinal vessel vascular tortuosity	HP:0007768	1	0	21	2	1	4372	ENSOARG00020019814
HP	Horizontal pendular nystagmus	HP:0007811	1	0	11	2	1	4372	ENSOARG00020019814
HP	Retinal pigment epithelial mottling	HP:0007814	1	0	27	2	1	4372	ENSOARG00020019814
HP	Slow decrease in visual acuity	HP:0007924	1	0	41	2	1	4372	ENSOARG00020019814
HP	Abnormal retinal vascular morphology	HP:0008046	1	0	208	2	1	4372	ENSOARG00020019814
HP	Abnormality of the vasculature of the eye	HP:0008047	1	0	314	2	1	4372	ENSOARG00020019814
HP	Reduced visual acuity	HP:0007663	1	0	470	2	1	4372	ENSOARG00020019814
HP	Abnormal liver morphology	HP:0410042	1	0	717	2	1	4372	ENSOARG00020019814
HP	Abnormality of head blood vessel	HP:3000036	1	0	69	2	1	4372	ENSOARG00020019814

## Sheet: DMC_hyper_CHH_GO
source	term_name	term_id	adjusted_p_value	negative_log10_of_adjusted_p_value	term_size	query_size	intersection_size	effective_domain_size	intersections
GO:BP	positive regulation of clathrin coat assembly	GO:1905445	0.0957919	1.01867	1	3	1	14366	HIP1R
GO:BP	regulation of gastric acid secretion	GO:0060453	0.0957919	1.01867	1	3	1	14366	HIP1R
GO:BP	regulation of clathrin coat assembly	GO:1905443	0.0957919	1.01867	1	3	1	14366	HIP1R
GO:BP	positive regulation of platelet-derived growth factor receptor-beta signaling pathway	GO:2000588	0.287336	0.54161	3	3	1	14366	HIP1R
GO:MF	clathrin light chain binding	GO:0032051	0.299165	0.52409	6	3	1	14670	HIP1R
GO:MF	clathrin adaptor activity	GO:0035615	0.299165	0.52409	6	3	1	14670	HIP1R
GO:MF	cargo adaptor activity	GO:0140312	0.349002	0.457172	7	3	1	14670	HIP1R
HP	Corticospinal tract atrophy	HP:0007117	0.349585	0.456448	7	1	1	4372	ENSOARG00020019814
GO:BP	regulation of platelet-derived growth factor receptor-beta signaling pathway	GO:2000586	0.478826	0.319822	5	3	1	14366	HIP1R
GO:BP	positive regulation of platelet-derived growth factor receptor signaling pathway	GO:0010641	0.478826	0.319822	5	3	1	14366	HIP1R
GO:CC	proton-transporting ATP synthase complex, coupling factor F(o)	GO:0045263	0.523939	0.28072	21	2	1	13440	ENSOARG00020019814
HP	Horizontal pendular nystagmus	HP:0007811	0.549347	0.260153	11	1	1	4372	ENSOARG00020019814
GO:BP	gastric acid secretion	GO:0001696	0.574552	0.240671	6	3	1	14366	HIP1R
GO:BP	negative regulation of Arp2/3 complex-mediated actin nucleation	GO:0034316	0.574552	0.240671	6	3	1	14366	HIP1R
GO:BP	positive regulation of mitochondrial outer membrane permeabilization involved in apoptotic signaling pathway	GO:1901030	0.574552	0.240671	6	3	1	14366	HIP1R
GO:MF	calmodulin-dependent protein kinase activity	GO:0004683	0.647881	0.188505	13	3	1	14670	CAMK2D
HP	Basal ganglia cysts	HP:0006799	0.699169	0.155418	14	1	1	4372	ENSOARG00020019814
GO:BP	regulation of clathrin-dependent endocytosis	GO:2000369	0.765962	0.115793	8	3	1	14366	HIP1R
GO:BP	negative regulation of actin nucleation	GO:0051126	0.765962	0.115793	8	3	1	14366	HIP1R
GO:CC	proton-transporting ATP synthase complex	GO:0045259	0.798056	0.0979667	32	2	1	13440	ENSOARG00020019814
HP	Undetectable light- and dark-adapted electroretinogram	HP:0007688	0.799051	0.0974256	16	1	1	4372	ENSOARG00020019814
GO:CC	proton-transporting two-sector ATPase complex, proton-transporting domain	GO:0033177	0.847871	0.0716702	34	2	1	13440	ENSOARG00020019814
HP	Multiple glomerular cysts	HP:0100611	0.848991	0.0710967	17	1	1	4372	ENSOARG00020019814
HP	Leg muscle stiffness	HP:0008969	0.898932	0.0462731	18	1	1	4372	ENSOARG00020019814
HP	Low plasma citrulline	HP:0003572	0.898932	0.0462731	18	1	1	4372	ENSOARG00020019814
GO:CC	clathrin-coated pit	GO:0005905	0.92258	0.0349959	37	2	1	13440	HIP1R
GO:MF	phosphatidylinositol-3,5-bisphosphate binding	GO:0080025	0.946516	0.0238721	19	3	1	14670	HIP1R
HP	Basal ganglia gliosis	HP:0006999	0.948873	0.022792	19	1	1	4372	ENSOARG00020019814
GO:BP	platelet-derived growth factor receptor-beta signaling pathway	GO:0035791	0.957319	0.0189432	10	3	1	14366	HIP1R
GO:MF	phosphatidylinositol-3,4-bisphosphate binding	GO:0043325	0.996264	0.00162537	20	3	1	14670	HIP1R
HP	Small basal ganglia	HP:0012697	0.998813	0.000515636	20	1	1	4372	ENSOARG00020019814
HP	Atrophy/Degeneration involving the caudate nucleus	HP:0007374	0.998813	0.000515636	20	1	1	4372	ENSOARG00020019814
HP	Leber optic atrophy	HP:0001112	0.998813	0.000515636	20	1	1	4372	ENSOARG00020019814
GO:MF	nucleotide binding	GO:0000166	1	0	1714	3	1	14670	CAMK2D
GO:MF	phosphotransferase activity, alcohol group as acceptor	GO:0016773	1	0	613	3	1	14670	CAMK2D
GO:MF	purine nucleotide binding	GO:0017076	1	0	1522	3	1	14670	CAMK2D
GO:MF	SH3 domain binding	GO:0017124	1	0	46	3	1	14670	HIP1R
GO:MF	protein domain specific binding	GO:0019904	1	0	395	3	1	14670	HIP1R
GO:MF	transmembrane transporter activity	GO:0022857	1	0	930	3	1	14670	ENSOARG00020019814
GO:MF	inorganic cation transmembrane transporter activity	GO:0022890	1	0	476	3	1	14670	ENSOARG00020019814
GO:MF	clathrin binding	GO:0030276	1	0	29	3	1	14670	HIP1R
GO:MF	adenyl nucleotide binding	GO:0030554	1	0	1165	3	1	14670	CAMK2D
GO:MF	protein-macromolecule adaptor activity	GO:0030674	1	0	137	3	1	14670	HIP1R
GO:MF	ribonucleotide binding	GO:0032553	1	0	1521	3	1	14670	CAMK2D
GO:MF	purine ribonucleotide binding	GO:0032555	1	0	1508	3	1	14670	CAMK2D
GO:MF	adenyl ribonucleotide binding	GO:0032559	1	0	1158	3	1	14670	CAMK2D
GO:MF	phosphatidylinositol binding	GO:0035091	1	0	178	3	1	14670	HIP1R
GO:MF	purine ribonucleoside triphosphate binding	GO:0035639	1	0	1468	3	1	14670	CAMK2D
GO:MF	small molecule binding	GO:0036094	1	0	1947	3	1	14670	CAMK2D
GO:MF	identical protein binding	GO:0042802	1	0	1373	3	1	14670	HIP1R
GO:MF	protein homodimerization activity	GO:0042803	1	0	479	3	1	14670	HIP1R
GO:MF	transferase activity, transferring phosphorus-containing groups	GO:0016772	1	0	782	3	1	14670	CAMK2D
GO:MF	transferase activity	GO:0016740	1	0	1796	3	1	14670	CAMK2D
GO:MF	kinase activity	GO:0016301	1	0	667	3	1	14670	CAMK2D
GO:MF	inorganic molecular entity transmembrane transporter activity	GO:0015318	1	0	598	3	1	14670	ENSOARG00020019814
GO:MF	molecular_function	GO:0003674	1	0	14670	3	3	14670	HIP1R,CAMK2D,ENSOARG00020019814
GO:MF	actin binding	GO:0003779	1	0	287	3	1	14670	HIP1R
GO:MF	catalytic activity	GO:0003824	1	0	4792	3	1	14670	CAMK2D
GO:MF	protein kinase activity	GO:0004672	1	0	521	3	1	14670	CAMK2D
GO:MF	protein serine/threonine kinase activity	GO:0004674	1	0	287	3	1	14670	CAMK2D
GO:MF	transporter activity	GO:0005215	1	0	995	3	1	14670	ENSOARG00020019814
GO:MF	binding	GO:0005488	1	0	10424	3	2	14670	HIP1R,CAMK2D
GO:MF	protein binding	GO:0005515	1	0	6620	3	2	14670	HIP1R,CAMK2D
GO:MF	ion binding	GO:0043167	1	0	3567	3	2	14670	HIP1R,CAMK2D
GO:MF	calmodulin binding	GO:0005516	1	0	60	3	1	14670	CAMK2D
GO:MF	phospholipid binding	GO:0005543	1	0	293	3	1	14670	HIP1R
GO:MF	phosphatidylinositol-4,5-bisphosphate binding	GO:0005546	1	0	41	3	1	14670	HIP1R
GO:MF	phosphatidylinositol-3,4,5-trisphosphate binding	GO:0005547	1	0	29	3	1	14670	HIP1R
GO:MF	cytoskeletal protein binding	GO:0008092	1	0	658	3	1	14670	HIP1R
GO:MF	lipid binding	GO:0008289	1	0	471	3	1	14670	HIP1R
GO:MF	cation transmembrane transporter activity	GO:0008324	1	0	517	3	1	14670	ENSOARG00020019814
GO:MF	ion transmembrane transporter activity	GO:0015075	1	0	671	3	1	14670	ENSOARG00020019814
GO:MF	proton transmembrane transporter activity	GO:0015078	1	0	123	3	1	14670	ENSOARG00020019814
GO:MF	ATP binding	GO:0005524	1	0	1124	3	1	14670	CAMK2D
GO:MF	anion binding	GO:0043168	1	0	1847	3	2	14670	HIP1R,CAMK2D
GO:MF	protein heterodimerization activity	GO:0046982	1	0	309	3	1	14670	HIP1R
GO:MF	protein dimerization activity	GO:0046983	1	0	857	3	1	14670	HIP1R
GO:MF	actin filament binding	GO:0051015	1	0	115	3	1	14670	HIP1R
GO:MF	molecular adaptor activity	GO:0060090	1	0	174	3	1	14670	HIP1R
GO:MF	organic cyclic compound binding	GO:0097159	1	0	4213	3	1	14670	CAMK2D
GO:MF	carbohydrate derivative binding	GO:0097367	1	0	1692	3	1	14670	CAMK2D
GO:MF	catalytic activity, acting on a protein	GO:0140096	1	0	1857	3	1	14670	CAMK2D
GO:MF	nucleoside phosphate binding	GO:1901265	1	0	1714	3	1	14670	CAMK2D
GO:MF	heterocyclic compound binding	GO:1901363	1	0	4170	3	1	14670	CAMK2D
GO:MF	protein-containing complex binding	GO:0044877	1	0	686	3	1	14670	HIP1R
GO:MF	phosphatidylinositol phosphate binding	GO:1901981	1	0	101	3	1	14670	HIP1R
GO:MF	phosphatidylinositol bisphosphate binding	GO:1902936	1	0	53	3	1	14670	HIP1R
GO:BP	positive regulation of supramolecular fiber organization	GO:1902905	1	0	139	3	1	14366	HIP1R
GO:BP	receptor-mediated endocytosis	GO:0006898	1	0	137	3	1	14366	HIP1R
GO:BP	apoptotic process	GO:0006915	1	0	1108	3	1	14366	HIP1R
GO:BP	activation of cysteine-type endopeptidase activity involved in apoptotic process	GO:0006919	1	0	51	3	1	14366	HIP1R
GO:BP	organelle organization	GO:0006996	1	0	2449	3	1	14366	HIP1R
GO:BP	mitochondrion organization	GO:0007005	1	0	313	3	1	14366	HIP1R
GO:BP	mitochondrial membrane organization	GO:0007006	1	0	71	3	1	14366	HIP1R
GO:BP	cytoskeleton organization	GO:0007010	1	0	891	3	1	14366	HIP1R
GO:BP	actin filament organization	GO:0007015	1	0	286	3	1	14366	HIP1R
GO:BP	cell communication	GO:0007154	1	0	4746	3	1	14366	HIP1R
GO:BP	signal transduction	GO:0007165	1	0	4402	3	1	14366	HIP1R
GO:BP	cell surface receptor signaling pathway	GO:0007166	1	0	1617	3	1	14366	HIP1R
GO:BP	enzyme linked receptor protein signaling pathway	GO:0007167	1	0	629	3	1	14366	HIP1R
GO:BP	transmembrane receptor protein tyrosine kinase signaling pathway	GO:0007169	1	0	393	3	1	14366	HIP1R
GO:BP	epidermal growth factor receptor signaling pathway	GO:0007173	1	0	66	3	1	14366	HIP1R
GO:BP	multicellular organism development	GO:0007275	1	0	3136	3	1	14366	HIP1R
GO:BP	digestion	GO:0007586	1	0	64	3	1	14366	HIP1R
GO:BP	regulation of actin polymerization or depolymerization	GO:0008064	1	0	132	3	1	14366	HIP1R
GO:BP	endocytosis	GO:0006897	1	0	262	3	1	14366	HIP1R
GO:BP	biological_process	GO:0008150	1	0	14189	3	3	14366	HIP1R,CAMK2D,ENSOARG00020019814
GO:BP	mitochondrial transport	GO:0006839	1	0	131	3	1	14366	HIP1R
GO:BP	ion transport	GO:0006811	1	0	1049	3	1	14366	ENSOARG00020019814
GO:BP	system process	GO:0003008	1	0	1045	3	1	14366	HIP1R
GO:BP	nucleobase-containing compound metabolic process	GO:0006139	1	0	3762	3	1	14366	ENSOARG00020019814
GO:BP	purine nucleotide metabolic process	GO:0006163	1	0	251	3	1	14366	ENSOARG00020019814
GO:BP	purine nucleotide biosynthetic process	GO:0006164	1	0	129	3	1	14366	ENSOARG00020019814
GO:BP	cellular protein modification process	GO:0006464	1	0	2504	3	1	14366	CAMK2D
GO:BP	protein phosphorylation	GO:0006468	1	0	1160	3	1	14366	CAMK2D
GO:BP	proteolysis	GO:0006508	1	0	1176	3	1	14366	HIP1R
GO:BP	cellular aromatic compound metabolic process	GO:0006725	1	0	3883	3	1	14366	ENSOARG00020019814
GO:BP	nucleoside phosphate metabolic process	GO:0006753	1	0	321	3	1	14366	ENSOARG00020019814
GO:BP	ATP biosynthetic process	GO:0006754	1	0	45	3	1	14366	ENSOARG00020019814
GO:BP	phosphorus metabolic process	GO:0006793	1	0	1992	3	2	14366	CAMK2D,ENSOARG00020019814
GO:BP	phosphate-containing compound metabolic process	GO:0006796	1	0	1979	3	2	14366	CAMK2D,ENSOARG00020019814
GO:BP	nitrogen compound metabolic process	GO:0006807	1	0	7097	3	3	14366	HIP1R,CAMK2D,ENSOARG00020019814
GO:BP	transport	GO:0006810	1	0	2972	3	2	14366	HIP1R,ENSOARG00020019814
GO:BP	cation transport	GO:0006812	1	0	760	3	1	14366	ENSOARG00020019814
GO:BP	metabolic process	GO:0008152	1	0	8384	3	3	14366	HIP1R,CAMK2D,ENSOARG00020019814
GO:BP	actin polymerization or depolymerization	GO:0008154	1	0	148	3	1	14366	HIP1R
GO:BP	cell death	GO:0008219	1	0	1231	3	1	14366	HIP1R
GO:BP	negative regulation of organelle organization	GO:0010639	1	0	230	3	1	14366	HIP1R
GO:BP	regulation of platelet-derived growth factor receptor signaling pathway	GO:0010640	1	0	20	3	1	14366	HIP1R
GO:BP	regulation of cell communication	GO:0010646	1	0	2065	3	1	14366	HIP1R
GO:BP	positive regulation of cell communication	GO:0010647	1	0	1024	3	1	14366	HIP1R
GO:BP	regulation of mitochondrion organization	GO:0010821	1	0	83	3	1	14366	HIP1R
GO:BP	positive regulation of mitochondrion organization	GO:0010822	1	0	47	3	1	14366	HIP1R
GO:BP	regulation of cell death	GO:0010941	1	0	1007	3	1	14366	HIP1R
GO:BP	positive regulation of cell death	GO:0010942	1	0	352	3	1	14366	HIP1R
GO:BP	positive regulation of endopeptidase activity	GO:0010950	1	0	103	3	1	14366	HIP1R
GO:BP	positive regulation of peptidase activity	GO:0010952	1	0	112	3	1	14366	HIP1R
GO:BP	programmed cell death	GO:0012501	1	0	1148	3	1	14366	HIP1R
GO:BP	energy coupled proton transport, down electrochemical gradient	GO:0015985	1	0	33	3	1	14366	ENSOARG00020019814
GO:BP	ATP synthesis coupled proton transport	GO:0015986	1	0	33	3	1	14366	ENSOARG00020019814
GO:BP	cellular component organization	GO:0016043	1	0	3820	3	1	14366	HIP1R
GO:BP	vesicle-mediated transport	GO:0016192	1	0	885	3	1	14366	HIP1R
GO:BP	phosphorylation	GO:0016310	1	0	1322	3	1	14366	CAMK2D
GO:BP	heterocycle biosynthetic process	GO:0018130	1	0	2764	3	1	14366	ENSOARG00020019814
GO:BP	positive regulation of organelle organization	GO:0010638	1	0	399	3	1	14366	HIP1R
GO:BP	positive regulation of macromolecule metabolic process	GO:0010604	1	0	2224	3	1	14366	HIP1R
GO:BP	cellular process	GO:0009987	1	0	13015	3	3	14366	HIP1R,CAMK2D,ENSOARG00020019814
GO:BP	positive regulation of signal transduction	GO:0009967	1	0	932	3	1	14366	HIP1R
GO:BP	apoptotic mitochondrial changes	GO:0008637	1	0	63	3	1	14366	HIP1R
GO:BP	biosynthetic process	GO:0009058	1	0	4218	3	1	14366	ENSOARG00020019814
GO:BP	nucleotide metabolic process	GO:0009117	1	0	314	3	1	14366	ENSOARG00020019814
GO:BP	nucleoside triphosphate metabolic process	GO:0009141	1	0	87	3	1	14366	ENSOARG00020019814
GO:BP	nucleoside triphosphate biosynthetic process	GO:0009142	1	0	66	3	1	14366	ENSOARG00020019814
GO:BP	purine nucleoside triphosphate metabolic process	GO:0009144	1	0	68	3	1	14366	ENSOARG00020019814
GO:BP	purine nucleoside triphosphate biosynthetic process	GO:0009145	1	0	57	3	1	14366	ENSOARG00020019814
GO:BP	purine ribonucleotide metabolic process	GO:0009150	1	0	238	3	1	14366	ENSOARG00020019814
GO:BP	purine ribonucleotide biosynthetic process	GO:0009152	1	0	120	3	1	14366	ENSOARG00020019814
GO:BP	ribonucleoside triphosphate metabolic process	GO:0009199	1	0	68	3	1	14366	ENSOARG00020019814
GO:BP	ribonucleoside triphosphate biosynthetic process	GO:0009201	1	0	58	3	1	14366	ENSOARG00020019814
GO:BP	purine ribonucleoside triphosphate metabolic process	GO:0009205	1	0	65	3	1	14366	ENSOARG00020019814
GO:BP	purine ribonucleoside triphosphate biosynthetic process	GO:0009206	1	0	56	3	1	14366	ENSOARG00020019814
GO:BP	ribonucleotide metabolic process	GO:0009259	1	0	246	3	1	14366	ENSOARG00020019814
GO:BP	ribonucleotide biosynthetic process	GO:0009260	1	0	123	3	1	14366	ENSOARG00020019814
GO:BP	positive regulation of metabolic process	GO:0009893	1	0	2389	3	1	14366	HIP1R
GO:BP	regulation of signal transduction	GO:0009966	1	0	1841	3	1	14366	HIP1R
GO:BP	nucleotide biosynthetic process	GO:0009165	1	0	170	3	1	14366	ENSOARG00020019814
GO:BP	regulation of metabolic process	GO:0019222	1	0	4333	3	1	14366	HIP1R
GO:BP	aromatic compound biosynthetic process	GO:0019438	1	0	2766	3	1	14366	ENSOARG00020019814
GO:BP	protein metabolic process	GO:0019538	1	0	3999	3	2	14366	HIP1R,CAMK2D
GO:BP	organophosphate metabolic process	GO:0019637	1	0	621	3	1	14366	ENSOARG00020019814
GO:BP	regulation of multicellular organismal process	GO:0051239	1	0	1697	3	1	14366	HIP1R
GO:BP	regulation of protein metabolic process	GO:0051246	1	0	1595	3	1	14366	HIP1R
GO:BP	positive regulation of protein metabolic process	GO:0051247	1	0	930	3	1	14366	HIP1R
GO:BP	protein polymerization	GO:0051258	1	0	196	3	1	14366	HIP1R
GO:BP	regulation of hydrolase activity	GO:0051336	1	0	565	3	1	14366	HIP1R
GO:BP	positive regulation of hydrolase activity	GO:0051345	1	0	317	3	1	14366	HIP1R
GO:BP	regulation of cytoskeleton organization	GO:0051493	1	0	347	3	1	14366	HIP1R
GO:BP	negative regulation of cytoskeleton organization	GO:0051494	1	0	107	3	1	14366	HIP1R
GO:BP	positive regulation of cytoskeleton organization	GO:0051495	1	0	149	3	1	14366	HIP1R
GO:BP	cellular response to stimulus	GO:0051716	1	0	5328	3	1	14366	HIP1R
GO:BP	regulation of peptidase activity	GO:0052547	1	0	205	3	1	14366	HIP1R
GO:BP	regulation of endopeptidase activity	GO:0052548	1	0	187	3	1	14366	HIP1R
GO:BP	transmembrane transport	GO:0055085	1	0	1074	3	1	14366	ENSOARG00020019814
GO:BP	nucleobase-containing small molecule metabolic process	GO:0055086	1	0	363	3	1	14366	ENSOARG00020019814
GO:BP	digestive system development	GO:0055123	1	0	98	3	1	14366	HIP1R
GO:BP	regulation of macromolecule metabolic process	GO:0060255	1	0	4011	3	1	14366	HIP1R
GO:BP	negative regulation of cell death	GO:0060548	1	0	627	3	1	14366	HIP1R
GO:BP	establishment of localization	GO:0051234	1	0	3086	3	2	14366	HIP1R,ENSOARG00020019814
GO:BP	localization	GO:0051179	1	0	4189	3	2	14366	HIP1R,ENSOARG00020019814
GO:BP	positive regulation of nitrogen compound metabolic process	GO:0051173	1	0	1968	3	1	14366	HIP1R
GO:BP	regulation of nitrogen compound metabolic process	GO:0051171	1	0	3642	3	1	14366	HIP1R
GO:BP	regulation of response to stimulus	GO:0048583	1	0	2385	3	1	14366	HIP1R
GO:BP	positive regulation of response to stimulus	GO:0048584	1	0	1285	3	1	14366	HIP1R
GO:BP	system development	GO:0048731	1	0	2903	3	1	14366	HIP1R
GO:BP	anatomical structure development	GO:0048856	1	0	3512	3	1	14366	HIP1R
GO:BP	regulation of biological process	GO:0050789	1	0	8424	3	1	14366	HIP1R
GO:BP	regulation of catalytic activity	GO:0050790	1	0	1156	3	1	14366	HIP1R
GO:BP	regulation of cellular process	GO:0050794	1	0	8030	3	1	14366	HIP1R
GO:BP	protein stabilization	GO:0050821	1	0	123	3	1	14366	HIP1R
GO:BP	regulation of vesicle-mediated transport	GO:0060627	1	0	294	3	1	14366	HIP1R
GO:BP	response to stimulus	GO:0050896	1	0	6245	3	1	14366	HIP1R
GO:BP	regulation of transport	GO:0051049	1	0	947	3	1	14366	HIP1R
GO:BP	positive regulation of transport	GO:0051050	1	0	482	3	1	14366	HIP1R
GO:BP	regulation of binding	GO:0051098	1	0	254	3	1	14366	HIP1R
GO:BP	positive regulation of binding	GO:0051099	1	0	122	3	1	14366	HIP1R
GO:BP	regulation of actin nucleation	GO:0051125	1	0	22	3	1	14366	HIP1R
GO:BP	regulation of cellular component organization	GO:0051128	1	0	1488	3	1	14366	HIP1R
GO:BP	negative regulation of cellular component organization	GO:0051129	1	0	457	3	1	14366	HIP1R
GO:BP	positive regulation of cellular component organization	GO:0051130	1	0	702	3	1	14366	HIP1R
GO:BP	regulation of secretion	GO:0051046	1	0	330	3	1	14366	HIP1R
GO:BP	negative regulation of cellular process	GO:0048523	1	0	3107	3	1	14366	HIP1R
GO:BP	membrane organization	GO:0061024	1	0	407	3	1	14366	HIP1R
GO:BP	biological regulation	GO:0065007	1	0	8876	3	1	14366	HIP1R
GO:BP	positive regulation of ERBB signaling pathway	GO:1901186	1	0	24	3	1	14366	HIP1R
GO:BP	nucleoside phosphate biosynthetic process	GO:1901293	1	0	174	3	1	14366	ENSOARG00020019814
GO:BP	organic cyclic compound metabolic process	GO:1901360	1	0	4007	3	1	14366	ENSOARG00020019814
GO:BP	organic cyclic compound biosynthetic process	GO:1901362	1	0	2838	3	1	14366	ENSOARG00020019814
GO:BP	organonitrogen compound metabolic process	GO:1901564	1	0	4654	3	3	14366	HIP1R,CAMK2D,ENSOARG00020019814
GO:BP	organonitrogen compound biosynthetic process	GO:1901566	1	0	1285	3	1	14366	ENSOARG00020019814
GO:BP	organic substance biosynthetic process	GO:1901576	1	0	4151	3	1	14366	ENSOARG00020019814
GO:BP	regulation of mitochondrial membrane permeability involved in apoptotic process	GO:1902108	1	0	24	3	1	14366	HIP1R
GO:BP	positive regulation of mitochondrial membrane permeability involved in apoptotic process	GO:1902110	1	0	20	3	1	14366	HIP1R
GO:BP	proton transmembrane transport	GO:1902600	1	0	96	3	1	14366	ENSOARG00020019814
GO:BP	mitochondrial outer membrane permeabilization involved in programmed cell death	GO:1902686	1	0	22	3	1	14366	HIP1R
GO:BP	regulation of supramolecular fiber organization	GO:1902903	1	0	253	3	1	14366	HIP1R
GO:BP	negative regulation of supramolecular fiber organization	GO:1902904	1	0	107	3	1	14366	HIP1R
GO:BP	positive regulation of membrane permeability	GO:1905710	1	0	27	3	1	14366	HIP1R
GO:BP	regulation of cysteine-type endopeptidase activity	GO:2000116	1	0	136	3	1	14366	HIP1R
GO:BP	positive regulation of cysteine-type endopeptidase activity	GO:2001056	1	0	89	3	1	14366	HIP1R
GO:BP	regulation of ERBB signaling pathway	GO:1901184	1	0	50	3	1	14366	HIP1R
GO:BP	carbohydrate derivative biosynthetic process	GO:1901137	1	0	399	3	1	14366	ENSOARG00020019814
GO:BP	carbohydrate derivative metabolic process	GO:1901135	1	0	658	3	1	14366	ENSOARG00020019814
GO:BP	regulation of mitochondrial outer membrane permeabilization involved in apoptotic signaling pathway	GO:1901028	1	0	11	3	1	14366	HIP1R
GO:BP	regulation of biological quality	GO:0065008	1	0	2370	3	1	14366	HIP1R
GO:BP	regulation of molecular function	GO:0065009	1	0	1623	3	1	14366	HIP1R
GO:BP	organic substance metabolic process	GO:0071704	1	0	8016	3	3	14366	HIP1R,CAMK2D,ENSOARG00020019814
GO:BP	cellular component organization or biogenesis	GO:0071840	1	0	3926	3	1	14366	HIP1R
GO:BP	purine-containing compound metabolic process	GO:0072521	1	0	262	3	1	14366	ENSOARG00020019814
GO:BP	purine-containing compound biosynthetic process	GO:0072522	1	0	136	3	1	14366	ENSOARG00020019814
GO:BP	clathrin-dependent endocytosis	GO:0072583	1	0	26	3	1	14366	HIP1R
GO:BP	regulation of primary metabolic process	GO:0080090	1	0	3747	3	1	14366	HIP1R
GO:BP	protein-containing complex assembly	GO:0065003	1	0	946	3	1	14366	HIP1R
GO:BP	regulation of anatomical structure size	GO:0090066	1	0	318	3	1	14366	HIP1R
GO:BP	regulation of membrane permeability	GO:0090559	1	0	42	3	1	14366	HIP1R
GO:BP	apoptotic signaling pathway	GO:0097190	1	0	391	3	1	14366	HIP1R
GO:BP	mitochondrial outer membrane permeabilization	GO:0097345	1	0	18	3	1	14366	HIP1R
GO:BP	supramolecular fiber organization	GO:0097435	1	0	461	3	1	14366	HIP1R
GO:BP	cation transmembrane transport	GO:0098655	1	0	495	3	1	14366	ENSOARG00020019814
GO:BP	inorganic ion transmembrane transport	GO:0098660	1	0	462	3	1	14366	ENSOARG00020019814
GO:BP	inorganic cation transmembrane transport	GO:0098662	1	0	434	3	1	14366	ENSOARG00020019814
GO:BP	regulation of actin filament organization	GO:0110053	1	0	189	3	1	14366	HIP1R
GO:BP	organophosphate biosynthetic process	GO:0090407	1	0	332	3	1	14366	ENSOARG00020019814
GO:BP	positive regulation of cellular process	GO:0048522	1	0	3568	3	1	14366	HIP1R
GO:BP	positive regulation of biological process	GO:0048518	1	0	3915	3	1	14366	HIP1R
GO:BP	positive regulation of cellular protein metabolic process	GO:0032270	1	0	878	3	1	14366	HIP1R
GO:BP	regulation of protein polymerization	GO:0032271	1	0	158	3	1	14366	HIP1R
GO:BP	negative regulation of protein polymerization	GO:0032272	1	0	50	3	1	14366	HIP1R
GO:BP	positive regulation of protein polymerization	GO:0032273	1	0	98	3	1	14366	HIP1R
GO:BP	multicellular organismal process	GO:0032501	1	0	4326	3	1	14366	HIP1R
GO:BP	developmental process	GO:0032502	1	0	3794	3	1	14366	HIP1R
GO:BP	regulation of cellular component size	GO:0032535	1	0	237	3	1	14366	HIP1R
GO:BP	regulation of localization	GO:0032879	1	0	1664	3	1	14366	HIP1R
GO:BP	regulation of actin cytoskeleton organization	GO:0032956	1	0	233	3	1	14366	HIP1R
GO:BP	regulation of actin filament-based process	GO:0032970	1	0	254	3	1	14366	HIP1R
GO:BP	regulation of organelle organization	GO:0033043	1	0	774	3	1	14366	HIP1R
GO:BP	ion transmembrane transport	GO:0034220	1	0	636	3	1	14366	ENSOARG00020019814
GO:BP	Arp2/3 complex-mediated actin nucleation	GO:0034314	1	0	33	3	1	14366	HIP1R
GO:BP	regulation of Arp2/3 complex-mediated actin nucleation	GO:0034315	1	0	15	3	1	14366	HIP1R
GO:BP	cellular protein-containing complex assembly	GO:0034622	1	0	623	3	1	14366	HIP1R
GO:BP	cellular nitrogen compound metabolic process	GO:0034641	1	0	4538	3	1	14366	ENSOARG00020019814
GO:BP	nucleobase-containing compound biosynthetic process	GO:0034654	1	0	2711	3	1	14366	ENSOARG00020019814
GO:BP	regulation of cellular protein metabolic process	GO:0032268	1	0	1493	3	1	14366	HIP1R
GO:BP	positive regulation of protein binding	GO:0032092	1	0	64	3	1	14366	HIP1R
GO:BP	regulation of protein stability	GO:0031647	1	0	208	3	1	14366	HIP1R
GO:BP	positive regulation of protein-containing complex assembly	GO:0031334	1	0	159	3	1	14366	HIP1R
GO:BP	ribose phosphate metabolic process	GO:0019693	1	0	247	3	1	14366	ENSOARG00020019814
GO:BP	digestive system process	GO:0022600	1	0	53	3	1	14366	HIP1R
GO:BP	cellular component assembly	GO:0022607	1	0	1766	3	1	14366	HIP1R
GO:BP	regulation of signaling	GO:0023051	1	0	2075	3	1	14366	HIP1R
GO:BP	signaling	GO:0023052	1	0	4700	3	1	14366	HIP1R
GO:BP	positive regulation of signaling	GO:0023056	1	0	1030	3	1	14366	HIP1R
GO:BP	actin filament-based process	GO:0030029	1	0	507	3	1	14366	HIP1R
GO:BP	actin cytoskeleton organization	GO:0030036	1	0	457	3	1	14366	HIP1R
GO:BP	positive regulation of mitochondrial membrane permeability	GO:0035794	1	0	24	3	1	14366	HIP1R
GO:BP	actin filament polymerization	GO:0030041	1	0	126	3	1	14366	HIP1R
GO:BP	regulation of proteolysis	GO:0030162	1	0	398	3	1	14366	HIP1R
GO:BP	regulation of actin filament length	GO:0030832	1	0	132	3	1	14366	HIP1R
GO:BP	regulation of actin filament polymerization	GO:0030833	1	0	119	3	1	14366	HIP1R
GO:BP	negative regulation of actin filament polymerization	GO:0030837	1	0	40	3	1	14366	HIP1R
GO:BP	positive regulation of actin filament polymerization	GO:0030838	1	0	76	3	1	14366	HIP1R
GO:BP	regulation of cellular metabolic process	GO:0031323	1	0	3894	3	1	14366	HIP1R
GO:BP	positive regulation of cellular metabolic process	GO:0031325	1	0	2079	3	1	14366	HIP1R
GO:BP	negative regulation of protein-containing complex assembly	GO:0031333	1	0	90	3	1	14366	HIP1R
GO:BP	regulation of endocytosis	GO:0030100	1	0	110	3	1	14366	HIP1R
GO:BP	negative regulation of biological process	GO:0048519	1	0	3394	3	1	14366	HIP1R
GO:BP	protein modification process	GO:0036211	1	0	2504	3	1	14366	CAMK2D
GO:BP	regulation of epidermal growth factor receptor signaling pathway	GO:0042058	1	0	46	3	1	14366	HIP1R
GO:BP	cellular biosynthetic process	GO:0044249	1	0	4101	3	1	14366	ENSOARG00020019814
GO:BP	cellular macromolecule metabolic process	GO:0044260	1	0	5701	3	2	14366	HIP1R,CAMK2D
GO:BP	cellular protein metabolic process	GO:0044267	1	0	3454	3	2	14366	HIP1R,CAMK2D
GO:BP	cellular nitrogen compound biosynthetic process	GO:0044271	1	0	3457	3	1	14366	ENSOARG00020019814
GO:BP	small molecule metabolic process	GO:0044281	1	0	1099	3	1	14366	ENSOARG00020019814
GO:BP	actin nucleation	GO:0045010	1	0	46	3	1	14366	HIP1R
GO:BP	positive regulation of epidermal growth factor receptor signaling pathway	GO:0045742	1	0	22	3	1	14366	HIP1R
GO:BP	positive regulation of proteolysis	GO:0045862	1	0	217	3	1	14366	HIP1R
GO:BP	ATP metabolic process	GO:0046034	1	0	192	3	1	14366	ENSOARG00020019814
GO:BP	ribose phosphate biosynthetic process	GO:0046390	1	0	124	3	1	14366	ENSOARG00020019814
GO:BP	heterocycle metabolic process	GO:0046483	1	0	3842	3	1	14366	ENSOARG00020019814
GO:BP	acid secretion	GO:0046717	1	0	19	3	1	14366	HIP1R
GO:BP	regulation of mitochondrial membrane permeability	GO:0046902	1	0	34	3	1	14366	HIP1R
GO:BP	secretion	GO:0046903	1	0	535	3	1	14366	HIP1R
GO:BP	platelet-derived growth factor receptor signaling pathway	GO:0048008	1	0	47	3	1	14366	HIP1R
GO:BP	regulation of receptor-mediated endocytosis	GO:0048259	1	0	56	3	1	14366	HIP1R
GO:BP	clathrin coat assembly	GO:0048268	1	0	12	3	1	14366	HIP1R
GO:BP	primary metabolic process	GO:0044238	1	0	7522	3	3	14366	HIP1R,CAMK2D,ENSOARG00020019814
GO:BP	cellular metabolic process	GO:0044237	1	0	7506	3	3	14366	HIP1R,CAMK2D,ENSOARG00020019814
GO:BP	positive regulation of molecular function	GO:0044093	1	0	922	3	1	14366	HIP1R
GO:BP	positive regulation of cellular component biogenesis	GO:0044089	1	0	338	3	1	14366	HIP1R
GO:BP	regulation of apoptotic process	GO:0042981	1	0	906	3	1	14366	HIP1R
GO:BP	positive regulation of apoptotic process	GO:0043065	1	0	313	3	1	14366	HIP1R
GO:BP	negative regulation of apoptotic process	GO:0043066	1	0	561	3	1	14366	HIP1R
GO:BP	regulation of programmed cell death	GO:0043067	1	0	933	3	1	14366	HIP1R
GO:BP	positive regulation of programmed cell death	GO:0043068	1	0	323	3	1	14366	HIP1R
GO:BP	negative regulation of programmed cell death	GO:0043069	1	0	579	3	1	14366	HIP1R
GO:BP	positive regulation of catalytic activity	GO:0043085	1	0	670	3	1	14366	HIP1R
GO:BP	macromolecule metabolic process	GO:0043170	1	0	6834	3	2	14366	HIP1R,CAMK2D
GO:BP	ERBB signaling pathway	GO:0038127	1	0	75	3	1	14366	HIP1R
GO:BP	regulation of protein-containing complex assembly	GO:0043254	1	0	282	3	1	14366	HIP1R
GO:BP	regulation of cysteine-type endopeptidase activity involved in apoptotic process	GO:0043281	1	0	123	3	1	14366	HIP1R
GO:BP	regulation of protein binding	GO:0043393	1	0	144	3	1	14366	HIP1R
GO:BP	macromolecule modification	GO:0043412	1	0	2633	3	1	14366	CAMK2D
GO:BP	protein-containing complex subunit organization	GO:0043933	1	0	1070	3	1	14366	HIP1R
GO:BP	regulation of system process	GO:0044057	1	0	293	3	1	14366	HIP1R
GO:BP	regulation of digestive system process	GO:0044058	1	0	18	3	1	14366	HIP1R
GO:BP	cellular component biogenesis	GO:0044085	1	0	1891	3	1	14366	HIP1R
GO:BP	regulation of cellular component biogenesis	GO:0044087	1	0	635	3	1	14366	HIP1R
GO:BP	positive regulation of cysteine-type endopeptidase activity involved in apoptotic process	GO:0043280	1	0	78	3	1	14366	HIP1R
GO:CC	membrane protein complex	GO:0098796	1	0	807	2	1	13440	ENSOARG00020019814
GO:CC	cellular anatomical entity	GO:0110165	1	0	13265	2	2	13440	HIP1R,ENSOARG00020019814
GO:CC	plasma membrane bounded cell projection	GO:0120025	1	0	1000	2	1	13440	HIP1R
GO:CC	plasma membrane region	GO:0098590	1	0	584	2	1	13440	HIP1R
GO:CC	intracellular vesicle	GO:0097708	1	0	894	2	1	13440	HIP1R
GO:CC	cell periphery	GO:0071944	1	0	2860	2	1	13440	HIP1R
GO:CC	perinuclear region of cytoplasm	GO:0048471	1	0	344	2	1	13440	HIP1R
GO:CC	coated vesicle	GO:0030135	1	0	93	2	1	13440	HIP1R
GO:CC	clathrin-coated vesicle	GO:0030136	1	0	60	2	1	13440	HIP1R
GO:CC	cell leading edge	GO:0031252	1	0	229	2	1	13440	HIP1R
GO:CC	cell projection membrane	GO:0031253	1	0	134	2	1	13440	HIP1R
GO:CC	leading edge membrane	GO:0031256	1	0	70	2	1	13440	HIP1R
GO:CC	cytoplasmic vesicle	GO:0031410	1	0	887	2	1	13440	HIP1R
GO:CC	vesicle	GO:0031982	1	0	976	2	1	13440	HIP1R
GO:CC	ruffle membrane	GO:0032587	1	0	50	2	1	13440	HIP1R
GO:CC	protein-containing complex	GO:0032991	1	0	3592	2	1	13440	ENSOARG00020019814
GO:CC	cell projection	GO:0042995	1	0	1018	2	1	13440	HIP1R
GO:CC	organelle	GO:0043226	1	0	8514	2	1	13440	HIP1R
GO:CC	membrane-bounded organelle	GO:0043227	1	0	7373	2	1	13440	HIP1R
GO:CC	non-membrane-bounded organelle	GO:0043228	1	0	3162	2	1	13440	HIP1R
GO:CC	intracellular organelle	GO:0043229	1	0	8301	2	1	13440	HIP1R
GO:CC	intracellular membrane-bounded organelle	GO:0043231	1	0	7077	2	1	13440	HIP1R
GO:CC	intracellular non-membrane-bounded organelle	GO:0043232	1	0	3161	2	1	13440	HIP1R
GO:CC	apical part of cell	GO:0045177	1	0	219	2	1	13440	HIP1R
GO:CC	proton-transporting two-sector ATPase complex	GO:0016469	1	0	60	2	1	13440	ENSOARG00020019814
GO:CC	apical plasma membrane	GO:0016324	1	0	171	2	1	13440	HIP1R
GO:CC	membrane	GO:0016020	1	0	6032	2	2	13440	HIP1R,ENSOARG00020019814
GO:CC	endomembrane system	GO:0012505	1	0	2225	2	1	13440	HIP1R
GO:CC	ruffle	GO:0001726	1	0	99	2	1	13440	HIP1R
GO:CC	cellular_component	GO:0005575	1	0	13440	2	2	13440	HIP1R,ENSOARG00020019814
GO:CC	intracellular anatomical structure	GO:0005622	1	0	9429	2	2	13440	HIP1R,ENSOARG00020019814
GO:CC	cytoplasm	GO:0005737	1	0	6542	2	1	13440	HIP1R
GO:CC	cytosol	GO:0005829	1	0	2254	2	1	13440	HIP1R
GO:CC	cytoskeleton	GO:0005856	1	0	1412	2	1	13440	HIP1R
GO:CC	plasma membrane	GO:0005886	1	0	2619	2	1	13440	HIP1R
GO:CC	cell cortex	GO:0005938	1	0	137	2	1	13440	HIP1R
HP	Morphological abnormality of the pyramidal tract	HP:0002062	1	0	65	1	1	4372	ENSOARG00020019814
HP	Cerebral atrophy	HP:0002059	1	0	631	1	1	4372	ENSOARG00020019814
HP	Abnormal cerebral morphology	HP:0002060	1	0	1727	1	1	4372	ENSOARG00020019814
HP	Rigidity	HP:0002063	1	0	182	1	1	4372	ENSOARG00020019814
HP	Gastroesophageal reflux	HP:0002020	1	0	371	1	1	4372	ENSOARG00020019814
HP	Gait ataxia	HP:0002066	1	0	193	1	1	4372	ENSOARG00020019814
HP	Hypothermia	HP:0002045	1	0	37	1	1	4372	ENSOARG00020019814
HP	Lower limb spasticity	HP:0002061	1	0	205	1	1	4372	ENSOARG00020019814
HP	Dysphagia	HP:0002015	1	0	434	1	1	4372	ENSOARG00020019814
HP	Growth abnormality	HP:0001507	1	0	2244	1	1	4372	ENSOARG00020019814
HP	Failure to thrive	HP:0001508	1	0	890	1	1	4372	ENSOARG00020019814
HP	Growth delay	HP:0001510	1	0	1570	1	1	4372	ENSOARG00020019814
HP	Abnormality of the integument	HP:0001574	1	0	2207	1	1	4372	ENSOARG00020019814
HP	Abnormality of the voice	HP:0001608	1	0	419	1	1	4372	ENSOARG00020019814
HP	Abnormality of the cardiovascular system	HP:0001626	1	0	2272	1	1	4372	ENSOARG00020019814
HP	Abnormal heart morphology	HP:0001627	1	0	1220	1	1	4372	ENSOARG00020019814
HP	Abnormal myocardium morphology	HP:0001637	1	0	485	1	1	4372	ENSOARG00020019814
HP	Nausea and vomiting	HP:0002017	1	0	445	1	1	4372	ENSOARG00020019814
HP	Cardiomyopathy	HP:0001638	1	0	459	1	1	4372	ENSOARG00020019814
HP	Dilated cardiomyopathy	HP:0001644	1	0	147	1	1	4372	ENSOARG00020019814
HP	Abnormality of metabolism/homeostasis	HP:0001939	1	0	2180	1	1	4372	ENSOARG00020019814
HP	Acidosis	HP:0001941	1	0	351	1	1	4372	ENSOARG00020019814
HP	Fever	HP:0001945	1	0	288	1	1	4372	ENSOARG00020019814
HP	Glucose intolerance	HP:0001952	1	0	395	1	1	4372	ENSOARG00020019814
HP	Morphological central nervous system abnormality	HP:0002011	1	0	2443	1	1	4372	ENSOARG00020019814
HP	Abnormality of the abdominal organs	HP:0002012	1	0	1079	1	1	4372	ENSOARG00020019814
HP	Vomiting	HP:0002013	1	0	281	1	1	4372	ENSOARG00020019814
HP	Hypertrophic cardiomyopathy	HP:0001639	1	0	255	1	1	4372	ENSOARG00020019814
HP	Bilateral tonic-clonic seizure	HP:0002069	1	0	282	1	1	4372	ENSOARG00020019814
HP	Abnormality of the cerebral ventricles	HP:0002118	1	0	772	1	1	4372	ENSOARG00020019814
HP	Abnormality of the respiratory system	HP:0002086	1	0	1699	1	1	4372	ENSOARG00020019814
HP	Developmental regression	HP:0002376	1	0	343	1	1	4372	ENSOARG00020019814
HP	Cogwheel rigidity	HP:0002396	1	0	35	1	1	4372	ENSOARG00020019814
HP	Astrocytosis	HP:0002446	1	0	29	1	1	4372	ENSOARG00020019814
HP	Distal muscle weakness	HP:0002460	1	0	182	1	1	4372	ENSOARG00020019814
HP	Language impairment	HP:0002463	1	0	826	1	1	4372	ENSOARG00020019814
HP	Bulbar signs	HP:0002483	1	0	38	1	1	4372	ENSOARG00020019814
HP	Increased CSF lactate	HP:0002490	1	0	103	1	1	4372	ENSOARG00020019814
HP	Morphological abnormality of the corticospinal tract	HP:0002492	1	0	48	1	1	4372	ENSOARG00020019814
HP	Upper motor neuron dysfunction	HP:0002493	1	0	1194	1	1	4372	ENSOARG00020019814
HP	Impaired vibratory sensation	HP:0002495	1	0	91	1	1	4372	ENSOARG00020019814
HP	Progressive inability to walk	HP:0002505	1	0	66	1	1	4372	ENSOARG00020019814
HP	Abnormal cerebral cortex morphology	HP:0002538	1	0	629	1	1	4372	ENSOARG00020019814
HP	Inability to walk	HP:0002540	1	0	257	1	1	4372	ENSOARG00020019814
HP	Episodic vomiting	HP:0002572	1	0	40	1	1	4372	ENSOARG00020019814
HP	Abnormality of the vasculature	HP:0002597	1	0	1575	1	1	4372	ENSOARG00020019814
HP	Abnormal pattern of respiration	HP:0002793	1	0	350	1	1	4372	ENSOARG00020019814
HP	Abnormal respiratory system physiology	HP:0002795	1	0	1199	1	1	4372	ENSOARG00020019814
HP	Frequent falls	HP:0002359	1	0	106	1	1	4372	ENSOARG00020019814
HP	Difficulty walking	HP:0002355	1	0	260	1	1	4372	ENSOARG00020019814
HP	Action tremor	HP:0002345	1	0	165	1	1	4372	ENSOARG00020019814
HP	Abnormal caudate nucleus morphology	HP:0002339	1	0	29	1	1	4372	ENSOARG00020019814
HP	Dyspnea	HP:0002094	1	0	349	1	1	4372	ENSOARG00020019814
HP	Respiratory distress	HP:0002098	1	0	170	1	1	4372	ENSOARG00020019814
HP	Apnea	HP:0002104	1	0	283	1	1	4372	ENSOARG00020019814
HP	Abnormal abdomen morphology	HP:0001438	1	0	675	1	1	4372	ENSOARG00020019814
HP	Ventriculomegaly	HP:0002119	1	0	609	1	1	4372	ENSOARG00020019814
HP	Cerebral cortical atrophy	HP:0002120	1	0	287	1	1	4372	ENSOARG00020019814
HP	Generalized myoclonic seizure	HP:0002123	1	0	155	1	1	4372	ENSOARG00020019814
HP	Abnormality of the basal ganglia	HP:0002134	1	0	218	1	1	4372	ENSOARG00020019814
HP	Chorea	HP:0002072	1	0	258	1	1	4372	ENSOARG00020019814
HP	Increased serum lactate	HP:0002151	1	0	184	1	1	4372	ENSOARG00020019814
HP	Neurological speech impairment	HP:0002167	1	0	1392	1	1	4372	ENSOARG00020019814
HP	Gliosis	HP:0002171	1	0	95	1	1	4372	ENSOARG00020019814
HP	Postural tremor	HP:0002174	1	0	59	1	1	4372	ENSOARG00020019814
HP	Generalized-onset seizure	HP:0002197	1	0	328	1	1	4372	ENSOARG00020019814
HP	Hepatomegaly	HP:0002240	1	0	501	1	1	4372	ENSOARG00020019814
HP	Tetraparesis	HP:0002273	1	0	100	1	1	4372	ENSOARG00020019814
HP	Incoordination	HP:0002311	1	0	218	1	1	4372	ENSOARG00020019814
HP	Headache	HP:0002315	1	0	244	1	1	4372	ENSOARG00020019814
HP	Impaired vibration sensation in the lower limbs	HP:0002166	1	0	53	1	1	4372	ENSOARG00020019814
HP	Abnormality of the musculature of the lower limbs	HP:0001437	1	0	103	1	1	4372	ENSOARG00020019814
HP	Abnormal cerebellum morphology	HP:0001317	1	0	798	1	1	4372	ENSOARG00020019814
HP	Heterogeneous	HP:0001425	1	0	263	1	1	4372	ENSOARG00020019814
HP	Visual loss	HP:0000572	1	0	207	1	1	4372	ENSOARG00020019814
HP	Scotoma	HP:0000575	1	0	85	1	1	4372	ENSOARG00020019814
HP	Centrocecal scotoma	HP:0000576	1	0	22	1	1	4372	ENSOARG00020019814
HP	Pigmentary retinopathy	HP:0000580	1	0	156	1	1	4372	ENSOARG00020019814
HP	Abnormality of the optic nerve	HP:0000587	1	0	737	1	1	4372	ENSOARG00020019814
HP	Ophthalmoparesis	HP:0000597	1	0	286	1	1	4372	ENSOARG00020019814
HP	Abnormality of the ear	HP:0000598	1	0	1954	1	1	4372	ENSOARG00020019814
HP	Central scotoma	HP:0000603	1	0	53	1	1	4372	ENSOARG00020019814
HP	Blindness	HP:0000618	1	0	272	1	1	4372	ENSOARG00020019814
HP	Blurred vision	HP:0000622	1	0	44	1	1	4372	ENSOARG00020019814
HP	Abnormal retinal artery morphology	HP:0000630	1	0	58	1	1	4372	ENSOARG00020019814
HP	Retinal arterial tortuosity	HP:0000631	1	0	21	1	1	4372	ENSOARG00020019814
HP	Nystagmus	HP:0000639	1	0	923	1	1	4372	ENSOARG00020019814
HP	Optic atrophy	HP:0000648	1	0	530	1	1	4372	ENSOARG00020019814
HP	Horizontal nystagmus	HP:0000666	1	0	71	1	1	4372	ENSOARG00020019814
HP	Abnormality of the nervous system	HP:0000707	1	0	3372	1	1	4372	ENSOARG00020019814
HP	Behavioral abnormality	HP:0000708	1	0	1621	1	1	4372	ENSOARG00020019814
HP	Retinal dystrophy	HP:0000556	1	0	325	1	1	4372	ENSOARG00020019814
HP	Optic disc pallor	HP:0000543	1	0	148	1	1	4372	ENSOARG00020019814
HP	Progressive visual loss	HP:0000529	1	0	102	1	1	4372	ENSOARG00020019814
HP	Abnormal electroretinogram	HP:0000512	1	0	181	1	1	4372	ENSOARG00020019814
HP	Abnormality of the urinary system	HP:0000079	1	0	1675	1	1	4372	ENSOARG00020019814
HP	Abnormal renal tubule morphology	HP:0000091	1	0	93	1	1	4372	ENSOARG00020019814
HP	Abnormal renal glomerulus morphology	HP:0000095	1	0	161	1	1	4372	ENSOARG00020019814
HP	Phenotypic abnormality	HP:0000118	1	0	4367	1	1	4372	ENSOARG00020019814
HP	Abnormality of the genitourinary system	HP:0000119	1	0	2232	1	1	4372	ENSOARG00020019814
HP	Abnormality of head or neck	HP:0000152	1	0	2790	1	1	4372	ENSOARG00020019814
HP	Abnormality of the head	HP:0000234	1	0	2768	1	1	4372	ENSOARG00020019814
HP	Abnormality of the inner ear	HP:0000359	1	0	882	1	1	4372	ENSOARG00020019814
HP	Dementia	HP:0000726	1	0	171	1	1	4372	ENSOARG00020019814
HP	Hearing abnormality	HP:0000364	1	0	1329	1	1	4372	ENSOARG00020019814
HP	Sensorineural hearing impairment	HP:0000407	1	0	783	1	1	4372	ENSOARG00020019814
HP	Abnormality of the eye	HP:0000478	1	0	2659	1	1	4372	ENSOARG00020019814
HP	Abnormal retinal morphology	HP:0000479	1	0	854	1	1	4372	ENSOARG00020019814
HP	Retinopathy	HP:0000488	1	0	115	1	1	4372	ENSOARG00020019814
HP	Abnormality of eye movement	HP:0000496	1	0	1500	1	1	4372	ENSOARG00020019814
HP	Abnormality of vision	HP:0000504	1	0	1204	1	1	4372	ENSOARG00020019814
HP	Visual impairment	HP:0000505	1	0	1014	1	1	4372	ENSOARG00020019814
HP	Rod-cone dystrophy	HP:0000510	1	0	216	1	1	4372	ENSOARG00020019814
HP	Hearing impairment	HP:0000365	1	0	1311	1	1	4372	ENSOARG00020019814
HP	Mitochondrial inheritance	HP:0001427	1	0	27	1	1	4372	ENSOARG00020019814
HP	Irritability	HP:0000737	1	0	188	1	1	4372	ENSOARG00020019814
HP	Abnormal peripheral nervous system morphology	HP:0000759	1	0	836	1	1	4372	ENSOARG00020019814
HP	Hyporeflexia	HP:0001265	1	0	349	1	1	4372	ENSOARG00020019814
HP	Choreoathetosis	HP:0001266	1	0	97	1	1	4372	ENSOARG00020019814
HP	Mental deterioration	HP:0001268	1	0	320	1	1	4372	ENSOARG00020019814
HP	Polyneuropathy	HP:0001271	1	0	66	1	1	4372	ENSOARG00020019814
HP	Hypertonia	HP:0001276	1	0	965	1	1	4372	ENSOARG00020019814
HP	Spastic tetraparesis	HP:0001285	1	0	63	1	1	4372	ENSOARG00020019814
HP	Gait disturbance	HP:0001288	1	0	1010	1	1	4372	ENSOARG00020019814
HP	Reduced tendon reflexes	HP:0001315	1	0	510	1	1	4372	ENSOARG00020019814
HP	Abnormality of the lower limb	HP:0002814	1	0	1438	1	1	4372	ENSOARG00020019814
HP	Muscle weakness	HP:0001324	1	0	889	1	1	4372	ENSOARG00020019814
HP	Dystonia	HP:0001332	1	0	505	1	1	4372	ENSOARG00020019814
HP	Myoclonus	HP:0001336	1	0	340	1	1	4372	ENSOARG00020019814
HP	Tremor	HP:0001337	1	0	517	1	1	4372	ENSOARG00020019814
HP	Hyperreflexia	HP:0001347	1	0	664	1	1	4372	ENSOARG00020019814
HP	Abnormality of the liver	HP:0001392	1	0	900	1	1	4372	ENSOARG00020019814
HP	Hepatic failure	HP:0001399	1	0	147	1	1	4372	ENSOARG00020019814
HP	Decreased liver function	HP:0001410	1	0	189	1	1	4372	ENSOARG00020019814
HP	Global developmental delay	HP:0001263	1	0	1587	1	1	4372	ENSOARG00020019814
HP	Dysarthria	HP:0001260	1	0	493	1	1	4372	ENSOARG00020019814
HP	Spastic paraplegia	HP:0001258	1	0	130	1	1	4372	ENSOARG00020019814
HP	Spasticity	HP:0001257	1	0	817	1	1	4372	ENSOARG00020019814
HP	Sensory neuropathy	HP:0000763	1	0	195	1	1	4372	ENSOARG00020019814
HP	Peripheral axonal degeneration	HP:0000764	1	0	178	1	1	4372	ENSOARG00020019814
HP	Abnormality of Krebs cycle metabolism	HP:0000816	1	0	21	1	1	4372	ENSOARG00020019814
HP	Abnormality of the endocrine system	HP:0000818	1	0	1116	1	1	4372	ENSOARG00020019814
HP	Diabetes mellitus	HP:0000819	1	0	385	1	1	4372	ENSOARG00020019814
HP	Abnormality of the skeletal system	HP:0000924	1	0	2764	1	1	4372	ENSOARG00020019814
HP	Abnormality of the skin	HP:0000951	1	0	1808	1	1	4372	ENSOARG00020019814
HP	Telangiectasia	HP:0001009	1	0	140	1	1	4372	ENSOARG00020019814
HP	Delayed speech and language development	HP:0000750	1	0	798	1	1	4372	ENSOARG00020019814
HP	Abnormal fundus morphology	HP:0001098	1	0	1171	1	1	4372	ENSOARG00020019814
HP	Constriction of peripheral visual field	HP:0001133	1	0	81	1	1	4372	ENSOARG00020019814
HP	Retinal arteriolar tortuosity	HP:0001136	1	0	26	1	1	4372	ENSOARG00020019814
HP	Optic neuropathy	HP:0001138	1	0	69	1	1	4372	ENSOARG00020019814
HP	Intellectual disability	HP:0001249	1	0	1681	1	1	4372	ENSOARG00020019814
HP	Seizure	HP:0001250	1	0	1691	1	1	4372	ENSOARG00020019814
HP	Ataxia	HP:0001251	1	0	874	1	1	4372	ENSOARG00020019814
HP	Hypotonia	HP:0001252	1	0	1567	1	1	4372	ENSOARG00020019814
HP	Intellectual disability, mild	HP:0001256	1	0	354	1	1	4372	ENSOARG00020019814
HP	Visual field defect	HP:0001123	1	0	203	1	1	4372	ENSOARG00020019814
HP	Hyperventilation	HP:0002883	1	0	38	1	1	4372	ENSOARG00020019814
HP	Muscle spasm	HP:0003394	1	0	158	1	1	4372	ENSOARG00020019814
HP	Aplasia/Hypoplasia involving the central nervous system	HP:0002977	1	0	1608	1	1	4372	ENSOARG00020019814
HP	Abnormal eye physiology	HP:0012373	1	0	2174	1	1	4372	ENSOARG00020019814
HP	Abnormal enzyme/coenzyme activity	HP:0012379	1	0	449	1	1	4372	ENSOARG00020019814
HP	Abnormality of brain morphology	HP:0012443	1	0	2240	1	1	4372	ENSOARG00020019814
HP	Brain atrophy	HP:0012444	1	0	701	1	1	4372	ENSOARG00020019814
HP	Abnormal myelination	HP:0012447	1	0	526	1	1	4372	ENSOARG00020019814
HP	Infantile spasms	HP:0012469	1	0	100	1	1	4372	ENSOARG00020019814
HP	Lower limb pain	HP:0012514	1	0	32	1	1	4372	ENSOARG00020019814
HP	Pain	HP:0012531	1	0	621	1	1	4372	ENSOARG00020019814
HP	Abnormal involuntary eye movements	HP:0012547	1	0	931	1	1	4372	ENSOARG00020019814
HP	Abnormal nephron morphology	HP:0012575	1	0	216	1	1	4372	ENSOARG00020019814
HP	Abnormal nervous system physiology	HP:0012638	1	0	3156	1	1	4372	ENSOARG00020019814
HP	Abnormal nervous system morphology	HP:0012639	1	0	2639	1	1	4372	ENSOARG00020019814
HP	Functional abnormality of the gastrointestinal tract	HP:0012719	1	0	899	1	1	4372	ENSOARG00020019814
HP	Abnormal basal ganglia MRI signal intensity	HP:0012751	1	0	61	1	1	4372	ENSOARG00020019814
HP	Neurodevelopmental delay	HP:0012758	1	0	1968	1	1	4372	ENSOARG00020019814
HP	Neurodevelopmental abnormality	HP:0012759	1	0	2423	1	1	4372	ENSOARG00020019814
HP	Abnormality of the optic disc	HP:0012795	1	0	637	1	1	4372	ENSOARG00020019814
HP	Abnormal eye morphology	HP:0012372	1	0	2087	1	1	4372	ENSOARG00020019814
HP	Abnormal homeostasis	HP:0012337	1	0	1363	1	1	4372	ENSOARG00020019814
HP	Abnormal renal morphology	HP:0012210	1	0	888	1	1	4372	ENSOARG00020019814
HP	Abnormality of the mitochondrion	HP:0012103	1	0	183	1	1	4372	ENSOARG00020019814
HP	Vascular skin abnormality	HP:0011276	1	0	479	1	1	4372	ENSOARG00020019814
HP	Abnormality of the urinary system physiology	HP:0011277	1	0	919	1	1	4372	ENSOARG00020019814
HP	Abnormality of hindbrain morphology	HP:0011282	1	0	803	1	1	4372	ENSOARG00020019814
HP	Abnormality of the metencephalon	HP:0011283	1	0	803	1	1	4372	ENSOARG00020019814
HP	Severe global developmental delay	HP:0011344	1	0	186	1	1	4372	ENSOARG00020019814
HP	Generalized abnormality of skin	HP:0011354	1	0	849	1	1	4372	ENSOARG00020019814
HP	Functional abnormality of the inner ear	HP:0011389	1	0	871	1	1	4372	ENSOARG00020019814
HP	Abnormal central motor function	HP:0011442	1	0	1705	1	1	4372	ENSOARG00020019814
HP	Clinical modifier	HP:0012823	1	0	1697	1	1	4372	ENSOARG00020019814
HP	Abnormality of coordination	HP:0011443	1	0	979	1	1	4372	ENSOARG00020019814
HP	Abdominal symptom	HP:0011458	1	0	1531	1	1	4372	ENSOARG00020019814
HP	Arrhythmia	HP:0011675	1	0	373	1	1	4372	ENSOARG00020019814
HP	Abnormal muscle physiology	HP:0011804	1	0	2181	1	1	4372	ENSOARG00020019814
HP	Abnormal skeletal muscle morphology	HP:0011805	1	0	1606	1	1	4372	ENSOARG00020019814
HP	Abnormality of musculoskeletal physiology	HP:0011843	1	0	1364	1	1	4372	ENSOARG00020019814
HP	Abnormal circulating citrulline concentration	HP:0011965	1	0	21	1	1	4372	ENSOARG00020019814
HP	Pendular nystagmus	HP:0012043	1	0	41	1	1	4372	ENSOARG00020019814
HP	Aciduria	HP:0012072	1	0	91	1	1	4372	ENSOARG00020019814
HP	Abnormality of higher mental function	HP:0011446	1	0	2395	1	1	4372	ENSOARG00020019814
HP	Abnormality of skin morphology	HP:0011121	1	0	1681	1	1	4372	ENSOARG00020019814
HP	Retinal vascular tortuosity	HP:0012841	1	0	48	1	1	4372	ENSOARG00020019814
HP	Abnormal vascular morphology	HP:0025015	1	0	796	1	1	4372	ENSOARG00020019814
HP	Abnormal circulating metabolite concentration	HP:0032180	1	0	1073	1	1	4372	ENSOARG00020019814
HP	Generalized-onset motor seizure	HP:0032677	1	0	187	1	1	4372	ENSOARG00020019814
HP	Myoclonic seizure	HP:0032794	1	0	178	1	1	4372	ENSOARG00020019814
HP	Abnormal urine pH	HP:0032943	1	0	91	1	1	4372	ENSOARG00020019814
HP	Abnormal circulating proteinogenic amino acid derivative concentration	HP:0033108	1	0	58	1	1	4372	ENSOARG00020019814
HP	Abnormal circulating non-proteinogenic amino acid concentration	HP:0033109	1	0	30	1	1	4372	ENSOARG00020019814
HP	Abnormality of the musculoskeletal system	HP:0033127	1	0	3277	1	1	4372	ENSOARG00020019814
HP	Abnormal blood vessel morphology	HP:0033353	1	0	791	1	1	4372	ENSOARG00020019814
HP	Abnormality of limbs	HP:0040064	1	0	1964	1	1	4372	ENSOARG00020019814
HP	Abnormality of movement	HP:0100022	1	0	1825	1	1	4372	ENSOARG00020019814
HP	Cognitive impairment	HP:0100543	1	0	598	1	1	4372	ENSOARG00020019814
HP	Abnormality of forebrain morphology	HP:0100547	1	0	1753	1	1	4372	ENSOARG00020019814
HP	Dyskinesia	HP:0100660	1	0	235	1	1	4372	ENSOARG00020019814
HP	Abnormal glial cell morphology	HP:0100705	1	0	145	1	1	4372	ENSOARG00020019814
HP	Abnormal astrocyte morphology	HP:0100707	1	0	49	1	1	4372	ENSOARG00020019814
HP	Abnormal emotion/affect behavior	HP:0100851	1	0	517	1	1	4372	ENSOARG00020019814
HP	Mitochondrial respiratory chain defects	HP:0200125	1	0	28	1	1	4372	ENSOARG00020019814
HP	Abnormal superficial reflex	HP:0031828	1	0	248	1	1	4372	ENSOARG00020019814
HP	Abnormal reflex	HP:0031826	1	0	1056	1	1	4372	ENSOARG00020019814
HP	Abnormal ear physiology	HP:0031704	1	0	1334	1	1	4372	ENSOARG00020019814
HP	Abnormal ear morphology	HP:0031703	1	0	1761	1	1	4372	ENSOARG00020019814
HP	Abnormality of the digestive system	HP:0025031	1	0	2488	1	1	4372	ENSOARG00020019814
HP	Abnormality of digestive system physiology	HP:0025032	1	0	1841	1	1	4372	ENSOARG00020019814
HP	Constitutional symptom	HP:0025142	1	0	917	1	1	4372	ENSOARG00020019814
HP	Abnormality of hepatobiliary system physiology	HP:0025155	1	0	193	1	1	4372	ENSOARG00020019814
HP	Abnormality of esophagus physiology	HP:0025270	1	0	654	1	1	4372	ENSOARG00020019814
HP	Abnormal cellular phenotype	HP:0025354	1	0	503	1	1	4372	ENSOARG00020019814
HP	Abnormal CSF metabolite level	HP:0025454	1	0	121	1	1	4372	ENSOARG00020019814
HP	Abnormal CSF lactate level	HP:0030085	1	0	103	1	1	4372	ENSOARG00020019814
HP	Motor seizure	HP:0020219	1	0	316	1	1	4372	ENSOARG00020019814
HP	Tetraplegia/tetraparesis	HP:0030182	1	0	127	1	1	4372	ENSOARG00020019814
HP	Abnormal full-field electroretinogram	HP:0030466	1	0	63	1	1	4372	ENSOARG00020019814
HP	Abnormal visual field test	HP:0030588	1	0	21	1	1	4372	ENSOARG00020019814
HP	Abnormality of cardiovascular system morphology	HP:0030680	1	0	1495	1	1	4372	ENSOARG00020019814
HP	Central nervous system cyst	HP:0030724	1	0	168	1	1	4372	ENSOARG00020019814
HP	Abnormality of cardiovascular system electrophysiology	HP:0030956	1	0	412	1	1	4372	ENSOARG00020019814
HP	Abnormal renal corpuscle morphology	HP:0031263	1	0	161	1	1	4372	ENSOARG00020019814
HP	Abnormal speech prosody	HP:0031434	1	0	27	1	1	4372	ENSOARG00020019814
HP	Cardiac conduction abnormality	HP:0031546	1	0	128	1	1	4372	ENSOARG00020019814
HP	Abnormal visual electrophysiology	HP:0030453	1	0	218	1	1	4372	ENSOARG00020019814
HP	Abnormality of the cerebrospinal fluid	HP:0002921	1	0	491	1	1	4372	ENSOARG00020019814
HP	Epileptic spasm	HP:0011097	1	0	192	1	1	4372	ENSOARG00020019814
HP	Abnormal renal cortex morphology	HP:0011035	1	0	186	1	1	4372	ENSOARG00020019814
HP	Abnormal muscle tone	HP:0003808	1	0	1823	1	1	4372	ENSOARG00020019814
HP	Phenotypic variability	HP:0003812	1	0	400	1	1	4372	ENSOARG00020019814
HP	Incomplete penetrance	HP:0003829	1	0	150	1	1	4372	ENSOARG00020019814
HP	Functional motor deficit	HP:0004302	1	0	450	1	1	4372	ENSOARG00020019814
HP	Abnormal muscle fiber morphology	HP:0004303	1	0	204	1	1	4372	ENSOARG00020019814
HP	Involuntary movements	HP:0004305	1	0	1005	1	1	4372	ENSOARG00020019814
HP	Ventricular arrhythmia	HP:0004308	1	0	117	1	1	4372	ENSOARG00020019814
HP	Ventricular preexcitation	HP:0004309	1	0	33	1	1	4372	ENSOARG00020019814
HP	Short stature	HP:0004322	1	0	1177	1	1	4372	ENSOARG00020019814
HP	Abnormality of body weight	HP:0004323	1	0	1512	1	1	4372	ENSOARG00020019814
HP	Decreased body weight	HP:0004325	1	0	1258	1	1	4372	ENSOARG00020019814
HP	Abnormal posterior eye segment morphology	HP:0004329	1	0	1171	1	1	4372	ENSOARG00020019814
HP	Abnormal circulating carboxylic acid concentration	HP:0004354	1	0	231	1	1	4372	ENSOARG00020019814
HP	Abnormality of acid-base homeostasis	HP:0004360	1	0	379	1	1	4372	ENSOARG00020019814
HP	Abnormality of temperature regulation	HP:0004370	1	0	390	1	1	4372	ENSOARG00020019814
HP	Episodic respiratory distress	HP:0004885	1	0	23	1	1	4372	ENSOARG00020019814
HP	Vascular tortuosity	HP:0004948	1	0	32	1	1	4372	ENSOARG00020019814
HP	Muscle abnormality related to mitochondrial dysfunction	HP:0003800	1	0	81	1	1	4372	ENSOARG00020019814
HP	Myoclonic spasms	HP:0003739	1	0	25	1	1	4372	ENSOARG00020019814
HP	Mitochondrial myopathy	HP:0003737	1	0	64	1	1	4372	ENSOARG00020019814
HP	Proximal muscle weakness	HP:0003701	1	0	198	1	1	4372	ENSOARG00020019814
HP	Abnormality of the musculature	HP:0003011	1	0	2511	1	1	4372	ENSOARG00020019814
HP	Abnormality of urine homeostasis	HP:0003110	1	0	589	1	1	4372	ENSOARG00020019814
HP	Abnormal circulating amino acid concentration	HP:0003112	1	0	139	1	1	4372	ENSOARG00020019814
HP	Abnormal peripheral myelination	HP:0003130	1	0	107	1	1	4372	ENSOARG00020019814
HP	Myopathy	HP:0003198	1	0	295	1	1	4372	ENSOARG00020019814
HP	Ragged-red muscle fibers	HP:0003200	1	0	46	1	1	4372	ENSOARG00020019814
HP	Visceromegaly	HP:0003271	1	0	626	1	1	4372	ENSOARG00020019814
HP	Abnormality of mitochondrial metabolism	HP:0003287	1	0	159	1	1	4372	ENSOARG00020019814
HP	Supraventricular arrhythmia	HP:0005115	1	0	105	1	1	4372	ENSOARG00020019814
HP	Hyperalaninemia	HP:0003348	1	0	48	1	1	4372	ENSOARG00020019814
HP	Sensory impairment	HP:0003474	1	0	244	1	1	4372	ENSOARG00020019814
HP	Peripheral axonal neuropathy	HP:0003477	1	0	146	1	1	4372	ENSOARG00020019814
HP	Segmental peripheral demyelination/remyelination	HP:0003481	1	0	23	1	1	4372	ENSOARG00020019814
HP	Upper limb muscle weakness	HP:0003484	1	0	85	1	1	4372	ENSOARG00020019814
HP	Babinski sign	HP:0003487	1	0	248	1	1	4372	ENSOARG00020019814
HP	Muscle stiffness	HP:0003552	1	0	81	1	1	4372	ENSOARG00020019814
HP	Lacticaciduria	HP:0003648	1	0	22	1	1	4372	ENSOARG00020019814
HP	Limb muscle weakness	HP:0003690	1	0	250	1	1	4372	ENSOARG00020019814
HP	Abnormality of the kidney	HP:0000077	1	0	1154	1	1	4372	ENSOARG00020019814
HP	Peripheral demyelination	HP:0011096	1	0	55	1	1	4372	ENSOARG00020019814
HP	Arterial tortuosity	HP:0005116	1	0	30	1	1	4372	ENSOARG00020019814
HP	Loss of ability to walk	HP:0006957	1	0	43	1	1	4372	ENSOARG00020019814
HP	Limb pain	HP:0009763	1	0	41	1	1	4372	ENSOARG00020019814
HP	Peripheral neuropathy	HP:0009830	1	0	595	1	1	4372	ENSOARG00020019814
HP	Weakness due to upper motor neuron dysfunction	HP:0010549	1	0	465	1	1	4372	ENSOARG00020019814
HP	Paraplegia	HP:0010550	1	0	157	1	1	4372	ENSOARG00020019814
HP	Paraplegia/paraparesis	HP:0010551	1	0	217	1	1	4372	ENSOARG00020019814
HP	Intracranial cystic lesion	HP:0010576	1	0	167	1	1	4372	ENSOARG00020019814
HP	Intellectual disability, severe	HP:0010864	1	0	388	1	1	4372	ENSOARG00020019814
HP	Abnormal circulating pyruvate family amino acid concentration	HP:0010915	1	0	49	1	1	4372	ENSOARG00020019814
HP	Abnormal circulating alanine concentration	HP:0010916	1	0	49	1	1	4372	ENSOARG00020019814
HP	Abnormality of the upper urinary tract	HP:0010935	1	0	1179	1	1	4372	ENSOARG00020019814
HP	Abnormality of the cerebral subcortex	HP:0010993	1	0	1008	1	1	4372	ENSOARG00020019814
HP	Abnormal corpus striatum morphology	HP:0010994	1	0	43	1	1	4372	ENSOARG00020019814
HP	Abnormal systemic arterial morphology	HP:0011004	1	0	441	1	1	4372	ENSOARG00020019814
HP	Abnormal glucose homeostasis	HP:0011014	1	0	573	1	1	4372	ENSOARG00020019814
HP	Abnormal cellular physiology	HP:0011017	1	0	487	1	1	4372	ENSOARG00020019814
HP	Abnormality of the gastrointestinal tract	HP:0011024	1	0	1472	1	1	4372	ENSOARG00020019814
HP	Abnormal cardiovascular system physiology	HP:0011025	1	0	1130	1	1	4372	ENSOARG00020019814
HP	Abnormality of the musculature of the limbs	HP:0009127	1	0	484	1	1	4372	ENSOARG00020019814
HP	Distal lower limb muscle weakness	HP:0009053	1	0	66	1	1	4372	ENSOARG00020019814
HP	Infantile muscular hypotonia	HP:0008947	1	0	189	1	1	4372	ENSOARG00020019814
HP	Abnormal light- and dark-adapted electroretinogram	HP:0008323	1	0	41	1	1	4372	ENSOARG00020019814
HP	Progressive spastic paraplegia	HP:0007020	1	0	65	1	1	4372	ENSOARG00020019814
HP	Demyelinating peripheral neuropathy	HP:0007108	1	0	53	1	1	4372	ENSOARG00020019814
HP	Sensorimotor neuropathy	HP:0007141	1	0	82	1	1	4372	ENSOARG00020019814
HP	Focal T2 hyperintense basal ganglia lesion	HP:0007183	1	0	49	1	1	4372	ENSOARG00020019814
HP	Progressive gait ataxia	HP:0007240	1	0	35	1	1	4372	ENSOARG00020019814
HP	Abnormal pyramidal sign	HP:0007256	1	0	369	1	1	4372	ENSOARG00020019814
HP	Lower limb muscle weakness	HP:0007340	1	0	136	1	1	4372	ENSOARG00020019814
HP	Atrophy/Degeneration affecting the central nervous system	HP:0007367	1	0	777	1	1	4372	ENSOARG00020019814
HP	Congenital nystagmus	HP:0006934	1	0	39	1	1	4372	ENSOARG00020019814
HP	Atrophy/Degeneration affecting the cerebrum	HP:0007369	1	0	645	1	1	4372	ENSOARG00020019814
HP	Reduced visual acuity	HP:0007663	1	0	470	1	1	4372	ENSOARG00020019814
HP	Abnormality of retinal pigmentation	HP:0007703	1	0	312	1	1	4372	ENSOARG00020019814
HP	Retinal telangiectasia	HP:0007763	1	0	29	1	1	4372	ENSOARG00020019814
HP	Central retinal vessel vascular tortuosity	HP:0007768	1	0	21	1	1	4372	ENSOARG00020019814
HP	Retinal pigment epithelial mottling	HP:0007814	1	0	27	1	1	4372	ENSOARG00020019814
HP	Slow decrease in visual acuity	HP:0007924	1	0	41	1	1	4372	ENSOARG00020019814
HP	Abnormal retinal vascular morphology	HP:0008046	1	0	208	1	1	4372	ENSOARG00020019814
HP	Abnormality of the vasculature of the eye	HP:0008047	1	0	314	1	1	4372	ENSOARG00020019814
HP	Atrophy/Degeneration involving the corticospinal tracts	HP:0007372	1	0	36	1	1	4372	ENSOARG00020019814
HP	Mode of inheritance	HP:0000005	1	0	4112	1	1	4372	ENSOARG00020019814
HP	HP root	HP:0000001	1	0	4372	1	1	4372	ENSOARG00020019814
HP	Abnormal liver morphology	HP:0410042	1	0	717	1	1	4372	ENSOARG00020019814
HP	Abnormality of body height	HP:0000002	1	0	1285	1	1	4372	ENSOARG00020019814
HP	Abnormality of head blood vessel	HP:3000036	1	0	69	1	1	4372	ENSOARG00020019814

## Sheet: DMC_hypo_CHH_GO
source	term_name	term_id	adjusted_p_value	negative_log10_of_adjusted_p_value	term_size	query_size	intersection_size	effective_domain_size	intersections
GO:MF	phosphomevalonate kinase activity	GO:0004631	0.0493959	1.30631	1	1	1	14670	PMVK
HP	Porokeratosis	HP:0200044	0.299644	0.523394	6	1	1	4372	PMVK
GO:BP	response to cholesterol	GO:0070723	0.596647	0.224283	12	1	1	14366	PMVK
HP	Middle age onset	HP:0003596	0.699169	0.155418	14	1	1	4372	PMVK
GO:BP	response to sterol	GO:0036314	0.745809	0.127373	15	1	1	14366	PMVK
GO:MF	nucleotide binding	GO:0000166	1	0	1714	1	1	14670	PMVK
GO:MF	heterocyclic compound binding	GO:1901363	1	0	4170	1	1	14670	PMVK
GO:MF	nucleoside phosphate binding	GO:1901265	1	0	1714	1	1	14670	PMVK
GO:MF	carbohydrate derivative binding	GO:0097367	1	0	1692	1	1	14670	PMVK
GO:MF	organic cyclic compound binding	GO:0097159	1	0	4213	1	1	14670	PMVK
GO:MF	anion binding	GO:0043168	1	0	1847	1	1	14670	PMVK
GO:MF	ion binding	GO:0043167	1	0	3567	1	1	14670	PMVK
GO:MF	small molecule binding	GO:0036094	1	0	1947	1	1	14670	PMVK
GO:MF	purine ribonucleoside triphosphate binding	GO:0035639	1	0	1468	1	1	14670	PMVK
GO:MF	adenyl ribonucleotide binding	GO:0032559	1	0	1158	1	1	14670	PMVK
GO:MF	purine ribonucleotide binding	GO:0032555	1	0	1508	1	1	14670	PMVK
GO:MF	adenyl nucleotide binding	GO:0030554	1	0	1165	1	1	14670	PMVK
GO:MF	purine nucleotide binding	GO:0017076	1	0	1522	1	1	14670	PMVK
GO:MF	phosphotransferase activity, phosphate group as acceptor	GO:0016776	1	0	30	1	1	14670	PMVK
GO:MF	transferase activity, transferring phosphorus-containing groups	GO:0016772	1	0	782	1	1	14670	PMVK
GO:MF	transferase activity	GO:0016740	1	0	1796	1	1	14670	PMVK
GO:MF	kinase activity	GO:0016301	1	0	667	1	1	14670	PMVK
GO:MF	ATP binding	GO:0005524	1	0	1124	1	1	14670	PMVK
GO:MF	binding	GO:0005488	1	0	10424	1	1	14670	PMVK
GO:MF	catalytic activity	GO:0003824	1	0	4792	1	1	14670	PMVK
GO:MF	molecular_function	GO:0003674	1	0	14670	1	1	14670	PMVK
GO:MF	ribonucleotide binding	GO:0032553	1	0	1521	1	1	14670	PMVK
GO:BP	secondary alcohol biosynthetic process	GO:1902653	1	0	21	1	1	14366	PMVK
GO:BP	secondary alcohol metabolic process	GO:1902652	1	0	73	1	1	14366	PMVK
GO:BP	response to oxygen-containing compound	GO:1901700	1	0	794	1	1	14366	PMVK
GO:BP	organic hydroxy compound biosynthetic process	GO:1901617	1	0	127	1	1	14366	PMVK
GO:BP	organic hydroxy compound metabolic process	GO:1901615	1	0	280	1	1	14366	PMVK
GO:BP	organic substance biosynthetic process	GO:1901576	1	0	4151	1	1	14366	PMVK
GO:BP	organic cyclic compound biosynthetic process	GO:1901362	1	0	2838	1	1	14366	PMVK
GO:BP	response to alcohol	GO:0097305	1	0	73	1	1	14366	PMVK
GO:BP	organic substance metabolic process	GO:0071704	1	0	8016	1	1	14366	PMVK
GO:BP	response to stimulus	GO:0050896	1	0	6245	1	1	14366	PMVK
GO:BP	alcohol biosynthetic process	GO:0046165	1	0	72	1	1	14366	PMVK
GO:BP	small molecule biosynthetic process	GO:0044283	1	0	350	1	1	14366	PMVK
GO:BP	small molecule metabolic process	GO:0044281	1	0	1099	1	1	14366	PMVK
GO:BP	primary metabolic process	GO:0044238	1	0	7522	1	1	14366	PMVK
GO:BP	response to chemical	GO:0042221	1	0	2269	1	1	14366	PMVK
GO:BP	response to lipid	GO:0033993	1	0	372	1	1	14366	PMVK
GO:BP	organic cyclic compound metabolic process	GO:1901360	1	0	4007	1	1	14366	PMVK
GO:BP	sterol biosynthetic process	GO:0016126	1	0	23	1	1	14366	PMVK
GO:BP	sterol metabolic process	GO:0016125	1	0	73	1	1	14366	PMVK
GO:BP	response to organic substance	GO:0010033	1	0	1650	1	1	14366	PMVK
GO:BP	biosynthetic process	GO:0009058	1	0	4218	1	1	14366	PMVK
GO:BP	lipid biosynthetic process	GO:0008610	1	0	388	1	1	14366	PMVK
GO:BP	cholesterol metabolic process	GO:0008203	1	0	69	1	1	14366	PMVK
GO:BP	steroid metabolic process	GO:0008202	1	0	161	1	1	14366	PMVK
GO:BP	metabolic process	GO:0008152	1	0	8384	1	1	14366	PMVK
GO:BP	biological_process	GO:0008150	1	0	14189	1	1	14366	PMVK
GO:BP	cholesterol biosynthetic process	GO:0006695	1	0	21	1	1	14366	PMVK
GO:BP	steroid biosynthetic process	GO:0006694	1	0	80	1	1	14366	PMVK
GO:BP	lipid metabolic process	GO:0006629	1	0	851	1	1	14366	PMVK
GO:BP	alcohol metabolic process	GO:0006066	1	0	177	1	1	14366	PMVK
GO:BP	response to organic cyclic compound	GO:0014070	1	0	368	1	1	14366	PMVK
GO:CC	cellular_component	GO:0005575	1	0	13440	2	2	13440	PMVK,TMEM92
GO:CC	intracellular anatomical structure	GO:0005622	1	0	9429	2	2	13440	PMVK,TMEM92
GO:CC	nucleus	GO:0005634	1	0	4482	2	1	13440	TMEM92
GO:CC	cytoplasm	GO:0005737	1	0	6542	2	1	13440	PMVK
GO:CC	nucleoplasm	GO:0005654	1	0	2648	2	1	13440	TMEM92
GO:CC	cellular anatomical entity	GO:0110165	1	0	13265	2	2	13440	PMVK,TMEM92
GO:CC	organelle lumen	GO:0043233	1	0	3162	2	1	13440	TMEM92
GO:CC	intracellular membrane-bounded organelle	GO:0043231	1	0	7077	2	2	13440	PMVK,TMEM92
GO:CC	intracellular organelle	GO:0043229	1	0	8301	2	2	13440	PMVK,TMEM92
GO:CC	membrane-bounded organelle	GO:0043227	1	0	7373	2	2	13440	PMVK,TMEM92
GO:CC	organelle	GO:0043226	1	0	8514	2	2	13440	PMVK,TMEM92
GO:CC	microbody	GO:0042579	1	0	85	2	1	13440	PMVK
GO:CC	nuclear lumen	GO:0031981	1	0	2918	2	1	13440	TMEM92
GO:CC	membrane-enclosed lumen	GO:0031974	1	0	3162	2	1	13440	TMEM92
GO:CC	cytosol	GO:0005829	1	0	2254	2	1	13440	PMVK
GO:CC	peroxisome	GO:0005777	1	0	85	2	1	13440	PMVK
GO:CC	intracellular organelle lumen	GO:0070013	1	0	3162	2	1	13440	TMEM92
HP	Mode of inheritance	HP:0000005	1	0	4112	1	1	4372	PMVK
HP	HP root	HP:0000001	1	0	4372	1	1	4372	PMVK
HP	Autosomal dominant inheritance	HP:0000006	1	0	1754	1	1	4372	PMVK
HP	Phenotypic abnormality	HP:0000118	1	0	4367	1	1	4372	PMVK
HP	Abnormality of the skin	HP:0000951	1	0	1808	1	1	4372	PMVK
HP	Hyperkeratosis	HP:0000962	1	0	224	1	1	4372	PMVK
HP	Abnormal cellular phenotype	HP:0025354	1	0	503	1	1	4372	PMVK
HP	Clinical modifier	HP:0012823	1	0	1697	1	1	4372	PMVK
HP	Neoplasm by anatomical site	HP:0011793	1	0	789	1	1	4372	PMVK
HP	Epidermal thickening	HP:0011368	1	0	339	1	1	4372	PMVK
HP	Localized skin lesion	HP:0011355	1	0	772	1	1	4372	PMVK
HP	Generalized abnormality of skin	HP:0011354	1	0	849	1	1	4372	PMVK
HP	Abnormality of skin physiology	HP:0011122	1	0	410	1	1	4372	PMVK
HP	Abnormality of skin morphology	HP:0011121	1	0	1681	1	1	4372	PMVK
HP	Abnormal cellular physiology	HP:0011017	1	0	487	1	1	4372	PMVK
HP	Neoplasm of the skin	HP:0008069	1	0	169	1	1	4372	PMVK
HP	Aplasia/Hypoplasia of the skin	HP:0008065	1	0	164	1	1	4372	PMVK
HP	Onset	HP:0003674	1	0	1129	1	1	4372	PMVK
HP	Adult onset	HP:0003581	1	0	208	1	1	4372	PMVK
HP	Abnormality of chromosome stability	HP:0003220	1	0	43	1	1	4372	PMVK
HP	Neoplasm	HP:0002664	1	0	825	1	1	4372	PMVK
HP	Abnormality of metabolism/homeostasis	HP:0001939	1	0	2180	1	1	4372	PMVK
HP	Abnormality of the integument	HP:0001574	1	0	2207	1	1	4372	PMVK
HP	Thickened skin	HP:0001072	1	0	382	1	1	4372	PMVK
HP	Parakeratosis	HP:0001036	1	0	23	1	1	4372	PMVK
HP	Cutaneous photosensitivity	HP:0000992	1	0	84	1	1	4372	PMVK
HP	Pruritus	HP:0000989	1	0	97	1	1	4372	PMVK
HP	Clinical course	HP:0031797	1	0	1515	1	1	4372	PMVK

## Sheet: DMR_CHH
chrom	start	end	strand	pvalue	qvalue	meth.diff	prom	exon	intron	target.row	dist.to.feature	feature.name	feature.strand	external_gene_name	ensembl_gene_id	ensembl_transcript_id	external_gene_source	description	AffectedRegion
1	8216001	8217000	*	0.000664107	0.0578161	10.5934	0	0	1	1	4037	ENSOART00020017029	+	NGEF	ENSOARG00020011081	ENSOART00020017029	HGNC Symbol	neuronal guanine nucleotide exchange factor [Source:NCBI gene (formerly Entrezgene);Acc:101113454]	intron
1	16389001	16390000	*	4.28421e-05	0.0132118	10.2699	0	0	0	2	-48555	ENSOART00020000089	-	U6	ENSOARG00020000076	ENSOART00020000089	RFAM	U6 spliceosomal RNA [Source:RFAM;Acc:RF00026]	intergenic
1	135611001	135612000	*	0.000946628	0.0682453	27.6049	0	0	0	3	62554	ENSOART00020005936	-	U6	ENSOARG00020003887	ENSOART00020005936	RFAM	U6 spliceosomal RNA [Source:RFAM;Acc:RF00026]	intergenic
1	204781001	204782000	*	2.29752e-13	2.74389e-09	11.2846	1	1	1	4	0	ENSOART00020013550	+	CASR	ENSOARG00020008720	ENSOART00020013550	HGNC Symbol	calcium sensing receptor [Source:HGNC Symbol;Acc:HGNC:1514]	prom;exon
1	301161001	301162000	*	2.57333e-08	6.03682e-05	18	0	0	0	5	19697	ENSOART00020000879	-	ENSOARG00020000663	ENSOARG00020000663	ENSOART00020000879			intergenic
1	301277001	301278000	*	4.77197e-20	1.56725e-15	11.0375	0	0	0	6	-17640	ENSOART00020000948	-	ENSOARG00020000700	ENSOARG00020000700	ENSOART00020000948		histone-lysine N-methyltransferase PRDM9-like [Source:NCBI gene (formerly Entrezgene);Acc:101101875]	intergenic
2	14834001	14835000	*	3.05124e-05	0.0106355	21.9303	0	1	1	7	20866	ENSOART00020003124	-	ACTL7A	ENSOARG00020002049	ENSOART00020003124	HGNC Symbol	actin like 7A [Source:NCBI gene (formerly Entrezgene);Acc:101115937]	exon;intron
2	265044001	265045000	*	1.06238e-08	2.90762e-05	12.1326	1	1	1	8	0	ENSOART00020021413	+	ENSOARG00020013805	ENSOARG00020013805	ENSOART00020021413			prom;exon
3	14146001	14147000	*	2.99958e-05	0.0105363	13.7923	0	0	1	9	7040	ENSOART00020022493	-	MORN5	ENSOARG00020014653	ENSOART00020022493	HGNC Symbol	MORN repeat containing 5 [Source:HGNC Symbol;Acc:HGNC:17841]	intron
3	82281001	82282000	*	5.50115e-06	0.003772	16.5823	0	0	0	10	-6409	ENSOART00020007708	-	EPCAM	ENSOARG00020005022	ENSOART00020007708	NCBI gene (formerly Entrezgene)	Ovis aries epithelial cell adhesion molecule (EPCAM), mRNA. [Source:RefSeq mRNA;Acc:NM_001162564]	intergenic
3	221359001	221360000	*	0.00125652	0.0783284	35.371	0	0	1	11	37564	ENSOART00020009717	+	A2M	ENSOARG00020005617	ENSOART00020009717	HGNC Symbol	alpha-2-macroglobulin [Source:NCBI gene (formerly Entrezgene);Acc:101122940]	intron
3	238064001	238065000	*	6.35888e-38	8.35374e-33	13.4843	0	0	1	12	-117007	ENSOART00020008442	-	SNORA80A	ENSOARG00020005509	ENSOART00020008442	HGNC Symbol	small nucleolar RNA, H/ACA box 80A [Source:HGNC Symbol;Acc:HGNC:32666]	intron
3	238636001	238637000	*	0.00097939	0.0693724	11.7008	0	0	0	13	153359	ENSOART00020008456	-	ENSOARG00020005523	ENSOARG00020005523	ENSOART00020008456			intergenic
4	125389001	125390000	*	0.00191391	0.0964085	10.4045	0	0	0	14	4933	ENSOART00020028740	+	ENSOARG00020018698	ENSOARG00020018698	ENSOART00020028740			intergenic
5	50040001	50041000	*	2.28283e-09	8.82052e-06	13.0331	0	0	0	15	-46926	ENSOART00020017326	-	TRPC7	ENSOARG00020010463	ENSOART00020017326	HGNC Symbol	transient receptor potential cation channel subfamily C member 7 [Source:NCBI gene (formerly Entrezgene);Acc:101106522]	intergenic
6	99754001	99755000	*	0.000513321	0.0505061	10.6876	0	0	1	16	38067	ENSOART00020005155	+	PARM1	ENSOARG00020003365	ENSOART00020005155	HGNC Symbol	prostate androgen-regulated mucin-like protein 1 [Source:NCBI gene (formerly Entrezgene);Acc:101104239]	intron
8	92145001	92146000	*	1.31781e-05	0.00643577	20.5892	0	0	1	17	-494394	ENSOART00020041010	-	AGPAT4	ENSOARG00020026075	ENSOART00020041010	HGNC Symbol	1-acylglycerol-3-phosphate O-acyltransferase 4 [Source:HGNC Symbol;Acc:HGNC:20885]	intron
10	17819001	17820000	*	0.0013728	0.0821999	15.625	1	1	1	18	0	ENSOART00020011511	+	SLC25A30	ENSOARG00020007017	ENSOART00020011511	UniProtKB Gene Name	solute carrier family 25 member 30 [Source:NCBI gene (formerly Entrezgene);Acc:101111642]	prom;exon
13	48175001	48176000	*	0.000746873	0.060867	26.03	0	0	1	19	41192	ENSOART00020016476	+	DIP2C	ENSOARG00020009237	ENSOART00020016476	HGNC Symbol	disco interacting protein 2 homolog C [Source:NCBI gene (formerly Entrezgene);Acc:101109113]	intron
14	12193001	12194000	*	0.000473598	0.0484127	16.4563	0	0	1	20	-33316	ENSOART00020014182	+	GSE1	ENSOARG00020008756	ENSOART00020014182	HGNC Symbol	genetic suppressor element 1 [Source:NCBI gene (formerly Entrezgene);Acc:101102752]	intron
15	72164001	72165000	*	0.000938446	0.0678687	11.1426	0	1	0	21	1844	ENSOART00020026960	+	RAG1	ENSOARG00020017552	ENSOART00020026960	HGNC Symbol	recombination activating 1 [Source:NCBI gene (formerly Entrezgene);Acc:101107384]	exon
15	83275001	83276000	*	1.15511e-08	3.09689e-05	10.596	0	0	1	22	-22997	ENSOART00020037092	-	U6	ENSOARG00020023801	ENSOART00020037092	RFAM	U6 spliceosomal RNA [Source:RFAM;Acc:RF00026]	intron
16	64149001	64150000	*	8.40916e-10	3.80938e-06	18.1261	0	0	1	23	150345	ENSOART00020028230	-	TRIO	ENSOARG00020015605	ENSOART00020028230	HGNC Symbol	trio Rho guanine nucleotide exchange factor [Source:HGNC Symbol;Acc:HGNC:12303]	intron
17	64057001	64058000	*	7.56586e-06	0.00462296	11.4714	0	1	1	24	31470	ENSOART00020026330	-	PHETA1	ENSOARG00020017112	ENSOART00020026330	HGNC Symbol	PH domain containing endocytic trafficking adaptor 1 [Source:HGNC Symbol;Acc:HGNC:26509]	exon;intron
19	37233001	37234000	*	0.000253964	0.0351666	23.8476	0	0	1	25	29555	ENSOART00020037696	+	MAGI1	ENSOARG00020023373	ENSOART00020037696	HGNC Symbol	membrane associated guanylate kinase, WW and PDZ domain containing 1 [Source:NCBI gene (formerly Entrezgene);Acc:101118390]	intron
20	9498001	9499000	*	4.41778e-10	2.32148e-06	10.5839	0	1	1	26	34563	ENSOART00020028366	-	UQCC2	ENSOARG00020018431	ENSOART00020028366	HGNC Symbol	ubiquinol-cytochrome c reductase complex assembly factor 2 [Source:HGNC Symbol;Acc:HGNC:21237]	exon;intron
21	2209001	2210000	*	0.00141469	0.0833262	10.1127	0	0	1	27	-156310	ENSOART00020020227	-	ENSOARG00020013272	ENSOARG00020013272	ENSOART00020020227			intron
21	37577001	37578000	*	1.5569e-05	0.00717662	13.3519	0	0	0	28	-7538	ENSOART00020021721	+	ADAMTS15	ENSOARG00020014165	ENSOART00020021721	HGNC Symbol	ADAM metallopeptidase with thrombospondin type 1 motif 15 [Source:NCBI gene (formerly Entrezgene);Acc:101120284]	intergenic
23	24562001	24563000	*	9.75414e-06	0.00542542	11.1369	0	0	1	29	140869	ENSOART00020030057	+	TPGS2	ENSOARG00020019423	ENSOART00020030057	UniProtKB Gene Name	tubulin polyglutamylase complex subunit 2 [Source:NCBI gene (formerly Entrezgene);Acc:101106644]	intron
24	7889001	7890000	*	8.08319e-05	0.0190117	15.3251	0	0	0	30	3033	ENSOART00020021519	-	ENSOARG00020014087	ENSOARG00020014087	ENSOART00020021519			intergenic
24	9740001	9741000	*	1.05681e-09	4.62783e-06	21.978	0	0	1	31	2118	ENSOART00020023583	-	TVP23A	ENSOARG00020015371	ENSOART00020023583	HGNC Symbol	trans-golgi network vesicle protein 23 homolog A [Source:NCBI gene (formerly Entrezgene);Acc:101108621]	intron
24	21728001	21729000	*	6.34535e-08	0.000134451	15.8643	0	1	1	32	70703	ENSOART00020038727	+	SCNN1B	ENSOARG00020024701	ENSOART00020038727	HGNC Symbol	sodium channel epithelial 1 subunit beta [Source:HGNC Symbol;Acc:HGNC:10600]	exon;intron
24	24801001	24802000	*	0.00063828	0.0562762	10.6325	0	0	0	33	-638219	ENSOART00020040150	+	ENSOARG00020025596	ENSOARG00020025596	ENSOART00020040150			intergenic
24	25704001	25705000	*	0.00122844	0.0774862	13.5043	0	0	1	34	74677	ENSOART00020040622	+	ENSOARG00020025836	ENSOARG00020025836	ENSOART00020040622			intron
24	41311001	41312000	*	9.04842e-07	0.00112576	10.8411	0	1	1	35	16582	ENSOART00020018997	+	CARD11	ENSOARG00020012438	ENSOART00020018997	HGNC Symbol	caspase recruitment domain family member 11 [Source:NCBI gene (formerly Entrezgene);Acc:101110813]	exon;intron
26	20474001	20475000	*	3.65624e-07	0.000558517	10.8156	0	0	0	36	-180422	ENSOART00020030246	+	FRG1	ENSOARG00020019669	ENSOART00020030246	HGNC Symbol	FSHD region gene 1 [Source:NCBI gene (formerly Entrezgene);Acc:101117645]	intergenic
26	48674001	48675000	*	6.12507e-12	5.36438e-08	16.5501	0	0	0	37	-257046	ENSOART00020032529	-	ENSOARG00020021090	ENSOARG00020021090	ENSOART00020032529			intergenic
X	4335001	4336000	*	7.7274e-10	3.75984e-06	12.2158	0	0	0	38	-147518	ENSOART00020035116	-	ENSOARG00020022635	ENSOARG00020022635	ENSOART00020035116			intergenic
X	50564001	50565000	*	0.000534778	0.0515299	16.6023	0	0	0	39	-78713	ENSOART00020036522	+	ENSOARG00020023439	ENSOARG00020023439	ENSOART00020036522		spindlin-2B [Source:NCBI gene (formerly Entrezgene);Acc:101116294]	intergenic
2	39808001	39809000	*	0.00158886	0.0877408	-11.4779	0	1	1	1	13438	ENSOART00020014812	+	ENSOARG00020009249	ENSOARG00020009249	ENSOART00020014812			exon;intron
2	53017001	53018000	*	0.00196617	0.0977659	-11.5528	0	0	0	2	-59567	ENSOART00020002673	-	TDRD7	ENSOARG00020001768	ENSOART00020002673	HGNC Symbol	tudor domain containing 7 [Source:NCBI gene (formerly Entrezgene);Acc:101104963]	intergenic
3	37121001	37122000	*	0.000794268	0.0624529	-10.0946	0	0	0	3	59310	ENSOART00020007313	-	ENSOARG00020004799	ENSOARG00020004799	ENSOART00020007313			intergenic
3	238718001	238719000	*	0.00105524	0.0715852	-11.2036	0	0	0	4	71359	ENSOART00020008456	-	ENSOARG00020005523	ENSOARG00020005523	ENSOART00020008456			intergenic
4	128989001	128990000	*	9.13691e-05	0.0203143	-10.4129	0	0	1	5	-47965	ENSOART00020010539	-	MIR153-2	ENSOARG00020006879	ENSOART00020010539	HGNC Symbol	microRNA 153-2 [Source:HGNC Symbol;Acc:HGNC:31540]	intron
7	21142001	21143000	*	2.5528e-06	0.00229702	-10.5263	0	0	0	6	-48127	ENSOART00020008395	+	NEO1	ENSOARG00020004882	ENSOART00020008395	HGNC Symbol	neogenin 1 [Source:NCBI gene (formerly Entrezgene);Acc:101117081]	intergenic
7	59061001	59062000	*	0.000269478	0.0361242	-12.0944	0	0	0	7	-5415	ENSOART00020038718	-	U6	ENSOARG00020024730	ENSOART00020038718	RFAM	U6 spliceosomal RNA [Source:RFAM;Acc:RF00026]	intergenic
8	86925001	86926000	*	0.000194799	0.0312848	-18.3206	0	0	0	8	-140598	ENSOART00020004740	-	NOX3	ENSOARG00020003085	ENSOART00020004740	HGNC Symbol	NADPH oxidase 3 [Source:NCBI gene (formerly Entrezgene);Acc:101106694]	intergenic
13	82043001	82044000	*	3.7958e-05	0.0123031	-23.4544	0	0	1	9	-13616	ENSOART00020018144	-	ENSOARG00020011453	ENSOARG00020011453	ENSOART00020018144			intron
14	48815001	48816000	*	0.000830171	0.0636703	-11.9266	0	0	0	10	-12082	ENSOART00020026142	+	FFAR2	ENSOARG00020017019	ENSOART00020026142	HGNC Symbol	free fatty acid receptor 2 [Source:HGNC Symbol;Acc:HGNC:4501]	intergenic
14	54100001	54101000	*	0.00159026	0.0877408	-15.1515	0	1	1	11	20076	ENSOART00020030566	+	CNFN	ENSOARG00020019872	ENSOART00020030566	UniProtKB Gene Name	cornifelin [Source:NCBI gene (formerly Entrezgene);Acc:101104084]	exon;intron
14	70910001	70911000	*	2.40662e-05	0.00926282	-18.6667	0	0	0	12	-2147	ENSOART00020015290	-	A1BG	ENSOARG00020009860	ENSOART00020015290	HGNC Symbol	alpha-1-B glycoprotein [Source:HGNC Symbol;Acc:HGNC:5]	intergenic
16	70086001	70087000	*	0.000156851	0.0281556	-13.245	0	0	1	13	245930	ENSOART00020034754	-	U6	ENSOARG00020022424	ENSOART00020034754	RFAM	U6 spliceosomal RNA [Source:RFAM;Acc:RF00026]	intron
19	36165001	36166000	*	0.000859806	0.0648414	-15.5642	0	0	0	14	34620	ENSOART00020035843	-	KBTBD8	ENSOARG00020023050	ENSOART00020035843	UniProtKB Gene Name	kelch repeat and BTB domain containing 8 [Source:NCBI gene (formerly Entrezgene);Acc:101118139]	intergenic
19	58018001	58019000	*	0.000327426	0.0397545	-22.7487	0	0	0	15	-20621	ENSOART00020040393	+	PLXND1	ENSOARG00020025735	ENSOART00020040393	HGNC Symbol	plexin D1 [Source:NCBI gene (formerly Entrezgene);Acc:101106801]	intergenic
23	41094001	41095000	*	0.000612604	0.0550567	-12.0283	0	0	0	16	-157454	ENSOART00020014334	-	U6	ENSOARG00020009374	ENSOART00020014334	RFAM	U6 spliceosomal RNA [Source:RFAM;Acc:RF00026]	intergenic
24	11486001	11487000	*	1.93256e-08	4.88237e-05	-19.0476	0	0	1	17	22616	ENSOART00020029028	-	U6	ENSOARG00020018878	ENSOART00020029028	RFAM	U6 spliceosomal RNA [Source:RFAM;Acc:RF00026]	intron

## Sheet: DMR_hyper_CHH
chrom	start	end	strand	pvalue	qvalue	meth.diff	prom	exon	intron	target.row	dist.to.feature	feature.name	feature.strand	external_gene_name	ensembl_gene_id	ensembl_transcript_id	external_gene_source	description	AffectedRegion
1	8216001	8217000	*	0.000664107	0.0578161	10.5934	0	0	1	1	4037	ENSOART00020017029	+	NGEF	ENSOARG00020011081	ENSOART00020017029	HGNC Symbol	neuronal guanine nucleotide exchange factor [Source:NCBI gene (formerly Entrezgene);Acc:101113454]	intron
1	16389001	16390000	*	4.28421e-05	0.0132118	10.2699	0	0	0	2	-48555	ENSOART00020000089	-	U6	ENSOARG00020000076	ENSOART00020000089	RFAM	U6 spliceosomal RNA [Source:RFAM;Acc:RF00026]	intergenic
1	135611001	135612000	*	0.000946628	0.0682453	27.6049	0	0	0	3	62554	ENSOART00020005936	-	U6	ENSOARG00020003887	ENSOART00020005936	RFAM	U6 spliceosomal RNA [Source:RFAM;Acc:RF00026]	intergenic
1	204781001	204782000	*	2.29752e-13	2.74389e-09	11.2846	1	1	1	4	0	ENSOART00020013550	+	CASR	ENSOARG00020008720	ENSOART00020013550	HGNC Symbol	calcium sensing receptor [Source:HGNC Symbol;Acc:HGNC:1514]	prom;exon
1	301161001	301162000	*	2.57333e-08	6.03682e-05	18	0	0	0	5	19697	ENSOART00020000879	-	ENSOARG00020000663	ENSOARG00020000663	ENSOART00020000879			intergenic
1	301277001	301278000	*	4.77197e-20	1.56725e-15	11.0375	0	0	0	6	-17640	ENSOART00020000948	-	ENSOARG00020000700	ENSOARG00020000700	ENSOART00020000948		histone-lysine N-methyltransferase PRDM9-like [Source:NCBI gene (formerly Entrezgene);Acc:101101875]	intergenic
2	14834001	14835000	*	3.05124e-05	0.0106355	21.9303	0	1	1	7	20866	ENSOART00020003124	-	ACTL7A	ENSOARG00020002049	ENSOART00020003124	HGNC Symbol	actin like 7A [Source:NCBI gene (formerly Entrezgene);Acc:101115937]	exon;intron
2	265044001	265045000	*	1.06238e-08	2.90762e-05	12.1326	1	1	1	8	0	ENSOART00020021413	+	ENSOARG00020013805	ENSOARG00020013805	ENSOART00020021413			prom;exon
3	14146001	14147000	*	2.99958e-05	0.0105363	13.7923	0	0	1	9	7040	ENSOART00020022493	-	MORN5	ENSOARG00020014653	ENSOART00020022493	HGNC Symbol	MORN repeat containing 5 [Source:HGNC Symbol;Acc:HGNC:17841]	intron
3	82281001	82282000	*	5.50115e-06	0.003772	16.5823	0	0	0	10	-6409	ENSOART00020007708	-	EPCAM	ENSOARG00020005022	ENSOART00020007708	NCBI gene (formerly Entrezgene)	Ovis aries epithelial cell adhesion molecule (EPCAM), mRNA. [Source:RefSeq mRNA;Acc:NM_001162564]	intergenic
3	221359001	221360000	*	0.00125652	0.0783284	35.371	0	0	1	11	37564	ENSOART00020009717	+	A2M	ENSOARG00020005617	ENSOART00020009717	HGNC Symbol	alpha-2-macroglobulin [Source:NCBI gene (formerly Entrezgene);Acc:101122940]	intron
3	238064001	238065000	*	6.35888e-38	8.35374e-33	13.4843	0	0	1	12	-117007	ENSOART00020008442	-	SNORA80A	ENSOARG00020005509	ENSOART00020008442	HGNC Symbol	small nucleolar RNA, H/ACA box 80A [Source:HGNC Symbol;Acc:HGNC:32666]	intron
3	238636001	238637000	*	0.00097939	0.0693724	11.7008	0	0	0	13	153359	ENSOART00020008456	-	ENSOARG00020005523	ENSOARG00020005523	ENSOART00020008456			intergenic
4	125389001	125390000	*	0.00191391	0.0964085	10.4045	0	0	0	14	4933	ENSOART00020028740	+	ENSOARG00020018698	ENSOARG00020018698	ENSOART00020028740			intergenic
5	50040001	50041000	*	2.28283e-09	8.82052e-06	13.0331	0	0	0	15	-46926	ENSOART00020017326	-	TRPC7	ENSOARG00020010463	ENSOART00020017326	HGNC Symbol	transient receptor potential cation channel subfamily C member 7 [Source:NCBI gene (formerly Entrezgene);Acc:101106522]	intergenic
6	99754001	99755000	*	0.000513321	0.0505061	10.6876	0	0	1	16	38067	ENSOART00020005155	+	PARM1	ENSOARG00020003365	ENSOART00020005155	HGNC Symbol	prostate androgen-regulated mucin-like protein 1 [Source:NCBI gene (formerly Entrezgene);Acc:101104239]	intron
8	92145001	92146000	*	1.31781e-05	0.00643577	20.5892	0	0	1	17	-494394	ENSOART00020041010	-	AGPAT4	ENSOARG00020026075	ENSOART00020041010	HGNC Symbol	1-acylglycerol-3-phosphate O-acyltransferase 4 [Source:HGNC Symbol;Acc:HGNC:20885]	intron
10	17819001	17820000	*	0.0013728	0.0821999	15.625	1	1	1	18	0	ENSOART00020011511	+	SLC25A30	ENSOARG00020007017	ENSOART00020011511	UniProtKB Gene Name	solute carrier family 25 member 30 [Source:NCBI gene (formerly Entrezgene);Acc:101111642]	prom;exon
13	48175001	48176000	*	0.000746873	0.060867	26.03	0	0	1	19	41192	ENSOART00020016476	+	DIP2C	ENSOARG00020009237	ENSOART00020016476	HGNC Symbol	disco interacting protein 2 homolog C [Source:NCBI gene (formerly Entrezgene);Acc:101109113]	intron
14	12193001	12194000	*	0.000473598	0.0484127	16.4563	0	0	1	20	-33316	ENSOART00020014182	+	GSE1	ENSOARG00020008756	ENSOART00020014182	HGNC Symbol	genetic suppressor element 1 [Source:NCBI gene (formerly Entrezgene);Acc:101102752]	intron
15	72164001	72165000	*	0.000938446	0.0678687	11.1426	0	1	0	21	1844	ENSOART00020026960	+	RAG1	ENSOARG00020017552	ENSOART00020026960	HGNC Symbol	recombination activating 1 [Source:NCBI gene (formerly Entrezgene);Acc:101107384]	exon
15	83275001	83276000	*	1.15511e-08	3.09689e-05	10.596	0	0	1	22	-22997	ENSOART00020037092	-	U6	ENSOARG00020023801	ENSOART00020037092	RFAM	U6 spliceosomal RNA [Source:RFAM;Acc:RF00026]	intron
16	64149001	64150000	*	8.40916e-10	3.80938e-06	18.1261	0	0	1	23	150345	ENSOART00020028230	-	TRIO	ENSOARG00020015605	ENSOART00020028230	HGNC Symbol	trio Rho guanine nucleotide exchange factor [Source:HGNC Symbol;Acc:HGNC:12303]	intron
17	64057001	64058000	*	7.56586e-06	0.00462296	11.4714	0	1	1	24	31470	ENSOART00020026330	-	PHETA1	ENSOARG00020017112	ENSOART00020026330	HGNC Symbol	PH domain containing endocytic trafficking adaptor 1 [Source:HGNC Symbol;Acc:HGNC:26509]	exon;intron
19	37233001	37234000	*	0.000253964	0.0351666	23.8476	0	0	1	25	29555	ENSOART00020037696	+	MAGI1	ENSOARG00020023373	ENSOART00020037696	HGNC Symbol	membrane associated guanylate kinase, WW and PDZ domain containing 1 [Source:NCBI gene (formerly Entrezgene);Acc:101118390]	intron
20	9498001	9499000	*	4.41778e-10	2.32148e-06	10.5839	0	1	1	26	34563	ENSOART00020028366	-	UQCC2	ENSOARG00020018431	ENSOART00020028366	HGNC Symbol	ubiquinol-cytochrome c reductase complex assembly factor 2 [Source:HGNC Symbol;Acc:HGNC:21237]	exon;intron
21	2209001	2210000	*	0.00141469	0.0833262	10.1127	0	0	1	27	-156310	ENSOART00020020227	-	ENSOARG00020013272	ENSOARG00020013272	ENSOART00020020227			intron
21	37577001	37578000	*	1.5569e-05	0.00717662	13.3519	0	0	0	28	-7538	ENSOART00020021721	+	ADAMTS15	ENSOARG00020014165	ENSOART00020021721	HGNC Symbol	ADAM metallopeptidase with thrombospondin type 1 motif 15 [Source:NCBI gene (formerly Entrezgene);Acc:101120284]	intergenic
23	24562001	24563000	*	9.75414e-06	0.00542542	11.1369	0	0	1	29	140869	ENSOART00020030057	+	TPGS2	ENSOARG00020019423	ENSOART00020030057	UniProtKB Gene Name	tubulin polyglutamylase complex subunit 2 [Source:NCBI gene (formerly Entrezgene);Acc:101106644]	intron
24	7889001	7890000	*	8.08319e-05	0.0190117	15.3251	0	0	0	30	3033	ENSOART00020021519	-	ENSOARG00020014087	ENSOARG00020014087	ENSOART00020021519			intergenic
24	9740001	9741000	*	1.05681e-09	4.62783e-06	21.978	0	0	1	31	2118	ENSOART00020023583	-	TVP23A	ENSOARG00020015371	ENSOART00020023583	HGNC Symbol	trans-golgi network vesicle protein 23 homolog A [Source:NCBI gene (formerly Entrezgene);Acc:101108621]	intron
24	21728001	21729000	*	6.34535e-08	0.000134451	15.8643	0	1	1	32	70703	ENSOART00020038727	+	SCNN1B	ENSOARG00020024701	ENSOART00020038727	HGNC Symbol	sodium channel epithelial 1 subunit beta [Source:HGNC Symbol;Acc:HGNC:10600]	exon;intron
24	24801001	24802000	*	0.00063828	0.0562762	10.6325	0	0	0	33	-638219	ENSOART00020040150	+	ENSOARG00020025596	ENSOARG00020025596	ENSOART00020040150			intergenic
24	25704001	25705000	*	0.00122844	0.0774862	13.5043	0	0	1	34	74677	ENSOART00020040622	+	ENSOARG00020025836	ENSOARG00020025836	ENSOART00020040622			intron
24	41311001	41312000	*	9.04842e-07	0.00112576	10.8411	0	1	1	35	16582	ENSOART00020018997	+	CARD11	ENSOARG00020012438	ENSOART00020018997	HGNC Symbol	caspase recruitment domain family member 11 [Source:NCBI gene (formerly Entrezgene);Acc:101110813]	exon;intron
26	20474001	20475000	*	3.65624e-07	0.000558517	10.8156	0	0	0	36	-180422	ENSOART00020030246	+	FRG1	ENSOARG00020019669	ENSOART00020030246	HGNC Symbol	FSHD region gene 1 [Source:NCBI gene (formerly Entrezgene);Acc:101117645]	intergenic
26	48674001	48675000	*	6.12507e-12	5.36438e-08	16.5501	0	0	0	37	-257046	ENSOART00020032529	-	ENSOARG00020021090	ENSOARG00020021090	ENSOART00020032529			intergenic
X	4335001	4336000	*	7.7274e-10	3.75984e-06	12.2158	0	0	0	38	-147518	ENSOART00020035116	-	ENSOARG00020022635	ENSOARG00020022635	ENSOART00020035116			intergenic
X	50564001	50565000	*	0.000534778	0.0515299	16.6023	0	0	0	39	-78713	ENSOART00020036522	+	ENSOARG00020023439	ENSOARG00020023439	ENSOART00020036522		spindlin-2B [Source:NCBI gene (formerly Entrezgene);Acc:101116294]	intergenic

## Sheet: DMR_hypoCHH
chrom	start	end	strand	pvalue	qvalue	meth.diff	prom	exon	intron	target.row	dist.to.feature	feature.name	feature.strand	external_gene_name	ensembl_gene_id	ensembl_transcript_id	external_gene_source	description	AffectedRegion
2	39808001	39809000	*	0.00158886	0.0877408	-11.4779	0	1	1	1	13438	ENSOART00020014812	+	ENSOARG00020009249	ENSOARG00020009249	ENSOART00020014812			exon;intron
2	53017001	53018000	*	0.00196617	0.0977659	-11.5528	0	0	0	2	-59567	ENSOART00020002673	-	TDRD7	ENSOARG00020001768	ENSOART00020002673	HGNC Symbol	tudor domain containing 7 [Source:NCBI gene (formerly Entrezgene);Acc:101104963]	intergenic
3	37121001	37122000	*	0.000794268	0.0624529	-10.0946	0	0	0	3	59310	ENSOART00020007313	-	ENSOARG00020004799	ENSOARG00020004799	ENSOART00020007313			intergenic
3	238718001	238719000	*	0.00105524	0.0715852	-11.2036	0	0	0	4	71359	ENSOART00020008456	-	ENSOARG00020005523	ENSOARG00020005523	ENSOART00020008456			intergenic
4	128989001	128990000	*	9.13691e-05	0.0203143	-10.4129	0	0	1	5	-47965	ENSOART00020010539	-	MIR153-2	ENSOARG00020006879	ENSOART00020010539	HGNC Symbol	microRNA 153-2 [Source:HGNC Symbol;Acc:HGNC:31540]	intron
7	21142001	21143000	*	2.5528e-06	0.00229702	-10.5263	0	0	0	6	-48127	ENSOART00020008395	+	NEO1	ENSOARG00020004882	ENSOART00020008395	HGNC Symbol	neogenin 1 [Source:NCBI gene (formerly Entrezgene);Acc:101117081]	intergenic
7	59061001	59062000	*	0.000269478	0.0361242	-12.0944	0	0	0	7	-5415	ENSOART00020038718	-	U6	ENSOARG00020024730	ENSOART00020038718	RFAM	U6 spliceosomal RNA [Source:RFAM;Acc:RF00026]	intergenic
8	86925001	86926000	*	0.000194799	0.0312848	-18.3206	0	0	0	8	-140598	ENSOART00020004740	-	NOX3	ENSOARG00020003085	ENSOART00020004740	HGNC Symbol	NADPH oxidase 3 [Source:NCBI gene (formerly Entrezgene);Acc:101106694]	intergenic
13	82043001	82044000	*	3.7958e-05	0.0123031	-23.4544	0	0	1	9	-13616	ENSOART00020018144	-	ENSOARG00020011453	ENSOARG00020011453	ENSOART00020018144			intron
14	48815001	48816000	*	0.000830171	0.0636703	-11.9266	0	0	0	10	-12082	ENSOART00020026142	+	FFAR2	ENSOARG00020017019	ENSOART00020026142	HGNC Symbol	free fatty acid receptor 2 [Source:HGNC Symbol;Acc:HGNC:4501]	intergenic
14	54100001	54101000	*	0.00159026	0.0877408	-15.1515	0	1	1	11	20076	ENSOART00020030566	+	CNFN	ENSOARG00020019872	ENSOART00020030566	UniProtKB Gene Name	cornifelin [Source:NCBI gene (formerly Entrezgene);Acc:101104084]	exon;intron
14	70910001	70911000	*	2.40662e-05	0.00926282	-18.6667	0	0	0	12	-2147	ENSOART00020015290	-	A1BG	ENSOARG00020009860	ENSOART00020015290	HGNC Symbol	alpha-1-B glycoprotein [Source:HGNC Symbol;Acc:HGNC:5]	intergenic
16	70086001	70087000	*	0.000156851	0.0281556	-13.245	0	0	1	13	245930	ENSOART00020034754	-	U6	ENSOARG00020022424	ENSOART00020034754	RFAM	U6 spliceosomal RNA [Source:RFAM;Acc:RF00026]	intron
19	36165001	36166000	*	0.000859806	0.0648414	-15.5642	0	0	0	14	34620	ENSOART00020035843	-	KBTBD8	ENSOARG00020023050	ENSOART00020035843	UniProtKB Gene Name	kelch repeat and BTB domain containing 8 [Source:NCBI gene (formerly Entrezgene);Acc:101118139]	intergenic
19	58018001	58019000	*	0.000327426	0.0397545	-22.7487	0	0	0	15	-20621	ENSOART00020040393	+	PLXND1	ENSOARG00020025735	ENSOART00020040393	HGNC Symbol	plexin D1 [Source:NCBI gene (formerly Entrezgene);Acc:101106801]	intergenic
23	41094001	41095000	*	0.000612604	0.0550567	-12.0283	0	0	0	16	-157454	ENSOART00020014334	-	U6	ENSOARG00020009374	ENSOART00020014334	RFAM	U6 spliceosomal RNA [Source:RFAM;Acc:RF00026]	intergenic
24	11486001	11487000	*	1.93256e-08	4.88237e-05	-19.0476	0	0	1	17	22616	ENSOART00020029028	-	U6	ENSOARG00020018878	ENSOART00020029028	RFAM	U6 spliceosomal RNA [Source:RFAM;Acc:RF00026]	intron

[truncated: 3 more sheets: DMR_CHH_GO, DMR_CHH_hyper_GO, DMR_CHH_hypo_GO]
