# Supplementary material for: Identification of differential hypothalamic DNA methylation and gene expression associated with sexual partner preferences in rams
Source: PLoS One. 2022 May 12;17(5):e0263319. doi: 10.1371/journal.pone.0263319 (PMC9098078; doi:10.1371/journal.pone.0263319)
Supplement: S7 File — (XLSX) [file pone.0263319.s025.xlsx]

## Sheet: Legends
Supplementary Table 7:DMR Genes Overlapping between CpG, CHG and CHH context
Tab Name	Description	Column names
OverlappingGenes	Gene Names of all genes overlapping between the contexts.	Column Names CommonGene_with_DMR_CpG_CHG_CHH: Genes common between the 3 contexts. CommonGene_with_DMR_CpG_CHG: Genes common between CpG and CHG contexts. CommonGene_with_DMR_CHH_CHG: Genes common between CHH and CHG contexts. CommonGene_with_DMR_CpG_CHH: Genes common between CpG and CHH contexts.
DMR_CpG_CHG_CHH	Differential methylated region informations for genes common between CpG, CHH and CHG	Columns output from methylKit chrom: Chromosome number. start: Chromosome start position of the methylated position. end: Chromosome end position of the methylated position. strand: Strand where methylation happens. pvalue: pvalue for the differential methylation. qvalue: multiple testing adjusted p-value. meth.diff: methylation difference. prom: Whether methylation is in promoter region. 1 prese…
DMR_CpG_CHG	Differential methylated region informations for genes common between CpG and CHG
DMR_CHH_CHG	Differential methylated region informations for genes common between CHH and CHG
DMR_CpG_CHH	Differential methylated region informations for genes common between CpG and CHH

## Sheet: OverlappingGenes
CommonGene_with_DMR_CpG_CHG_CHH	CommonGene_with_DMR_CpG_CHG	CommonGene_with_DMR_CHH_CHG	CommonGene_with_DMR_CpG_CHH
ENSOARG00020023439	ENSOARG00020011386	ENSOARG00020000663	U6
TPGS2		EPCAM	GSE1
SCNN1B		MAGI1	MIR153-2
		ADAMTS15	AGPAT4
		TVP23A	CARD11
		PLXND1

## Sheet: DMR_CpG_CHG_CHH
chrom	start	end	strand	pvalue	qvalue	meth.diff	prom	exon	intron	target.row	dist.to.feature	feature.name	feature.strand	external_gene_name	ensembl_gene_id	ensembl_transcript_id	external_gene_source	description	AffectedRegion	Context
X	50554001	50555000	*	1.99937e-05	0.00741129	-35.641	0	0	0	475	-88713	ENSOART00020036522	+	ENSOARG00020023439	ENSOARG00020023439	ENSOART00020036522		spindlin-2B [Source:NCBI gene (formerly Entrezgene);Acc:101116294]	intergenic	CpG
X	50564001	50565000	*	0.000380053	0.0886099	16.3642	0	0	0	9	-78713	ENSOART00020036522	+	ENSOARG00020023439	ENSOARG00020023439	ENSOART00020036522		spindlin-2B [Source:NCBI gene (formerly Entrezgene);Acc:101116294]	intergenic	CHG
X	50564001	50565000	*	0.000534778	0.0515299	16.6023	0	0	0	39	-78713	ENSOART00020036522	+	ENSOARG00020023439	ENSOARG00020023439	ENSOART00020036522		spindlin-2B [Source:NCBI gene (formerly Entrezgene);Acc:101116294]	intergenic	CHH
23	24612001	24613000	*	0.000723083	0.0695187	30.1495	0	0	1	284	190869	ENSOART00020030057	+	TPGS2	ENSOARG00020019423	ENSOART00020030057	UniProtKB Gene Name	tubulin polyglutamylase complex subunit 2 [Source:NCBI gene (formerly Entrezgene);Acc:101106644]	intron	CpG
23	24562001	24563000	*	0.000190329	0.0629206	10.6332	0	0	1	6	140869	ENSOART00020030057	+	TPGS2	ENSOARG00020019423	ENSOART00020030057	UniProtKB Gene Name	tubulin polyglutamylase complex subunit 2 [Source:NCBI gene (formerly Entrezgene);Acc:101106644]	intron	CHG
23	24562001	24563000	*	9.75414e-06	0.00542542	11.1369	0	0	1	29	140869	ENSOART00020030057	+	TPGS2	ENSOARG00020019423	ENSOART00020030057	UniProtKB Gene Name	tubulin polyglutamylase complex subunit 2 [Source:NCBI gene (formerly Entrezgene);Acc:101106644]	intron	CHH
24	21728001	21729000	*	0.00110254	0.0886623	14.379	0	1	1	295	70703	ENSOART00020038727	+	SCNN1B	ENSOARG00020024701	ENSOART00020038727	HGNC Symbol	sodium channel epithelial 1 subunit beta [Source:HGNC Symbol;Acc:HGNC:10600]	exon;intron	CpG
24	21728001	21729000	*	6.19534e-05	0.0331017	15.7513	0	1	1	8	70703	ENSOART00020038727	+	SCNN1B	ENSOARG00020024701	ENSOART00020038727	HGNC Symbol	sodium channel epithelial 1 subunit beta [Source:HGNC Symbol;Acc:HGNC:10600]	exon;intron	CHG
24	21728001	21729000	*	6.34535e-08	0.000134451	15.8643	0	1	1	32	70703	ENSOART00020038727	+	SCNN1B	ENSOARG00020024701	ENSOART00020038727	HGNC Symbol	sodium channel epithelial 1 subunit beta [Source:HGNC Symbol;Acc:HGNC:10600]	exon;intron	CHH

## Sheet: DMR_CpG_CHG
chrom	start	end	strand	pvalue	qvalue	meth.diff	prom	exon	intron	target.row	dist.to.feature	feature.name	feature.strand	external_gene_name	ensembl_gene_id	ensembl_transcript_id	external_gene_source	description	AffectedRegion	Context
18	66982001	66983000	*	0.00077475	0.0723996	-16.7261	0	0	0	343	93326	ENSOART00020017302	-	ENSOARG00020011386	ENSOARG00020011386	ENSOART00020017302			intergenic	CpG
18	66792001	66793000	*	6.00846e-08	0.00028518	-17.4975	0	0	0	6	283326	ENSOART00020017302	-	ENSOARG00020011386	ENSOARG00020011386	ENSOART00020017302			intergenic	CHG

## Sheet: DMR_CHH_CHG
chrom	start	end	strand	pvalue	qvalue	meth.diff	prom	exon	intron	target.row	dist.to.feature	feature.name	feature.strand	external_gene_name	ensembl_gene_id	ensembl_transcript_id	external_gene_source	description	AffectedRegion
1	301161001	301162000	*	2.57333e-08	6.03682e-05	18	0	0	0	5	19697	ENSOART00020000879	-	ENSOARG00020000663	ENSOARG00020000663	ENSOART00020000879			intergenic	CHH
1	301161001	301162000	*	4.21704e-07	0.00133436	18	0	0	0	1	19697	ENSOART00020000879	-	ENSOARG00020000663	ENSOARG00020000663	ENSOART00020000879			intergenic	CHG
3	82281001	82282000	*	5.50115e-06	0.003772	16.5823	0	0	0	10	-6409	ENSOART00020007708	-	EPCAM	ENSOARG00020005022	ENSOART00020007708	NCBI gene (formerly Entrezgene)	Ovis aries epithelial cell adhesion molecule (EPCAM), mRNA. [Source:RefSeq mRNA;Acc:NM_001162564]	intergenic	CHH
3	82281001	82282000	*	0.000342898	0.0842329	16.9029	0	0	0	2	-6409	ENSOART00020007708	-	EPCAM	ENSOARG00020005022	ENSOART00020007708	NCBI gene (formerly Entrezgene)	Ovis aries epithelial cell adhesion molecule (EPCAM), mRNA. [Source:RefSeq mRNA;Acc:NM_001162564]	intergenic	CHG
19	37233001	37234000	*	0.000253964	0.0351666	23.8476	0	0	1	25	29555	ENSOART00020037696	+	MAGI1	ENSOARG00020023373	ENSOART00020037696	HGNC Symbol	membrane associated guanylate kinase, WW and PDZ domain containing 1 [Source:NCBI gene (formerly Entrezgene);Acc:101118390]	intron	CHH
19	37233001	37234000	*	0.000246082	0.0713489	23.8525	0	0	1	4	29555	ENSOART00020037696	+	MAGI1	ENSOARG00020023373	ENSOART00020037696	HGNC Symbol	membrane associated guanylate kinase, WW and PDZ domain containing 1 [Source:NCBI gene (formerly Entrezgene);Acc:101118390]	intron	CHG
21	37577001	37578000	*	1.5569e-05	0.00717662	13.3519	0	0	0	28	-7538	ENSOART00020021721	+	ADAMTS15	ENSOARG00020014165	ENSOART00020021721	HGNC Symbol	ADAM metallopeptidase with thrombospondin type 1 motif 15 [Source:NCBI gene (formerly Entrezgene);Acc:101120284]	intergenic	CHH
21	37577001	37578000	*	0.000392596	0.0907384	13.926	0	0	0	5	-7538	ENSOART00020021721	+	ADAMTS15	ENSOARG00020014165	ENSOART00020021721	HGNC Symbol	ADAM metallopeptidase with thrombospondin type 1 motif 15 [Source:NCBI gene (formerly Entrezgene);Acc:101120284]	intergenic	CHG
24	9740001	9741000	*	1.05681e-09	4.62783e-06	21.978	0	0	1	31	2118	ENSOART00020023583	-	TVP23A	ENSOARG00020015371	ENSOART00020023583	HGNC Symbol	trans-golgi network vesicle protein 23 homolog A [Source:NCBI gene (formerly Entrezgene);Acc:101108621]	intron	CHH
24	9740001	9741000	*	4.29343e-08	0.000226104	21.978	0	0	1	7	2118	ENSOART00020023583	-	TVP23A	ENSOARG00020015371	ENSOART00020023583	HGNC Symbol	trans-golgi network vesicle protein 23 homolog A [Source:NCBI gene (formerly Entrezgene);Acc:101108621]	intron	CHG
19	58018001	58019000	*	0.000327426	0.0397545	-22.7487	0	0	0	15	-20621	ENSOART00020040393	+	PLXND1	ENSOARG00020025735	ENSOART00020040393	HGNC Symbol	plexin D1 [Source:NCBI gene (formerly Entrezgene);Acc:101106801]	intergenic	CHH
19	58018001	58019000	*	0.000238292	0.0700623	-21.8295	0	0	0	7	-20621	ENSOART00020040393	+	PLXND1	ENSOARG00020025735	ENSOART00020040393	HGNC Symbol	plexin D1 [Source:NCBI gene (formerly Entrezgene);Acc:101106801]	intergenic	CHG

## Sheet: DMR_CpG_CHH
chrom	start	end	strand	pvalue	qvalue	meth.diff	prom	exon	intron	target.row	dist.to.feature	feature.name	feature.strand	external_gene_name	ensembl_gene_id	ensembl_transcript_id	external_gene_source	description	AffectedRegion	Context
1	16389001	16390000	*	4.28421e-05	0.0132118	10.2699	0	0	0	2	-48555	ENSOART00020000089	-	U6	ENSOARG00020000076	ENSOART00020000089	RFAM	U6 spliceosomal RNA [Source:RFAM;Acc:RF00026]	intergenic	CHH
1	135611001	135612000	*	0.000946628	0.0682453	27.6049	0	0	0	3	62554	ENSOART00020005936	-	U6	ENSOARG00020003887	ENSOART00020005936	RFAM	U6 spliceosomal RNA [Source:RFAM;Acc:RF00026]	intergenic	CHH
15	83275001	83276000	*	1.15511e-08	3.09689e-05	10.596	0	0	1	22	-22997	ENSOART00020037092	-	U6	ENSOARG00020023801	ENSOART00020037092	RFAM	U6 spliceosomal RNA [Source:RFAM;Acc:RF00026]	intron	CHH
7	59061001	59062000	*	0.000269478	0.0361242	-12.0944	0	0	0	7	-5415	ENSOART00020038718	-	U6	ENSOARG00020024730	ENSOART00020038718	RFAM	U6 spliceosomal RNA [Source:RFAM;Acc:RF00026]	intergenic	CHH
16	70086001	70087000	*	0.000156851	0.0281556	-13.245	0	0	1	13	245930	ENSOART00020034754	-	U6	ENSOARG00020022424	ENSOART00020034754	RFAM	U6 spliceosomal RNA [Source:RFAM;Acc:RF00026]	intron	CHH
23	41094001	41095000	*	0.000612604	0.0550567	-12.0283	0	0	0	16	-157454	ENSOART00020014334	-	U6	ENSOARG00020009374	ENSOART00020014334	RFAM	U6 spliceosomal RNA [Source:RFAM;Acc:RF00026]	intergenic	CHH
24	11486001	11487000	*	1.93256e-08	4.88237e-05	-19.0476	0	0	1	17	22616	ENSOART00020029028	-	U6	ENSOARG00020018878	ENSOART00020029028	RFAM	U6 spliceosomal RNA [Source:RFAM;Acc:RF00026]	intron	CHH
1	283739001	283740000	*	6.73035e-05	0.0163	-12.1473	0	0	1	25	34817	ENSOART00020003872	-	U6	ENSOARG00020002527	ENSOART00020003872	RFAM	U6 spliceosomal RNA [Source:RFAM;Acc:RF00026]	intron	CpG
7	76164001	76165000	*	1.09648e-06	0.000853243	-11.2193	0	0	0	152	-12711	ENSOART00020016535	-	U6	ENSOARG00020010838	ENSOART00020016535	RFAM	U6 spliceosomal RNA [Source:RFAM;Acc:RF00026]	intergenic	CpG
8	7272001	7273000	*	0.000218665	0.0346554	-13.2596	0	0	0	158	32180	ENSOART00020022539	+	U6	ENSOARG00020014746	ENSOART00020022539	RFAM	U6 spliceosomal RNA [Source:RFAM;Acc:RF00026]	intergenic	CpG
9	27815001	27816000	*	0.000146252	0.0272578	-16.6203	0	0	0	176	-93636	ENSOART00020015339	+	U6	ENSOARG00020010034	ENSOART00020015339	RFAM	U6 spliceosomal RNA [Source:RFAM;Acc:RF00026]	intergenic	CpG
9	83549001	83550000	*	0.000568784	0.0600541	-20.4605	0	0	0	182	-4667	ENSOART00020034164	+	U6	ENSOARG00020022060	ENSOART00020034164	RFAM	U6 spliceosomal RNA [Source:RFAM;Acc:RF00026]	intergenic	CpG
11	26606001	26607000	*	0.00108171	0.0880173	-16.0591	0	0	0	215	-10475	ENSOART00020017101	-	U6	ENSOARG00020011232	ENSOART00020017101	RFAM	U6 spliceosomal RNA [Source:RFAM;Acc:RF00026]	intergenic	CpG
13	69884001	69885000	*	0.000198675	0.0328558	-37.1791	0	0	0	262	33132	ENSOART00020015079	+	U6	ENSOARG00020009835	ENSOART00020015079	RFAM	U6 spliceosomal RNA [Source:RFAM;Acc:RF00026]	intergenic	CpG
16	3604001	3605000	*	0.00129714	0.0975191	-18.6965	0	0	0	308	-18765	ENSOART00020027050	+	U6	ENSOARG00020017611	ENSOART00020027050	RFAM	U6 spliceosomal RNA [Source:RFAM;Acc:RF00026]	intergenic	CpG
17	6351001	6352000	*	0.000517173	0.0577525	-22.1718	0	0	0	315	16608	ENSOART00020032074	-	U6	ENSOARG00020020784	ENSOART00020032074	RFAM	U6 spliceosomal RNA [Source:RFAM;Acc:RF00026]	intergenic	CpG
18	2472001	2473000	*	0.00130806	0.0980092	-17.0512	0	0	1	331	-104092	ENSOART00020005420	+	U6	ENSOARG00020003554	ENSOART00020005420	RFAM	U6 spliceosomal RNA [Source:RFAM;Acc:RF00026]	intron	CpG
19	16652001	16653000	*	0.00013273	0.0257819	-17.3321	0	0	0	355	60586	ENSOART00020036275	+	U6	ENSOARG00020023314	ENSOART00020036275	RFAM	U6 spliceosomal RNA [Source:RFAM;Acc:RF00026]	intergenic	CpG
24	5880001	5881000	*	0.000642472	0.0644062	-14.8433	0	0	1	423	382916	ENSOART00020020531	+	U6	ENSOARG00020013464	ENSOART00020020531	RFAM	U6 spliceosomal RNA [Source:RFAM;Acc:RF00026]	intron	CpG
24	11470001	11471000	*	4.75981e-05	0.0128628	-12.7314	0	0	1	424	38616	ENSOART00020029028	-	U6	ENSOARG00020018878	ENSOART00020029028	RFAM	U6 spliceosomal RNA [Source:RFAM;Acc:RF00026]	intron	CpG
1	25385001	25386000	*	1.25183e-06	0.000945901	13.6432	0	0	0	9	75656	ENSOART00020004017	+	U6	ENSOARG00020002618	ENSOART00020004017	RFAM	U6 spliceosomal RNA [Source:RFAM;Acc:RF00026]	intergenic	CpG
1	292077001	292078000	*	0.000922257	0.0804384	21.2252	0	0	0	23	-49056	ENSOART00020023518	-	U6	ENSOARG00020015381	ENSOART00020023518	RFAM	U6 spliceosomal RNA [Source:RFAM;Acc:RF00026]	intergenic	CpG
1	292122001	292123000	*	1.80046e-07	0.000207123	16.0765	0	0	0	24	-94056	ENSOART00020023518	-	U6	ENSOARG00020015381	ENSOART00020023518	RFAM	U6 spliceosomal RNA [Source:RFAM;Acc:RF00026]	intergenic	CpG
5	4506001	4507000	*	0.00103321	0.0856911	19.3864	1	0	1	92	-895	ENSOART00020006246	-	U6	ENSOARG00020004102	ENSOART00020006246	RFAM	U6 spliceosomal RNA [Source:RFAM;Acc:RF00026]	prom;intron	CpG
8	95514001	95515000	*	0.000550058	0.0588543	20.5282	0	0	1	129	2961	ENSOART00020041069	-	U6	ENSOARG00020026116	ENSOART00020041069	RFAM	U6 spliceosomal RNA [Source:RFAM;Acc:RF00026]	intron	CpG
9	71682001	71683000	*	1.27254e-06	0.000945901	23.2639	0	0	1	143	1158459	ENSOART00020019905	+	U6	ENSOARG00020013062	ENSOART00020019905	RFAM	U6 spliceosomal RNA [Source:RFAM;Acc:RF00026]	intron	CpG
20	29930001	29931000	*	3.43422e-09	8.31766e-06	63.4483	0	1	1	255	2285	ENSOART00020029744	+	U6	ENSOARG00020019338	ENSOART00020029744	RFAM	U6 spliceosomal RNA [Source:RFAM;Acc:RF00026]	exon;intron	CpG
14	12098001	12099000	*	1.23837e-05	0.00538287	-16.099	0	0	1	277	16084	ENSOART00020013867	+	GSE1	ENSOARG00020008756	ENSOART00020013867	HGNC Symbol	genetic suppressor element 1 [Source:NCBI gene (formerly Entrezgene);Acc:101102752]	intron	CpG
14	12193001	12194000	*	0.000473598	0.0484127	16.4563	0	0	1	20	-33316	ENSOART00020014182	+	GSE1	ENSOARG00020008756	ENSOART00020014182	HGNC Symbol	genetic suppressor element 1 [Source:NCBI gene (formerly Entrezgene);Acc:101102752]	intron	CHH
4	129011001	129012000	*	0.000825955	0.0758045	11.2778	0	0	1	87	-69965	ENSOART00020010539	-	MIR153-2	ENSOARG00020006879	ENSOART00020010539	HGNC Symbol	microRNA 153-2 [Source:HGNC Symbol;Acc:HGNC:31540]	intron	CpG
4	128989001	128990000	*	9.13691e-05	0.0203143	-10.4129	0	0	1	5	-47965	ENSOART00020010539	-	MIR153-2	ENSOARG00020006879	ENSOART00020010539	HGNC Symbol	microRNA 153-2 [Source:HGNC Symbol;Acc:HGNC:31540]	intron	CHH
8	92214001	92215000	*	4.65897e-05	0.0126677	10.1819	0	0	1	128	-563394	ENSOART00020041010	-	AGPAT4	ENSOARG00020026075	ENSOART00020041010	HGNC Symbol	1-acylglycerol-3-phosphate O-acyltransferase 4 [Source:HGNC Symbol;Acc:HGNC:20885]	intron	CpG
8	92145001	92146000	*	1.31781e-05	0.00643577	20.5892	0	0	1	17	-494394	ENSOART00020041010	-	AGPAT4	ENSOARG00020026075	ENSOART00020041010	HGNC Symbol	1-acylglycerol-3-phosphate O-acyltransferase 4 [Source:HGNC Symbol;Acc:HGNC:20885]	intron	CHH
24	41322001	41323000	*	0.00120698	0.093435	11.0828	0	1	1	302	27582	ENSOART00020018997	+	CARD11	ENSOARG00020012438	ENSOART00020018997	HGNC Symbol	caspase recruitment domain family member 11 [Source:NCBI gene (formerly Entrezgene);Acc:101110813]	exon;intron	CpG
24	41311001	41312000	*	9.04842e-07	0.00112576	10.8411	0	1	1	35	16582	ENSOART00020018997	+	CARD11	ENSOARG00020012438	ENSOART00020018997	HGNC Symbol	caspase recruitment domain family member 11 [Source:NCBI gene (formerly Entrezgene);Acc:101110813]	exon;intron	CHH
