# Supplementary material for: Identification of differential hypothalamic DNA methylation and gene expression associated with sexual partner preferences in rams
Source: PLoS One. 2022 May 12;17(5):e0263319. doi: 10.1371/journal.pone.0263319 (PMC9098078; doi:10.1371/journal.pone.0263319)
Supplement: S8 File — (XLSX) [file pone.0263319.s026.xlsx]

## Sheet: Sheet1
Supplementary Table 8: Differentially expressed genes between MORs and FORs
Tab Name	Description	Column names
MORvsFOR	Differentially expressed genes between MOR vs FOR	Columns output from deSeq2 GeneName: Gene Symbol. GeneID: Ensembl Gene ID. baseMean: Mean expression difference. log2FoldChange: Fold change difference between MOR and FOR. Represented in log base 2 format. lfcSE: Standard error in log form. Stat: Wald statistic value. pvalue: pvalue for the statistitics. padj: Benjamini hochberg adjusted p-value.
GO_MORvsFOR	Gene ontology for Differentially expressed genes.	Columns output from gProfileR source: source of the functional annotatio. Whether it is a from GO database, KEGG pathway, etc. term_name: Name of the associted phenotypic term. term_id: Associated term ID. adjusted_p_value: Multiple testing adjusted p-value. negative_log10_of_adjusted_p_value: Negative log10 value of adjusted p-value. term_size: Total genes associated to the term in the entire ge…

## Sheet: MORvsFOR
	GeneName	GeneID	baseMean	log2FoldChange	lfcSE	stat	pvalue	padj
ENSOARG00020022661	ENSOARG00020022661	ENSOARG00020022661	257.524	2.44081	0.267674	9.11858	7.61145e-20	1.29136e-15
ENSOARG00020024783	ENSOARG00020024783	ENSOARG00020024783	40.1815	3.38892	0.58449	5.79809	6.70752e-09	5.68999e-05
ENSOARG00020024966	ENSOARG00020024966	ENSOARG00020024966	53.7038	2.56982	0.492923	5.21344	1.85373e-07	0.00104835
ENSOARG00020014542	PRL	ENSOARG00020014542	24.0864	-4.49156	0.892885	-5.03039	4.89479e-07	0.00151117
ENSOARG00020021707	BFSP1	ENSOARG00020021707	254.105	1.14848	0.227496	5.04833	4.45686e-07	0.00151117
ENSOARG00020025681	STAC	ENSOARG00020025681	70.0098	-2.02487	0.403882	-5.01352	5.34422e-07	0.00151117
ENSOARG00020011697	MTRES1	ENSOARG00020011697	21.9778	7.60308	1.56793	4.84911	1.24019e-06	0.00263014
ENSOARG00020026390	ENSOARG00020026390	ENSOARG00020026390	121.658	-1.40893	0.289357	-4.86919	1.12055e-06	0.00263014
ENSOARG00020017188	ENSOARG00020017188	ENSOARG00020017188	322.05	1.01169	0.218615	4.62772	3.69712e-06	0.00696949
ENSOARG00020007471	NTS	ENSOARG00020007471	155.991	1.37169	0.307915	4.45476	8.39872e-06	0.0142493
ENSOARG00020024603	ENSOARG00020024603	ENSOARG00020024603	132.923	-1.25395	0.283332	-4.42571	9.61244e-06	0.0148259
ENSOARG00020021710	CCK	ENSOARG00020021710	232.056	-1.2245	0.302243	-4.05136	5.092e-05	0.0719924
ENSOARG00020023155	ENSOARG00020023155	ENSOARG00020023155	49.6079	-1.86336	0.468019	-3.98137	6.85179e-05	0.0894211
ENSOARG00020006395	ENSOARG00020006395	ENSOARG00020006395	261.937	0.836097	0.212151	3.94105	8.11266e-05	0.0981662
ENSOARG00020007257	ENSOARG00020007257	ENSOARG00020007257	1695.74	0.606675	0.154574	3.92483	8.67908e-05	0.0981662

## Sheet: GO_MORvsFOR
source	term_name	term_id	adjusted_p_value	negative_log10_of_adjusted_p_value	term_size	query_size	intersection_size	effective_domain_size	intersections
GO:MF	hormone activity	GO:0005179	0.013512	1.86928	108	12	3	14670	PRL,NTS,CCK
GO:CC	extracellular region	GO:0005576	0.225193	0.647445	1135	8	4	13440	PRL,NTS,CCK,ENSOARG00020007257
GO:MF	receptor ligand activity	GO:0048018	0.385998	0.413415	340	12	3	14670	PRL,NTS,CCK
GO:CC	chaperonin-containing T-complex	GO:0005832	0.398761	0.399287	8	8	1	13440	ENSOARG00020006395
GO:MF	signaling receptor activator activity	GO:0030546	0.405728	0.391765	346	12	3	14670	PRL,NTS,CCK
GO:MF	prolactin receptor binding	GO:0005148	0.407334	0.39005	3	12	1	14670	PRL
GO:MF	ribosomal large subunit binding	GO:0043023	0.813751	0.0895083	6	12	1	14670	MTRES1
HP	Abnormal position of hair whorl	HP:0010814	0.857535	0.0667483	2	3	1	4372	ENSOARG00020024966
GO:MF	tRNA binding	GO:0000049	1	0	44	12	1	14670	MTRES1
GO:MF	calcium-dependent phospholipid binding	GO:0005544	1	0	25	12	1	14670	ENSOARG00020026390
GO:MF	lipid binding	GO:0008289	1	0	471	12	1	14670	ENSOARG00020026390
GO:MF	mannosidase activity	GO:0015923	1	0	20	12	1	14670	ENSOARG00020024966
GO:MF	mannosyl-oligosaccharide mannosidase activity	GO:0015924	1	0	8	12	1	14670	ENSOARG00020024966
GO:MF	hydrolase activity	GO:0016787	1	0	1888	12	1	14670	ENSOARG00020024966
GO:MF	hydrolase activity, acting on glycosyl bonds	GO:0016798	1	0	116	12	1	14670	ENSOARG00020024966
GO:MF	purine nucleotide binding	GO:0017076	1	0	1522	12	1	14670	ENSOARG00020006395
GO:MF	enzyme regulator activity	GO:0030234	1	0	562	12	1	14670	ENSOARG00020007257
GO:MF	peptidase inhibitor activity	GO:0030414	1	0	138	12	1	14670	ENSOARG00020007257
GO:MF	phospholipid binding	GO:0005543	1	0	293	12	1	14670	ENSOARG00020026390
GO:MF	adenyl nucleotide binding	GO:0030554	1	0	1165	12	1	14670	ENSOARG00020006395
GO:MF	purine ribonucleotide binding	GO:0032555	1	0	1508	12	1	14670	ENSOARG00020006395
GO:MF	adenyl ribonucleotide binding	GO:0032559	1	0	1158	12	1	14670	ENSOARG00020006395
GO:MF	purine ribonucleoside triphosphate binding	GO:0035639	1	0	1468	12	1	14670	ENSOARG00020006395
GO:MF	small molecule binding	GO:0036094	1	0	1947	12	1	14670	ENSOARG00020006395
GO:MF	ribonucleoprotein complex binding	GO:0043021	1	0	81	12	1	14670	MTRES1
GO:MF	ion binding	GO:0043167	1	0	3567	12	3	14670	ENSOARG00020024966,ENSOARG00020026390,ENSOARG00020006395
GO:MF	anion binding	GO:0043168	1	0	1847	12	1	14670	ENSOARG00020006395
GO:MF	cation binding	GO:0043169	1	0	2014	12	2	14670	ENSOARG00020024966,ENSOARG00020026390
GO:MF	protein-containing complex binding	GO:0044877	1	0	686	12	1	14670	MTRES1
GO:MF	ribonucleotide binding	GO:0032553	1	0	1521	12	1	14670	ENSOARG00020006395
GO:MF	metal ion binding	GO:0046872	1	0	1947	12	2	14670	ENSOARG00020024966,ENSOARG00020026390
GO:MF	ATP binding	GO:0005524	1	0	1124	12	1	14670	ENSOARG00020006395
GO:MF	calcium ion binding	GO:0005509	1	0	567	12	2	14670	ENSOARG00020024966,ENSOARG00020026390
GO:MF	nucleotide binding	GO:0000166	1	0	1714	12	1	14670	ENSOARG00020006395
GO:MF	G protein-coupled receptor binding	GO:0001664	1	0	162	12	1	14670	NTS
GO:MF	molecular_function	GO:0003674	1	0	14670	12	12	14670	ENSOARG00020022661,ENSOARG00020024966,PRL,BFSP1,STAC,MTRES1,ENSOARG00020026390,ENSOARG00020017188,NTS,CCK,ENSOARG00020006395,ENSOARG00020007257
GO:MF	nucleic acid binding	GO:0003676	1	0	2492	12	1	14670	MTRES1
GO:MF	transcription coregulator activity	GO:0003712	1	0	305	12	1	14670	ENSOARG00020017188
GO:MF	transcription corepressor activity	GO:0003714	1	0	106	12	1	14670	ENSOARG00020017188
GO:MF	RNA binding	GO:0003723	1	0	749	12	1	14670	MTRES1
GO:MF	structural constituent of ribosome	GO:0003735	1	0	350	12	1	14670	ENSOARG00020022661
GO:MF	catalytic activity	GO:0003824	1	0	4792	12	1	14670	ENSOARG00020024966
GO:MF	protein binding	GO:0005515	1	0	6620	12	6	14670	PRL,STAC,NTS,CCK,ENSOARG00020006395,ENSOARG00020007257
GO:MF	hydrolase activity, hydrolyzing O-glycosyl compounds	GO:0004553	1	0	97	12	1	14670	ENSOARG00020024966
GO:MF	mannosyl-oligosaccharide 1,2-alpha-mannosidase activity	GO:0004571	1	0	8	12	1	14670	ENSOARG00020024966
GO:MF	enzyme inhibitor activity	GO:0004857	1	0	263	12	1	14670	ENSOARG00020007257
GO:MF	endopeptidase inhibitor activity	GO:0004866	1	0	122	12	1	14670	ENSOARG00020007257
GO:MF	signaling receptor binding	GO:0005102	1	0	951	12	3	14670	PRL,NTS,CCK
GO:MF	cytokine receptor binding	GO:0005126	1	0	218	12	1	14670	PRL
GO:MF	neuropeptide hormone activity	GO:0005184	1	0	14	12	1	14670	NTS
GO:MF	structural molecule activity	GO:0005198	1	0	592	12	2	14670	ENSOARG00020022661,BFSP1
GO:MF	structural constituent of eye lens	GO:0005212	1	0	16	12	1	14670	BFSP1
GO:MF	binding	GO:0005488	1	0	10424	12	9	14670	ENSOARG00020024966,PRL,STAC,MTRES1,ENSOARG00020026390,NTS,CCK,ENSOARG00020006395,ENSOARG00020007257
GO:MF	alpha-mannosidase activity	GO:0004559	1	0	19	12	1	14670	ENSOARG00020024966
GO:MF	unfolded protein binding	GO:0051082	1	0	69	12	1	14670	ENSOARG00020006395
GO:MF	hormone receptor binding	GO:0051427	1	0	17	12	1	14670	CCK
GO:MF	peptide hormone receptor binding	GO:0051428	1	0	11	12	1	14670	CCK
GO:MF	peptidase regulator activity	GO:0061134	1	0	161	12	1	14670	ENSOARG00020007257
GO:MF	endopeptidase regulator activity	GO:0061135	1	0	129	12	1	14670	ENSOARG00020007257
GO:MF	neuropeptide receptor binding	GO:0071855	1	0	16	12	1	14670	NTS
GO:MF	organic cyclic compound binding	GO:0097159	1	0	4213	12	2	14670	MTRES1,ENSOARG00020006395
GO:MF	carbohydrate derivative binding	GO:0097367	1	0	1692	12	1	14670	ENSOARG00020006395
GO:MF	molecular function regulator	GO:0098772	1	0	647	12	1	14670	ENSOARG00020007257
GO:MF	transcription regulator activity	GO:0140110	1	0	1056	12	1	14670	ENSOARG00020017188
GO:MF	nucleoside phosphate binding	GO:1901265	1	0	1714	12	1	14670	ENSOARG00020006395
GO:MF	heterocyclic compound binding	GO:1901363	1	0	4170	12	2	14670	MTRES1,ENSOARG00020006395
GO:BP	signal transduction	GO:0007165	1	0	4402	8	3	14366	PRL,STAC,NTS
GO:BP	G protein-coupled receptor signaling pathway	GO:0007186	1	0	1460	8	1	14366	NTS
GO:BP	neuropeptide signaling pathway	GO:0007218	1	0	43	8	1	14366	NTS
GO:BP	nitric oxide mediated signal transduction	GO:0007263	1	0	14	8	1	14366	PRL
GO:BP	cell-cell signaling	GO:0007267	1	0	850	8	1	14366	PRL
GO:BP	multicellular organism development	GO:0007275	1	0	3136	8	1	14366	PRL
GO:BP	body fluid secretion	GO:0007589	1	0	46	8	1	14366	PRL
GO:BP	lactation	GO:0007595	1	0	19	8	1	14366	PRL
GO:BP	biological_process	GO:0008150	1	0	14189	8	8	14366	ENSOARG00020022661,ENSOARG00020024966,PRL,STAC,MTRES1,NTS,ENSOARG00020006395,ENSOARG00020007257
GO:BP	cell communication	GO:0007154	1	0	4746	8	3	14366	PRL,STAC,NTS
GO:BP	metabolic process	GO:0008152	1	0	8384	8	4	14366	ENSOARG00020022661,ENSOARG00020024966,PRL,MTRES1
GO:BP	lipid biosynthetic process	GO:0008610	1	0	388	8	1	14366	PRL
GO:BP	biosynthetic process	GO:0009058	1	0	4218	8	3	14366	ENSOARG00020022661,PRL,MTRES1
GO:BP	macromolecule biosynthetic process	GO:0009059	1	0	3486	8	2	14366	ENSOARG00020022661,MTRES1
GO:BP	anatomical structure morphogenesis	GO:0009653	1	0	1734	8	1	14366	PRL
GO:BP	embryo development	GO:0009790	1	0	764	8	1	14366	PRL
GO:BP	embryo development ending in birth or egg hatching	GO:0009792	1	0	507	8	1	14366	PRL
GO:BP	regulation of biosynthetic process	GO:0009889	1	0	2714	8	2	14366	PRL,MTRES1
GO:BP	positive regulation of biosynthetic process	GO:0009891	1	0	1284	8	1	14366	PRL
GO:BP	positive regulation of metabolic process	GO:0009893	1	0	2389	8	1	14366	PRL
GO:BP	cell death	GO:0008219	1	0	1231	8	1	14366	PRL
GO:BP	hormone transport	GO:0009914	1	0	187	8	1	14366	PRL
GO:BP	humoral immune response	GO:0006959	1	0	87	8	1	14366	ENSOARG00020007257
GO:BP	immune response	GO:0006955	1	0	924	8	1	14366	ENSOARG00020007257
GO:BP	organic acid metabolic process	GO:0006082	1	0	576	8	1	14366	PRL
GO:BP	nucleobase-containing compound metabolic process	GO:0006139	1	0	3762	8	1	14366	MTRES1
GO:BP	transcription, DNA-templated	GO:0006351	1	0	2417	8	1	14366	MTRES1
GO:BP	regulation of transcription, DNA-templated	GO:0006355	1	0	2280	8	1	14366	MTRES1
GO:BP	mitochondrial transcription	GO:0006390	1	0	13	8	1	14366	MTRES1
GO:BP	translation	GO:0006412	1	0	652	8	2	14366	ENSOARG00020022661,MTRES1
GO:BP	translational elongation	GO:0006414	1	0	43	8	1	14366	MTRES1
GO:BP	regulation of translation	GO:0006417	1	0	213	8	1	14366	MTRES1
GO:BP	protein folding	GO:0006457	1	0	124	8	1	14366	ENSOARG00020006395
GO:BP	complement activation	GO:0006956	1	0	30	8	1	14366	ENSOARG00020007257
GO:BP	peptide metabolic process	GO:0006518	1	0	775	8	2	14366	ENSOARG00020022661,MTRES1
GO:BP	fatty acid metabolic process	GO:0006631	1	0	209	8	1	14366	PRL
GO:BP	fatty acid biosynthetic process	GO:0006633	1	0	85	8	1	14366	PRL
GO:BP	cellular aromatic compound metabolic process	GO:0006725	1	0	3883	8	1	14366	MTRES1
GO:BP	nitrogen compound metabolic process	GO:0006807	1	0	7097	8	2	14366	ENSOARG00020022661,MTRES1
GO:BP	transport	GO:0006810	1	0	2972	8	1	14366	PRL
GO:BP	apoptotic process	GO:0006915	1	0	1108	8	1	14366	PRL
GO:BP	response to stress	GO:0006950	1	0	2175	8	1	14366	ENSOARG00020007257
GO:BP	defense response	GO:0006952	1	0	846	8	1	14366	ENSOARG00020007257
GO:BP	inflammatory response	GO:0006954	1	0	353	8	1	14366	ENSOARG00020007257
GO:BP	lipid metabolic process	GO:0006629	1	0	851	8	1	14366	PRL
GO:BP	carbohydrate metabolic process	GO:0005975	1	0	403	8	1	14366	ENSOARG00020024966
GO:BP	regulation of signal transduction	GO:0009966	1	0	1841	8	1	14366	PRL
GO:BP	cellular process	GO:0009987	1	0	13015	8	6	14366	ENSOARG00020022661,PRL,STAC,MTRES1,NTS,ENSOARG00020006395
GO:BP	carboxylic acid metabolic process	GO:0019752	1	0	546	8	1	14366	PRL
GO:BP	second-messenger-mediated signaling	GO:0019932	1	0	152	8	1	14366	PRL
GO:BP	regulation of signaling	GO:0023051	1	0	2075	8	1	14366	PRL
GO:BP	signaling	GO:0023052	1	0	4700	8	3	14366	PRL,STAC,NTS
GO:BP	negative regulation of signaling	GO:0023057	1	0	875	8	1	14366	PRL
GO:BP	signal release	GO:0023061	1	0	273	8	1	14366	PRL
GO:BP	peptide hormone secretion	GO:0030072	1	0	146	8	1	14366	PRL
GO:BP	mammary gland development	GO:0030879	1	0	88	8	1	14366	PRL
GO:BP	regulation of cellular metabolic process	GO:0031323	1	0	3894	8	2	14366	PRL,MTRES1
GO:BP	protein metabolic process	GO:0019538	1	0	3999	8	2	14366	ENSOARG00020022661,MTRES1
GO:BP	positive regulation of cellular metabolic process	GO:0031325	1	0	2079	8	1	14366	PRL
GO:BP	positive regulation of cellular biosynthetic process	GO:0031328	1	0	1269	8	1	14366	PRL
GO:BP	regulation of cellular protein metabolic process	GO:0032268	1	0	1493	8	1	14366	MTRES1
GO:BP	gonadotropin secretion	GO:0032274	1	0	10	8	1	14366	PRL
GO:BP	luteinizing hormone secretion	GO:0032275	1	0	5	8	1	14366	PRL
GO:BP	regulation of gonadotropin secretion	GO:0032276	1	0	7	8	1	14366	PRL
GO:BP	negative regulation of gonadotropin secretion	GO:0032277	1	0	5	8	1	14366	PRL
GO:BP	multicellular organismal process	GO:0032501	1	0	4326	8	1	14366	PRL
GO:BP	developmental process	GO:0032502	1	0	3794	8	1	14366	PRL
GO:BP	RNA biosynthetic process	GO:0032774	1	0	2426	8	1	14366	MTRES1
GO:BP	regulation of cellular biosynthetic process	GO:0031326	1	0	2679	8	2	14366	PRL,MTRES1
GO:BP	negative regulation of signal transduction	GO:0009968	1	0	825	8	1	14366	PRL
GO:BP	aromatic compound biosynthetic process	GO:0019438	1	0	2766	8	1	14366	MTRES1
GO:BP	regulation of nucleobase-containing compound metabolic process	GO:0019219	1	0	2618	8	1	14366	MTRES1
GO:BP	gene expression	GO:0010467	1	0	4203	8	3	14366	ENSOARG00020022661,PRL,MTRES1
GO:BP	regulation of gene expression	GO:0010468	1	0	3144	8	2	14366	PRL,MTRES1
GO:BP	regulation of macromolecule biosynthetic process	GO:0010556	1	0	2585	8	1	14366	MTRES1
GO:BP	regulation of cellular ketone metabolic process	GO:0010565	1	0	86	8	1	14366	PRL
GO:BP	positive regulation of macromolecule metabolic process	GO:0010604	1	0	2224	8	1	14366	PRL
GO:BP	posttranscriptional regulation of gene expression	GO:0010608	1	0	302	8	1	14366	MTRES1
GO:BP	positive regulation of gene expression	GO:0010628	1	0	713	8	1	14366	PRL
GO:BP	regulation of cell communication	GO:0010646	1	0	2065	8	1	14366	PRL
GO:BP	negative regulation of cell communication	GO:0010648	1	0	873	8	1	14366	PRL
GO:BP	regulation of metabolic process	GO:0019222	1	0	4333	8	2	14366	PRL,MTRES1
GO:BP	regulation of nitric oxide mediated signal transduction	GO:0010749	1	0	8	8	1	14366	PRL
GO:BP	regulation of hormone levels	GO:0010817	1	0	293	8	1	14366	PRL
GO:BP	regulation of cell death	GO:0010941	1	0	1007	8	1	14366	PRL
GO:BP	programmed cell death	GO:0012501	1	0	1148	8	1	14366	PRL
GO:BP	peptide transport	GO:0015833	1	0	164	8	1	14366	PRL
GO:BP	organic acid biosynthetic process	GO:0016053	1	0	166	8	1	14366	PRL
GO:BP	RNA metabolic process	GO:0016070	1	0	3099	8	1	14366	MTRES1
GO:BP	heterocycle biosynthetic process	GO:0018130	1	0	2764	8	1	14366	MTRES1
GO:BP	regulation of lipid metabolic process	GO:0019216	1	0	216	8	1	14366	PRL
GO:BP	regulation of fatty acid metabolic process	GO:0019217	1	0	60	8	1	14366	PRL
GO:BP	negative regulation of nitric oxide mediated signal transduction	GO:0010751	1	0	5	8	1	14366	PRL
GO:BP	system process	GO:0003008	1	0	1045	8	1	14366	PRL
GO:BP	negative regulation of peptide secretion	GO:0002792	1	0	26	8	1	14366	PRL
GO:BP	regulation of peptide secretion	GO:0002791	1	0	109	8	1	14366	PRL
GO:BP	in utero embryonic development	GO:0001701	1	0	305	8	1	14366	PRL
GO:BP	blastocyst development	GO:0001824	1	0	88	8	1	14366	PRL
GO:BP	blastocyst formation	GO:0001825	1	0	38	8	1	14366	PRL
GO:BP	immune effector process	GO:0002252	1	0	329	8	1	14366	ENSOARG00020007257
GO:BP	activation of immune response	GO:0002253	1	0	161	8	1	14366	ENSOARG00020007257
GO:BP	immune system process	GO:0002376	1	0	1546	8	1	14366	ENSOARG00020007257
GO:BP	regulation of immune system process	GO:0002682	1	0	808	8	1	14366	ENSOARG00020007257
GO:BP	positive regulation of immune system process	GO:0002684	1	0	513	8	1	14366	ENSOARG00020007257
GO:BP	peptide secretion	GO:0002790	1	0	149	8	1	14366	PRL
GO:BP	mitochondrial RNA metabolic process	GO:0000959	1	0	34	8	1	14366	MTRES1
GO:BP	monocarboxylic acid metabolic process	GO:0032787	1	0	334	8	1	14366	PRL
GO:BP	regulation of localization	GO:0032879	1	0	1664	8	1	14366	PRL
GO:BP	regulation of luteinizing hormone secretion	GO:0033684	1	0	3	8	1	14366	PRL
GO:BP	export from cell	GO:0140352	1	0	480	8	1	14366	PRL
GO:BP	organic cyclic compound metabolic process	GO:1901360	1	0	4007	8	1	14366	MTRES1
GO:BP	organic cyclic compound biosynthetic process	GO:1901362	1	0	2838	8	1	14366	MTRES1
GO:BP	organonitrogen compound metabolic process	GO:1901564	1	0	4654	8	2	14366	ENSOARG00020022661,MTRES1
GO:BP	organonitrogen compound biosynthetic process	GO:1901566	1	0	1285	8	2	14366	ENSOARG00020022661,MTRES1
GO:BP	organic substance biosynthetic process	GO:1901576	1	0	4151	8	3	14366	ENSOARG00020022661,PRL,MTRES1
GO:BP	regulation of intracellular signal transduction	GO:1902531	1	0	1016	8	1	14366	PRL
GO:BP	negative regulation of intracellular signal transduction	GO:1902532	1	0	350	8	1	14366	PRL
GO:BP	regulation of mitochondrial transcription	GO:1903108	1	0	4	8	1	14366	MTRES1
GO:BP	regulation of lactation	GO:1903487	1	0	2	8	1	14366	PRL
GO:BP	regulation of nucleic acid-templated transcription	GO:1903506	1	0	2282	8	1	14366	MTRES1
GO:BP	regulation of secretion by cell	GO:1903530	1	0	305	8	1	14366	PRL
GO:BP	negative regulation of secretion by cell	GO:1903531	1	0	74	8	1	14366	PRL
GO:BP	regulation of multicellular organismal development	GO:2000026	1	0	839	8	1	14366	PRL
GO:BP	regulation of cellular macromolecule biosynthetic process	GO:2000112	1	0	2568	8	1	14366	MTRES1
GO:BP	regulation of RNA biosynthetic process	GO:2001141	1	0	2284	8	1	14366	MTRES1
GO:BP	positive regulation of lactation	GO:1903489	1	0	2	8	1	14366	PRL
GO:BP	mitochondrial gene expression	GO:0140053	1	0	63	8	1	14366	MTRES1
GO:BP	nucleic acid-templated transcription	GO:0097659	1	0	2419	8	1	14366	MTRES1
GO:BP	nucleic acid metabolic process	GO:0090304	1	0	3447	8	1	14366	MTRES1
GO:BP	negative regulation of peptide hormone secretion	GO:0090278	1	0	26	8	1	14366	PRL
GO:BP	cellular lipid metabolic process	GO:0044255	1	0	622	8	1	14366	PRL
GO:BP	cellular macromolecule metabolic process	GO:0044260	1	0	5701	8	2	14366	ENSOARG00020022661,MTRES1
GO:BP	cellular protein metabolic process	GO:0044267	1	0	3454	8	2	14366	ENSOARG00020022661,MTRES1
GO:BP	cellular nitrogen compound biosynthetic process	GO:0044271	1	0	3457	8	2	14366	ENSOARG00020022661,MTRES1
GO:BP	small molecule metabolic process	GO:0044281	1	0	1099	8	1	14366	PRL
GO:BP	small molecule biosynthetic process	GO:0044283	1	0	350	8	1	14366	PRL
GO:BP	positive regulation of fatty acid biosynthetic process	GO:0045723	1	0	15	8	1	14366	PRL
GO:BP	positive regulation of lipid metabolic process	GO:0045834	1	0	90	8	1	14366	PRL
GO:BP	positive regulation of fatty acid metabolic process	GO:0045923	1	0	24	8	1	14366	PRL
GO:BP	cellular biosynthetic process	GO:0044249	1	0	4101	8	3	14366	ENSOARG00020022661,PRL,MTRES1
GO:BP	carboxylic acid biosynthetic process	GO:0046394	1	0	165	8	1	14366	PRL
GO:BP	hormone secretion	GO:0046879	1	0	181	8	1	14366	PRL
GO:BP	regulation of hormone secretion	GO:0046883	1	0	138	8	1	14366	PRL
GO:BP	negative regulation of hormone secretion	GO:0046888	1	0	33	8	1	14366	PRL
GO:BP	positive regulation of lipid biosynthetic process	GO:0046889	1	0	49	8	1	14366	PRL
GO:BP	regulation of lipid biosynthetic process	GO:0046890	1	0	111	8	1	14366	PRL
GO:BP	secretion	GO:0046903	1	0	535	8	1	14366	PRL
GO:BP	animal organ development	GO:0048513	1	0	2141	8	1	14366	PRL
GO:BP	positive regulation of biological process	GO:0048518	1	0	3915	8	2	14366	PRL,ENSOARG00020007257
GO:BP	negative regulation of biological process	GO:0048519	1	0	3394	8	1	14366	PRL
GO:BP	heterocycle metabolic process	GO:0046483	1	0	3842	8	1	14366	MTRES1
GO:BP	positive regulation of cellular process	GO:0048522	1	0	3568	8	1	14366	PRL
GO:BP	primary metabolic process	GO:0044238	1	0	7522	8	4	14366	ENSOARG00020022661,ENSOARG00020024966,PRL,MTRES1
GO:BP	regulation of endocrine process	GO:0044060	1	0	24	8	1	14366	PRL
GO:BP	negative regulation of luteinizing hormone secretion	GO:0033685	1	0	2	8	1	14366	PRL
GO:BP	regulation of cellular amide metabolic process	GO:0034248	1	0	253	8	1	14366	MTRES1
GO:BP	cellular nitrogen compound metabolic process	GO:0034641	1	0	4538	8	2	14366	ENSOARG00020022661,MTRES1
GO:BP	cellular macromolecule biosynthetic process	GO:0034645	1	0	3464	8	2	14366	ENSOARG00020022661,MTRES1
GO:BP	nucleobase-containing compound biosynthetic process	GO:0034654	1	0	2711	8	1	14366	MTRES1
GO:BP	intracellular signal transduction	GO:0035556	1	0	1656	8	2	14366	PRL,STAC
GO:BP	cellular ketone metabolic process	GO:0042180	1	0	127	8	1	14366	PRL
GO:BP	regulation of fatty acid biosynthetic process	GO:0042304	1	0	29	8	1	14366	PRL
GO:BP	amide transport	GO:0042886	1	0	186	8	1	14366	PRL
GO:BP	cellular metabolic process	GO:0044237	1	0	7506	8	3	14366	ENSOARG00020022661,PRL,MTRES1
GO:BP	regulation of apoptotic process	GO:0042981	1	0	906	8	1	14366	PRL
GO:BP	peptide biosynthetic process	GO:0043043	1	0	670	8	2	14366	ENSOARG00020022661,MTRES1
GO:BP	negative regulation of apoptotic process	GO:0043066	1	0	561	8	1	14366	PRL
GO:BP	regulation of programmed cell death	GO:0043067	1	0	933	8	1	14366	PRL
GO:BP	negative regulation of programmed cell death	GO:0043069	1	0	579	8	1	14366	PRL
GO:BP	macromolecule metabolic process	GO:0043170	1	0	6834	8	3	14366	ENSOARG00020022661,PRL,MTRES1
GO:BP	oxoacid metabolic process	GO:0043436	1	0	552	8	1	14366	PRL
GO:BP	cellular amide metabolic process	GO:0043603	1	0	920	8	2	14366	ENSOARG00020022661,MTRES1
GO:BP	amide biosynthetic process	GO:0043604	1	0	744	8	2	14366	ENSOARG00020022661,MTRES1
GO:BP	regulation of system process	GO:0044057	1	0	293	8	1	14366	PRL
GO:BP	chordate embryonic development	GO:0043009	1	0	500	8	1	14366	PRL
GO:BP	negative regulation of cellular process	GO:0048523	1	0	3107	8	1	14366	PRL
GO:BP	regulation of response to stimulus	GO:0048583	1	0	2385	8	2	14366	PRL,ENSOARG00020007257
GO:BP	positive regulation of response to stimulus	GO:0048584	1	0	1285	8	1	14366	ENSOARG00020007257
GO:BP	negative regulation of multicellular organismal process	GO:0051241	1	0	629	8	1	14366	PRL
GO:BP	regulation of protein metabolic process	GO:0051246	1	0	1595	8	1	14366	MTRES1
GO:BP	regulation of RNA metabolic process	GO:0051252	1	0	2462	8	1	14366	MTRES1
GO:BP	cellular response to stimulus	GO:0051716	1	0	5328	8	3	14366	PRL,STAC,NTS
GO:BP	regulation of macromolecule metabolic process	GO:0060255	1	0	4011	8	2	14366	PRL,MTRES1
GO:BP	negative regulation of cell death	GO:0060548	1	0	627	8	1	14366	PRL
GO:BP	endocrine hormone secretion	GO:0060986	1	0	31	8	1	14366	PRL
GO:BP	regulation of small molecule metabolic process	GO:0062012	1	0	205	8	1	14366	PRL
GO:BP	positive regulation of small molecule metabolic process	GO:0062013	1	0	77	8	1	14366	PRL
GO:BP	positive regulation of multicellular organismal process	GO:0051240	1	0	900	8	1	14366	PRL
GO:BP	regulation of mitochondrial gene expression	GO:0062125	1	0	24	8	1	14366	MTRES1
GO:BP	regulation of biological quality	GO:0065008	1	0	2370	8	1	14366	PRL
GO:BP	organic substance transport	GO:0071702	1	0	1308	8	1	14366	PRL
GO:BP	organic substance metabolic process	GO:0071704	1	0	8016	8	4	14366	ENSOARG00020022661,ENSOARG00020024966,PRL,MTRES1
GO:BP	nitrogen compound transport	GO:0071705	1	0	1049	8	1	14366	PRL
GO:BP	monocarboxylic acid biosynthetic process	GO:0072330	1	0	108	8	1	14366	PRL
GO:BP	rescue of stalled ribosome	GO:0072344	1	0	3	8	1	14366	MTRES1
GO:BP	regulation of primary metabolic process	GO:0080090	1	0	3747	8	2	14366	PRL,MTRES1
GO:BP	regulation of peptide transport	GO:0090087	1	0	110	8	1	14366	PRL
GO:BP	regulation of peptide hormone secretion	GO:0090276	1	0	108	8	1	14366	PRL
GO:BP	biological regulation	GO:0065007	1	0	8876	8	5	14366	PRL,STAC,MTRES1,NTS,ENSOARG00020007257
GO:BP	regulation of multicellular organismal process	GO:0051239	1	0	1697	8	1	14366	PRL
GO:BP	establishment of localization	GO:0051234	1	0	3086	8	1	14366	PRL
GO:BP	localization	GO:0051179	1	0	4189	8	1	14366	PRL
GO:BP	negative regulation of response to stimulus	GO:0048585	1	0	1041	8	1	14366	PRL
GO:BP	anatomical structure formation involved in morphogenesis	GO:0048646	1	0	756	8	1	14366	PRL
GO:BP	system development	GO:0048731	1	0	2903	8	1	14366	PRL
GO:BP	gland development	GO:0048732	1	0	273	8	1	14366	PRL
GO:BP	anatomical structure development	GO:0048856	1	0	3512	8	1	14366	PRL
GO:BP	regulation of immune response	GO:0050776	1	0	424	8	1	14366	ENSOARG00020007257
GO:BP	positive regulation of immune response	GO:0050778	1	0	290	8	1	14366	ENSOARG00020007257
GO:BP	regulation of biological process	GO:0050789	1	0	8424	8	5	14366	PRL,STAC,MTRES1,NTS,ENSOARG00020007257
GO:BP	regulation of developmental process	GO:0050793	1	0	1583	8	1	14366	PRL
GO:BP	regulation of cellular process	GO:0050794	1	0	8030	8	4	14366	PRL,STAC,MTRES1,NTS
GO:BP	regulation of body fluid levels	GO:0050878	1	0	206	8	1	14366	PRL
GO:BP	endocrine process	GO:0050886	1	0	52	8	1	14366	PRL
GO:BP	response to stimulus	GO:0050896	1	0	6245	8	4	14366	PRL,STAC,NTS,ENSOARG00020007257
GO:BP	regulation of secretion	GO:0051046	1	0	330	8	1	14366	PRL
GO:BP	positive regulation of secretion	GO:0051047	1	0	151	8	1	14366	PRL
GO:BP	negative regulation of secretion	GO:0051048	1	0	81	8	1	14366	PRL
GO:BP	regulation of transport	GO:0051049	1	0	947	8	1	14366	PRL
GO:BP	positive regulation of transport	GO:0051050	1	0	482	8	1	14366	PRL
GO:BP	negative regulation of transport	GO:0051051	1	0	234	8	1	14366	PRL
GO:BP	positive regulation of developmental process	GO:0051094	1	0	837	8	1	14366	PRL
GO:BP	regulation of nitrogen compound metabolic process	GO:0051171	1	0	3642	8	1	14366	MTRES1
GO:BP	secretion by cell	GO:0032940	1	0	451	8	1	14366	PRL
GO:CC	membrane-bounded organelle	GO:0043227	1	0	7373	8	2	13440	MTRES1,NTS
GO:CC	non-membrane-bounded organelle	GO:0043228	1	0	3162	8	1	13440	ENSOARG00020022661
GO:CC	intracellular organelle	GO:0043229	1	0	8301	8	3	13440	ENSOARG00020022661,MTRES1,NTS
GO:CC	intracellular membrane-bounded organelle	GO:0043231	1	0	7077	8	2	13440	MTRES1,NTS
GO:CC	intracellular non-membrane-bounded organelle	GO:0043232	1	0	3161	8	1	13440	ENSOARG00020022661
GO:CC	organelle lumen	GO:0043233	1	0	3162	8	1	13440	MTRES1
GO:CC	intracellular organelle lumen	GO:0070013	1	0	3162	8	1	13440	MTRES1
GO:CC	intracellular vesicle	GO:0097708	1	0	894	8	1	13440	NTS
GO:CC	chaperone complex	GO:0101031	1	0	21	8	1	13440	ENSOARG00020006395
GO:CC	organelle	GO:0043226	1	0	8514	8	3	13440	ENSOARG00020022661,MTRES1,NTS
GO:CC	cellular anatomical entity	GO:0110165	1	0	13265	8	8	13440	ENSOARG00020022661,ENSOARG00020024966,PRL,MTRES1,NTS,CCK,ENSOARG00020006395,ENSOARG00020007257
GO:CC	protein-containing complex	GO:0032991	1	0	3592	8	1	13440	ENSOARG00020006395
GO:CC	vesicle	GO:0031982	1	0	976	8	1	13440	NTS
GO:CC	membrane-enclosed lumen	GO:0031974	1	0	3162	8	1	13440	MTRES1
GO:CC	cellular_component	GO:0005575	1	0	13440	8	8	13440	ENSOARG00020022661,ENSOARG00020024966,PRL,MTRES1,NTS,CCK,ENSOARG00020006395,ENSOARG00020007257
GO:CC	extracellular space	GO:0005615	1	0	605	8	2	13440	PRL,ENSOARG00020007257
GO:CC	intracellular anatomical structure	GO:0005622	1	0	9429	8	4	13440	ENSOARG00020022661,MTRES1,NTS,ENSOARG00020006395
GO:CC	cytoplasm	GO:0005737	1	0	6542	8	3	13440	MTRES1,NTS,ENSOARG00020006395
GO:CC	mitochondrion	GO:0005739	1	0	1054	8	1	13440	MTRES1
GO:CC	mitochondrial matrix	GO:0005759	1	0	174	8	1	13440	MTRES1
GO:CC	cytosol	GO:0005829	1	0	2254	8	1	13440	ENSOARG00020006395
GO:CC	ribosome	GO:0005840	1	0	392	8	1	13440	ENSOARG00020022661
GO:CC	endomembrane system	GO:0012505	1	0	2225	8	1	13440	NTS
GO:CC	membrane	GO:0016020	1	0	6032	8	1	13440	ENSOARG00020024966
GO:CC	transport vesicle	GO:0030133	1	0	127	8	1	13440	NTS
GO:CC	cytoplasmic vesicle	GO:0031410	1	0	887	8	1	13440	NTS
HP	Resting tremor	HP:0002322	1	0	48	3	1	4372	ENSOARG00020024966
HP	Intellectual disability, moderate	HP:0002342	1	0	219	3	1	4372	ENSOARG00020024966
HP	EEG abnormality	HP:0002353	1	0	474	3	1	4372	ENSOARG00020024966
HP	Memory impairment	HP:0002354	1	0	124	3	1	4372	ENSOARG00020007257
HP	Sleep disturbance	HP:0002360	1	0	482	3	1	4372	ENSOARG00020024966
HP	Developmental regression	HP:0002376	1	0	343	3	1	4372	ENSOARG00020007257
HP	Encephalitis	HP:0002383	1	0	33	3	1	4372	ENSOARG00020007257
HP	Language impairment	HP:0002463	1	0	826	3	1	4372	ENSOARG00020024966
HP	Poor speech	HP:0002465	1	0	281	3	1	4372	ENSOARG00020024966
HP	Upper motor neuron dysfunction	HP:0002493	1	0	1194	3	2	4372	ENSOARG00020024966,ENSOARG00020007257
HP	Abnormal cerebral white matter morphology	HP:0002500	1	0	906	3	1	4372	ENSOARG00020024966
HP	Increased intracranial pressure	HP:0002516	1	0	76	3	1	4372	ENSOARG00020007257
HP	Hypsarrhythmia	HP:0002521	1	0	177	3	1	4372	ENSOARG00020024966
HP	Abnormal cortical gyration	HP:0002536	1	0	362	3	1	4372	ENSOARG00020024966
HP	Abnormal cerebral cortex morphology	HP:0002538	1	0	629	3	1	4372	ENSOARG00020024966
HP	Cortical dysplasia	HP:0002539	1	0	92	3	1	4372	ENSOARG00020024966
HP	Polyphagia	HP:0002591	1	0	45	3	1	4372	ENSOARG00020024966
HP	Vertigo	HP:0002321	1	0	105	3	1	4372	ENSOARG00020007257
HP	Headache	HP:0002315	1	0	244	3	1	4372	ENSOARG00020007257
HP	Gray matter heterotopia	HP:0002282	1	0	93	3	1	4372	ENSOARG00020024966
HP	Abnormality of neuronal migration	HP:0002269	1	0	439	3	1	4372	ENSOARG00020024966
HP	Abdominal pain	HP:0002027	1	0	233	3	1	4372	ENSOARG00020007257
HP	Anorexia	HP:0002039	1	0	81	3	1	4372	ENSOARG00020007257
HP	Cerebral atrophy	HP:0002059	1	0	631	3	1	4372	ENSOARG00020024966
HP	Abnormal cerebral morphology	HP:0002060	1	0	1727	3	1	4372	ENSOARG00020024966
HP	Chorea	HP:0002072	1	0	258	3	1	4372	ENSOARG00020024966
HP	Migraine	HP:0002076	1	0	112	3	1	4372	ENSOARG00020007257
HP	Hypoplasia of the corpus callosum	HP:0002079	1	0	478	3	1	4372	ENSOARG00020024966
HP	Abnormality of the respiratory system	HP:0002086	1	0	1699	3	1	4372	ENSOARG00020007257
HP	Abnormal lung morphology	HP:0002088	1	0	926	3	1	4372	ENSOARG00020007257
HP	Pleuritis	HP:0002102	1	0	24	3	1	4372	ENSOARG00020007257
HP	Abnormality of the vasculature	HP:0002597	1	0	1575	3	1	4372	ENSOARG00020007257
HP	Abnormal pleura morphology	HP:0002103	1	0	87	3	1	4372	ENSOARG00020007257
HP	Pulmonary infiltrates	HP:0002113	1	0	49	3	1	4372	ENSOARG00020007257
HP	Polymicrogyria	HP:0002126	1	0	238	3	1	4372	ENSOARG00020024966
HP	Abnormality of the basal ganglia	HP:0002134	1	0	218	3	1	4372	ENSOARG00020024966
HP	Broad-based gait	HP:0002136	1	0	84	3	1	4372	ENSOARG00020024966
HP	Neurological speech impairment	HP:0002167	1	0	1392	3	1	4372	ENSOARG00020024966
HP	Generalized-onset seizure	HP:0002197	1	0	328	3	1	4372	ENSOARG00020024966
HP	Pleural effusion	HP:0002202	1	0	64	3	1	4372	ENSOARG00020007257
HP	Pulmonary embolism	HP:0002204	1	0	37	3	1	4372	ENSOARG00020007257
HP	Gastrointestinal hemorrhage	HP:0002239	1	0	127	3	1	4372	ENSOARG00020007257
HP	Abnormal intestine morphology	HP:0002242	1	0	714	3	1	4372	ENSOARG00020007257
HP	Hemoptysis	HP:0002105	1	0	61	3	1	4372	ENSOARG00020007257
HP	Vasculitis	HP:0002633	1	0	57	3	1	4372	ENSOARG00020007257
HP	Abnormality of calvarial morphology	HP:0002648	1	0	730	3	1	4372	ENSOARG00020024966
HP	Abnormal endocardium morphology	HP:0004306	1	0	54	3	1	4372	ENSOARG00020007257
HP	Abnormality of body weight	HP:0004323	1	0	1512	3	2	4372	ENSOARG00020024966,ENSOARG00020007257
HP	Increased body weight	HP:0004324	1	0	406	3	1	4372	ENSOARG00020024966
HP	Decreased body weight	HP:0004325	1	0	1258	3	1	4372	ENSOARG00020007257
HP	Abnormal anterior eye segment morphology	HP:0004328	1	0	1084	3	2	4372	BFSP1,ENSOARG00020007257
HP	Abnormal posterior eye segment morphology	HP:0004329	1	0	1171	3	1	4372	ENSOARG00020007257
HP	Abnormality of temperature regulation	HP:0004370	1	0	390	3	1	4372	ENSOARG00020007257
HP	Reduced consciousness/confusion	HP:0004372	1	0	377	3	1	4372	ENSOARG00020007257
HP	Hemiplegia/hemiparesis	HP:0004374	1	0	197	3	1	4372	ENSOARG00020007257
HP	Involuntary movements	HP:0004305	1	0	1005	3	1	4372	ENSOARG00020024966
HP	Abnormal nipple morphology	HP:0004404	1	0	188	3	1	4372	ENSOARG00020024966
HP	Complement deficiency	HP:0004431	1	0	26	3	1	4372	ENSOARG00020007257
HP	Long eyebrows	HP:0004523	1	0	3	3	1	4372	ENSOARG00020024966
HP	2-3 toe syndactyly	HP:0004691	1	0	94	3	1	4372	ENSOARG00020024966
HP	Venous thrombosis	HP:0004936	1	0	74	3	1	4372	ENSOARG00020007257
HP	Abnormal nasal morphology	HP:0005105	1	0	1114	3	1	4372	ENSOARG00020024966
HP	Abnormality of the nasolabial region	HP:0005289	1	0	13	3	1	4372	ENSOARG00020024966
HP	Abnormality of complement system	HP:0005339	1	0	29	3	1	4372	ENSOARG00020007257
HP	Abnormality of humoral immunity	HP:0005368	1	0	239	3	1	4372	ENSOARG00020007257
HP	Flat occiput	HP:0005469	1	0	46	3	1	4372	ENSOARG00020024966
HP	Arterial thrombosis	HP:0004420	1	0	29	3	1	4372	ENSOARG00020007257
HP	Clinodactyly of the 5th finger	HP:0004209	1	0	278	3	1	4372	ENSOARG00020024966
HP	Abnormal 5th finger morphology	HP:0004207	1	0	374	3	1	4372	ENSOARG00020024966
HP	Deviation of finger	HP:0004097	1	0	376	3	1	4372	ENSOARG00020024966
HP	Malabsorption	HP:0002024	1	0	186	3	1	4372	ENSOARG00020007257
HP	Abnormality of the calvaria	HP:0002683	1	0	842	3	1	4372	ENSOARG00020024966
HP	Abnormality of the immune system	HP:0002715	1	0	1597	3	1	4372	ENSOARG00020007257
HP	Lymphadenopathy	HP:0002716	1	0	180	3	1	4372	ENSOARG00020007257
HP	Systemic lupus erythematosus	HP:0002725	1	0	32	3	1	4372	ENSOARG00020007257
HP	Abnormality of the lymph nodes	HP:0002733	1	0	189	3	1	4372	ENSOARG00020007257
HP	Abnormal respiratory system physiology	HP:0002795	1	0	1199	3	1	4372	ENSOARG00020007257
HP	Abnormality of limb bone morphology	HP:0002813	1	0	1432	3	1	4372	ENSOARG00020024966
HP	Abnormality of the lower limb	HP:0002814	1	0	1438	3	1	4372	ENSOARG00020024966
HP	Abnormality of the upper limb	HP:0002817	1	0	1351	3	1	4372	ENSOARG00020024966
HP	Arthralgia	HP:0002829	1	0	152	3	1	4372	ENSOARG00020007257
HP	Autoimmunity	HP:0002960	1	0	158	3	1	4372	ENSOARG00020007257
HP	Aplasia/Hypoplasia involving the central nervous system	HP:0002977	1	0	1608	3	1	4372	ENSOARG00020024966
HP	Abnormality of the musculature	HP:0003011	1	0	2511	3	2	4372	ENSOARG00020024966,ENSOARG00020007257
HP	Abnormal isoelectric focusing of serum transferrin	HP:0003160	1	0	31	3	1	4372	ENSOARG00020024966
HP	Inverted nipples	HP:0003186	1	0	29	3	1	4372	ENSOARG00020024966
HP	Visceromegaly	HP:0003271	1	0	626	3	1	4372	ENSOARG00020007257
HP	Abnormality of the cervical spine	HP:0003319	1	0	357	3	1	4372	ENSOARG00020024966
HP	Myalgia	HP:0003326	1	0	137	3	1	4372	ENSOARG00020007257
HP	Paresthesia	HP:0003401	1	0	109	3	1	4372	ENSOARG00020007257
HP	Abnormal muscle tone	HP:0003808	1	0	1823	3	1	4372	ENSOARG00020024966
HP	Cerebral ischemia	HP:0002637	1	0	101	3	1	4372	ENSOARG00020007257
HP	Nausea and vomiting	HP:0002017	1	0	445	3	1	4372	ENSOARG00020007257
HP	Abnormal facial shape	HP:0001999	1	0	969	3	1	4372	ENSOARG00020024966
HP	Morphological central nervous system abnormality	HP:0002011	1	0	2443	3	2	4372	ENSOARG00020024966,ENSOARG00020007257
HP	Purpura	HP:0000979	1	0	90	3	1	4372	ENSOARG00020007257
HP	Cutaneous photosensitivity	HP:0000992	1	0	84	3	1	4372	ENSOARG00020007257
HP	Abnormality of skin pigmentation	HP:0001000	1	0	447	3	1	4372	ENSOARG00020024966
HP	Hypermelanotic macule	HP:0001034	1	0	182	3	1	4372	ENSOARG00020024966
HP	Acne	HP:0001061	1	0	53	3	1	4372	ENSOARG00020007257
HP	Keratoconjunctivitis	HP:0001096	1	0	45	3	1	4372	ENSOARG00020007257
HP	Keratoconjunctivitis sicca	HP:0001097	1	0	42	3	1	4372	ENSOARG00020007257
HP	Abnormal fundus morphology	HP:0001098	1	0	1171	3	1	4372	ENSOARG00020007257
HP	Abnormality of the hand	HP:0001155	1	0	1240	3	1	4372	ENSOARG00020024966
HP	Cutis laxa	HP:0000973	1	0	91	3	1	4372	ENSOARG00020024966
HP	Syndactyly	HP:0001159	1	0	354	3	1	4372	ENSOARG00020024966
HP	Intellectual disability	HP:0001249	1	0	1681	3	1	4372	ENSOARG00020024966
HP	Seizure	HP:0001250	1	0	1691	3	2	4372	ENSOARG00020024966,ENSOARG00020007257
HP	Ataxia	HP:0001251	1	0	874	3	1	4372	ENSOARG00020007257
HP	Hypotonia	HP:0001252	1	0	1567	3	1	4372	ENSOARG00020024966
HP	Intellectual disability, mild	HP:0001256	1	0	354	3	1	4372	ENSOARG00020024966
HP	Spasticity	HP:0001257	1	0	817	3	1	4372	ENSOARG00020024966
HP	Global developmental delay	HP:0001263	1	0	1587	3	1	4372	ENSOARG00020024966
HP	Hemiparesis	HP:0001269	1	0	87	3	1	4372	ENSOARG00020007257
HP	Motor delay	HP:0001270	1	0	657	3	1	4372	ENSOARG00020024966
HP	Abnormality of finger	HP:0001167	1	0	976	3	1	4372	ENSOARG00020024966
HP	Abnormal corpus callosum morphology	HP:0001273	1	0	787	3	1	4372	ENSOARG00020024966
HP	Edema	HP:0000969	1	0	489	3	1	4372	ENSOARG00020007257
HP	Hyperpigmentation of the skin	HP:0000953	1	0	298	3	1	4372	ENSOARG00020024966
HP	Autism	HP:0000717	1	0	163	3	1	4372	ENSOARG00020024966
HP	Aggressive behavior	HP:0000718	1	0	205	3	1	4372	ENSOARG00020024966
HP	Autistic behavior	HP:0000729	1	0	534	3	1	4372	ENSOARG00020024966
HP	Stereotypy	HP:0000733	1	0	223	3	1	4372	ENSOARG00020024966
HP	Disinhibition	HP:0000734	1	0	188	3	1	4372	ENSOARG00020024966
HP	Short attention span	HP:0000736	1	0	394	3	1	4372	ENSOARG00020024966
HP	Irritability	HP:0000737	1	0	188	3	1	4372	ENSOARG00020007257
HP	Delayed speech and language development	HP:0000750	1	0	798	3	1	4372	ENSOARG00020024966
HP	Hyperactivity	HP:0000752	1	0	446	3	1	4372	ENSOARG00020024966
HP	Cafe-au-lait spot	HP:0000957	1	0	126	3	1	4372	ENSOARG00020024966
HP	Abnormal peripheral nervous system morphology	HP:0000759	1	0	836	3	1	4372	ENSOARG00020007257
HP	Abnormal thorax morphology	HP:0000765	1	0	770	3	1	4372	ENSOARG00020024966
HP	Abnormal sternum morphology	HP:0000766	1	0	379	3	1	4372	ENSOARG00020024966
HP	Pectus carinatum	HP:0000768	1	0	133	3	1	4372	ENSOARG00020024966
HP	Abnormality of the breast	HP:0000769	1	0	361	3	1	4372	ENSOARG00020024966
HP	Abnormal external genitalia	HP:0000811	1	0	1009	3	1	4372	ENSOARG00020007257
HP	Abnormality of the skeletal system	HP:0000924	1	0	2764	3	2	4372	ENSOARG00020024966,ENSOARG00020007257
HP	Abnormality of the vertebral column	HP:0000925	1	0	1284	3	1	4372	ENSOARG00020024966
HP	Abnormal skull morphology	HP:0000929	1	0	1996	3	1	4372	ENSOARG00020024966
HP	Abnormality of the skin	HP:0000951	1	0	1808	3	2	4372	ENSOARG00020024966,ENSOARG00020007257
HP	Sensory neuropathy	HP:0000763	1	0	195	3	1	4372	ENSOARG00020007257
HP	Hypertonia	HP:0001276	1	0	965	3	1	4372	ENSOARG00020024966
HP	Meningitis	HP:0001287	1	0	67	3	1	4372	ENSOARG00020007257
HP	Gait disturbance	HP:0001288	1	0	1010	3	2	4372	ENSOARG00020024966,ENSOARG00020007257
HP	Abnormal pericardium morphology	HP:0001697	1	0	67	3	1	4372	ENSOARG00020007257
HP	Pericarditis	HP:0001701	1	0	31	3	1	4372	ENSOARG00020007257
HP	Abnormality of the pancreas	HP:0001732	1	0	252	3	1	4372	ENSOARG00020007257
HP	Pancreatitis	HP:0001733	1	0	77	3	1	4372	ENSOARG00020007257
HP	Abnormality of the spleen	HP:0001743	1	0	493	3	1	4372	ENSOARG00020007257
HP	Splenomegaly	HP:0001744	1	0	339	3	1	4372	ENSOARG00020007257
HP	Vestibular dysfunction	HP:0001751	1	0	132	3	1	4372	ENSOARG00020007257
HP	Abnormal foot morphology	HP:0001760	1	0	1178	3	1	4372	ENSOARG00020024966
HP	Toe syndactyly	HP:0001770	1	0	212	3	1	4372	ENSOARG00020024966
HP	Aortic regurgitation	HP:0001659	1	0	76	3	1	4372	ENSOARG00020007257
HP	Abnormality of toe	HP:0001780	1	0	596	3	1	4372	ENSOARG00020024966
HP	Abnormality of blood and blood-forming tissues	HP:0001871	1	0	1163	3	1	4372	ENSOARG00020007257
HP	Abnormal bleeding	HP:0001892	1	0	416	3	1	4372	ENSOARG00020007257
HP	Subcutaneous hemorrhage	HP:0001933	1	0	193	3	1	4372	ENSOARG00020007257
HP	Abnormality of metabolism/homeostasis	HP:0001939	1	0	2180	3	2	4372	ENSOARG00020024966,ENSOARG00020007257
HP	Fever	HP:0001945	1	0	288	3	1	4372	ENSOARG00020007257
HP	Truncal obesity	HP:0001956	1	0	45	3	1	4372	ENSOARG00020024966
HP	Abnormal thrombosis	HP:0001977	1	0	108	3	1	4372	ENSOARG00020007257
HP	Cranial nerve paralysis	HP:0006824	1	0	289	3	1	4372	ENSOARG00020007257
HP	Frontal bossing	HP:0002007	1	0	323	3	1	4372	ENSOARG00020024966
HP	Weight loss	HP:0001824	1	0	254	3	1	4372	ENSOARG00020007257
HP	Myocardial infarction	HP:0001658	1	0	68	3	1	4372	ENSOARG00020007257
HP	Mitral regurgitation	HP:0001653	1	0	125	3	1	4372	ENSOARG00020007257
HP	Abnormal myocardium morphology	HP:0001637	1	0	485	3	1	4372	ENSOARG00020007257
HP	Confusion	HP:0001289	1	0	64	3	1	4372	ENSOARG00020007257
HP	Generalized hypotonia	HP:0001290	1	0	973	3	1	4372	ENSOARG00020024966
HP	Abnormal nervous system electrophysiology	HP:0001311	1	0	577	3	1	4372	ENSOARG00020024966
HP	Abnormal cerebellum morphology	HP:0001317	1	0	798	3	1	4372	ENSOARG00020024966
HP	Cerebellar hypoplasia	HP:0001321	1	0	333	3	1	4372	ENSOARG00020024966
HP	Absent septum pellucidum	HP:0001331	1	0	110	3	1	4372	ENSOARG00020024966
HP	Dystonia	HP:0001332	1	0	505	3	1	4372	ENSOARG00020024966
HP	Tremor	HP:0001337	1	0	517	3	1	4372	ENSOARG00020024966
HP	Hyperreflexia	HP:0001347	1	0	664	3	1	4372	ENSOARG00020007257
HP	Abnormal joint morphology	HP:0001367	1	0	969	3	1	4372	ENSOARG00020007257
HP	Arthritis	HP:0001369	1	0	186	3	1	4372	ENSOARG00020007257
HP	Joint hypermobility	HP:0001382	1	0	294	3	1	4372	ENSOARG00020024966
HP	Abnormality of the liver	HP:0001392	1	0	900	3	1	4372	ENSOARG00020007257
HP	Abnormal abdomen morphology	HP:0001438	1	0	675	3	1	4372	ENSOARG00020007257
HP	Subcutaneous nodule	HP:0001482	1	0	85	3	1	4372	ENSOARG00020007257
HP	Growth abnormality	HP:0001507	1	0	2244	3	2	4372	ENSOARG00020024966,ENSOARG00020007257
HP	Obesity	HP:0001513	1	0	365	3	1	4372	ENSOARG00020024966
HP	Abnormality of the integument	HP:0001574	1	0	2207	3	2	4372	ENSOARG00020024966,ENSOARG00020007257
HP	Abnormal hair morphology	HP:0001595	1	0	1067	3	1	4372	ENSOARG00020024966
HP	Abnormality of the cardiovascular system	HP:0001626	1	0	2272	3	1	4372	ENSOARG00020007257
HP	Abnormal heart morphology	HP:0001627	1	0	1220	3	1	4372	ENSOARG00020007257
HP	Abnormality of the abdominal organs	HP:0002012	1	0	1079	3	1	4372	ENSOARG00020007257
HP	Abnormal aggressive, impulsive or violent behavior	HP:0006919	1	0	308	3	1	4372	ENSOARG00020024966
HP	Focal-onset seizure	HP:0007359	1	0	272	3	1	4372	ENSOARG00020024966
HP	Periventricular heterotopia	HP:0007165	1	0	32	3	1	4372	ENSOARG00020024966
HP	Clinodactyly	HP:0030084	1	0	454	3	1	4372	ENSOARG00020024966
HP	Abnormal vascular physiology	HP:0030163	1	0	242	3	1	4372	ENSOARG00020007257
HP	Abnormality of central nervous system electrophysiology	HP:0030178	1	0	500	3	1	4372	ENSOARG00020024966
HP	Abnormal ocular adnexa morphology	HP:0030669	1	0	1250	3	2	4372	ENSOARG00020024966,ENSOARG00020007257
HP	Abnormality of cardiovascular system morphology	HP:0030680	1	0	1495	3	1	4372	ENSOARG00020007257
HP	Abnormality of pulmonary circulation	HP:0030875	1	0	156	3	1	4372	ENSOARG00020007257
HP	Abnormal breast morphology	HP:0031093	1	0	357	3	1	4372	ENSOARG00020024966
HP	Abnormal renal corpuscle morphology	HP:0031263	1	0	161	3	1	4372	ENSOARG00020007257
HP	Impairment in personality functioning	HP:0031466	1	0	605	3	1	4372	ENSOARG00020024966
HP	Abnormal spleen morphology	HP:0025408	1	0	473	3	1	4372	ENSOARG00020007257
HP	Abnormal mitral valve physiology	HP:0031481	1	0	138	3	1	4372	ENSOARG00020007257
HP	Abnormal aortic valve physiology	HP:0031652	1	0	133	3	1	4372	ENSOARG00020007257
HP	Abnormal heart valve physiology	HP:0031653	1	0	298	3	1	4372	ENSOARG00020007257
HP	Abnormal ear morphology	HP:0031703	1	0	1761	3	2	4372	ENSOARG00020024966,ENSOARG00020007257
HP	Abnormal oral morphology	HP:0031816	1	0	1782	3	2	4372	ENSOARG00020024966,ENSOARG00020007257
HP	Abnormal reflex	HP:0031826	1	0	1056	3	1	4372	ENSOARG00020007257
HP	Abnormal cranial nerve physiology	HP:0031910	1	0	291	3	1	4372	ENSOARG00020007257
HP	Abnormal pulmonary thoracic imaging finding	HP:0031983	1	0	63	3	1	4372	ENSOARG00020007257
HP	Abnormal sputum	HP:0032016	1	0	106	3	1	4372	ENSOARG00020007257
HP	Abnormality of the ocular adnexa	HP:0032039	1	0	1265	3	2	4372	ENSOARG00020024966,ENSOARG00020007257
HP	Abnormal atrioventricular valve physiology	HP:0031650	1	0	159	3	1	4372	ENSOARG00020007257
HP	Unusual infection	HP:0032101	1	0	756	3	1	4372	ENSOARG00020007257
HP	Interictal EEG abnormality	HP:0025373	1	0	274	3	1	4372	ENSOARG00020024966
HP	Abnormal arterial physiology	HP:0025323	1	0	130	3	1	4372	ENSOARG00020007257
HP	Thick vermilion border	HP:0012471	1	0	217	3	1	4372	ENSOARG00020024966
HP	Eclabion	HP:0012472	1	0	123	3	1	4372	ENSOARG00020024966
HP	Pain	HP:0012531	1	0	621	3	1	4372	ENSOARG00020007257
HP	Abnormal nephron morphology	HP:0012575	1	0	216	3	1	4372	ENSOARG00020007257
HP	Abnormal nervous system physiology	HP:0012638	1	0	3156	3	2	4372	ENSOARG00020024966,ENSOARG00020007257
HP	Abnormal nervous system morphology	HP:0012639	1	0	2639	3	2	4372	ENSOARG00020024966,ENSOARG00020007257
HP	Abnormality of intracranial pressure	HP:0012640	1	0	76	3	1	4372	ENSOARG00020007257
HP	Abnormal inflammatory response	HP:0012647	1	0	883	3	1	4372	ENSOARG00020007257
HP	Increased inflammatory response	HP:0012649	1	0	883	3	1	4372	ENSOARG00020007257
HP	Red eye	HP:0025337	1	0	98	3	1	4372	ENSOARG00020007257
HP	Morphological abnormality of the gastrointestinal tract	HP:0012718	1	0	915	3	1	4372	ENSOARG00020007257
HP	Macule	HP:0012733	1	0	206	3	1	4372	ENSOARG00020024966
HP	Neurodevelopmental delay	HP:0012758	1	0	1968	3	1	4372	ENSOARG00020024966
HP	Neurodevelopmental abnormality	HP:0012759	1	0	2423	3	2	4372	ENSOARG00020024966,ENSOARG00020007257
HP	Motor seizure	HP:0020219	1	0	316	3	1	4372	ENSOARG00020024966
HP	Abnormal vascular morphology	HP:0025015	1	0	796	3	1	4372	ENSOARG00020007257
HP	Abnormality of the digestive system	HP:0025031	1	0	2488	3	2	4372	ENSOARG00020024966,ENSOARG00020007257
HP	Abnormality of digestive system physiology	HP:0025032	1	0	1841	3	2	4372	ENSOARG00020024966,ENSOARG00020007257
HP	Abnormality of digestive system morphology	HP:0025033	1	0	915	3	1	4372	ENSOARG00020007257
HP	Constitutional symptom	HP:0025142	1	0	917	3	1	4372	ENSOARG00020007257
HP	Functional abnormality of the gastrointestinal tract	HP:0012719	1	0	899	3	1	4372	ENSOARG00020007257
HP	Brain atrophy	HP:0012444	1	0	701	3	1	4372	ENSOARG00020024966
HP	Aphthous ulcer	HP:0032154	1	0	37	3	1	4372	ENSOARG00020007257
HP	Abnormal metabolism	HP:0032245	1	0	125	3	1	4372	ENSOARG00020024966
HP	Endocarditis	HP:0100584	1	0	22	3	1	4372	ENSOARG00020007257
HP	Myositis	HP:0100614	1	0	35	3	1	4372	ENSOARG00020007257
HP	Optic neuritis	HP:0100653	1	0	20	3	1	4372	ENSOARG00020007257
HP	Retrobulbar optic neuritis	HP:0100654	1	0	18	3	1	4372	ENSOARG00020007257
HP	Dyskinesia	HP:0100660	1	0	235	3	1	4372	ENSOARG00020024966
HP	Cerebral visual impairment	HP:0100704	1	0	216	3	1	4372	ENSOARG00020024966
HP	Impulsivity	HP:0100710	1	0	166	3	1	4372	ENSOARG00020024966
HP	Large face	HP:0100729	1	0	225	3	1	4372	ENSOARG00020024966
HP	Abnormal eating behavior	HP:0100738	1	0	70	3	1	4372	ENSOARG00020024966
HP	Abnormality of forebrain morphology	HP:0100547	1	0	1753	3	1	4372	ENSOARG00020024966
HP	Gangrene	HP:0100758	1	0	48	3	1	4372	ENSOARG00020007257
HP	Orchitis	HP:0100796	1	0	17	3	1	4372	ENSOARG00020007257
HP	Glomerulopathy	HP:0100820	1	0	40	3	1	4372	ENSOARG00020007257
HP	Aplasia/Hypoplasia of the eyebrow	HP:0100840	1	0	160	3	1	4372	ENSOARG00020024966
HP	Abnormal emotion/affect behavior	HP:0100851	1	0	517	3	2	4372	ENSOARG00020024966,ENSOARG00020007257
HP	Abnormality of globe location	HP:0100886	1	0	861	3	1	4372	ENSOARG00020024966
HP	Slanting of the palpebral fissure	HP:0200006	1	0	585	3	1	4372	ENSOARG00020024966
HP	Papule	HP:0200034	1	0	78	3	1	4372	ENSOARG00020007257
HP	Skin nodule	HP:0200036	1	0	102	3	1	4372	ENSOARG00020007257
HP	Chronic active hepatitis	HP:0200120	1	0	5	3	1	4372	ENSOARG00020007257
HP	Abnormality of the lymphatic system	HP:0100763	1	0	595	3	1	4372	ENSOARG00020007257
HP	Unusual infection by anatomical site	HP:0032158	1	0	84	3	1	4372	ENSOARG00020007257
HP	Cognitive impairment	HP:0100543	1	0	598	3	1	4372	ENSOARG00020007257
HP	Immunologic hypersensitivity	HP:0100326	1	0	146	3	1	4372	ENSOARG00020007257
HP	Abnormality of the musculoskeletal system	HP:0033127	1	0	3277	3	2	4372	ENSOARG00020024966,ENSOARG00020007257
HP	Abnormal blood vessel morphology	HP:0033353	1	0	791	3	1	4372	ENSOARG00020007257
HP	Tissue ischemia	HP:0033401	1	0	101	3	1	4372	ENSOARG00020007257
HP	Neuroinflammation	HP:0033429	1	0	20	3	1	4372	ENSOARG00020007257
HP	Tube feeding	HP:0033454	1	0	216	3	1	4372	ENSOARG00020024966
HP	Acute coronary syndrome	HP:0033678	1	0	68	3	1	4372	ENSOARG00020007257
HP	Thin corpus callosum	HP:0033725	1	0	721	3	1	4372	ENSOARG00020024966
HP	Finger clinodactyly	HP:0040019	1	0	309	3	1	4372	ENSOARG00020024966
HP	Abnormality of limbs	HP:0040064	1	0	1964	3	1	4372	ENSOARG00020024966
HP	Inflammatory abnormality of the eye	HP:0100533	1	0	182	3	1	4372	ENSOARG00020007257
HP	Abnormality of limb bone	HP:0040068	1	0	1432	3	1	4372	ENSOARG00020024966
HP	Abnormal consumption behavior	HP:0040202	1	0	104	3	1	4372	ENSOARG00020024966
HP	Nasogastric tube feeding	HP:0040288	1	0	75	3	1	4372	ENSOARG00020024966
HP	Decreased serum complement C4	HP:0045042	1	0	7	3	1	4372	ENSOARG00020007257
HP	Decreased serum complement C4b	HP:0045044	1	0	3	3	1	4372	ENSOARG00020007257
HP	Serositis	HP:0045073	1	0	36	3	1	4372	ENSOARG00020007257
HP	Sparse eyebrow	HP:0045075	1	0	109	3	1	4372	ENSOARG00020024966
HP	Nuclear cataract	HP:0100018	1	0	15	3	1	4372	BFSP1
HP	Cortical cataract	HP:0100019	1	0	4	3	1	4372	BFSP1
HP	Abnormality of movement	HP:0100022	1	0	1825	3	2	4372	ENSOARG00020024966,ENSOARG00020007257
HP	Decreased head circumference	HP:0040195	1	0	1139	3	1	4372	ENSOARG00020024966
HP	Large basal ganglia	HP:0007048	1	0	48	3	1	4372	ENSOARG00020024966
HP	Abnormality of brain morphology	HP:0012443	1	0	2240	3	1	4372	ENSOARG00020024966
HP	Abnormal eye physiology	HP:0012373	1	0	2174	3	2	4372	ENSOARG00020024966,ENSOARG00020007257
HP	Abnormal elasticity of skin	HP:0010647	1	0	175	3	1	4372	ENSOARG00020024966
HP	Abnormality of the zygomatic bone	HP:0010668	1	0	213	3	1	4372	ENSOARG00020024966
HP	Abnormal hair pattern	HP:0010720	1	0	277	3	1	4372	ENSOARG00020024966
HP	Abnormal hair whorl	HP:0010721	1	0	42	3	1	4372	ENSOARG00020024966
HP	Underdeveloped nasolabial fold	HP:0010801	1	0	3	3	1	4372	ENSOARG00020024966
HP	Multifocal epileptiform discharges	HP:0010841	1	0	83	3	1	4372	ENSOARG00020024966
HP	Intellectual disability, severe	HP:0010864	1	0	388	3	1	4372	ENSOARG00020024966
HP	Avascular necrosis	HP:0010885	1	0	72	3	1	4372	ENSOARG00020007257
HP	Zonular cataract	HP:0010920	1	0	31	3	1	4372	BFSP1
HP	Weakness due to upper motor neuron dysfunction	HP:0010549	1	0	465	3	1	4372	ENSOARG00020007257
HP	Abnormality of the upper urinary tract	HP:0010935	1	0	1179	3	1	4372	ENSOARG00020007257
HP	Abnormality of the cerebral subcortex	HP:0010993	1	0	1008	3	1	4372	ENSOARG00020024966
HP	Abnormality of the gastrointestinal tract	HP:0011024	1	0	1472	3	1	4372	ENSOARG00020007257
HP	Abnormal cardiovascular system physiology	HP:0011025	1	0	1130	3	1	4372	ENSOARG00020007257
HP	Abnormality of blood circulation	HP:0011028	1	0	288	3	1	4372	ENSOARG00020007257
HP	Internal hemorrhage	HP:0011029	1	0	262	3	1	4372	ENSOARG00020007257
HP	Abnormality of fluid regulation	HP:0011032	1	0	561	3	1	4372	ENSOARG00020007257
HP	Abnormal renal cortex morphology	HP:0011035	1	0	186	3	1	4372	ENSOARG00020007257
HP	Epileptic spasm	HP:0011097	1	0	192	3	1	4372	ENSOARG00020024966
HP	Recurrent aphthous stomatitis	HP:0011107	1	0	37	3	1	4372	ENSOARG00020007257
HP	Abnormality of immune system physiology	HP:0010978	1	0	1279	3	1	4372	ENSOARG00020007257
HP	Abnormality of skin morphology	HP:0011121	1	0	1681	3	2	4372	ENSOARG00020024966,ENSOARG00020007257
HP	Abnormality of the male genitalia	HP:0010461	1	0	1003	3	1	4372	ENSOARG00020007257
HP	Peripheral neuropathy	HP:0009830	1	0	595	3	1	4372	ENSOARG00020007257
HP	Abnormal pyramidal sign	HP:0007256	1	0	369	3	1	4372	ENSOARG00020007257
HP	Depressivity	HP:0000716	1	0	327	3	1	4372	ENSOARG00020024966
HP	Aplasia/Hypoplasia of the cerebellum	HP:0007360	1	0	402	3	1	4372	ENSOARG00020024966
HP	Aplasia/Hypoplasia of the cerebrum	HP:0007364	1	0	1351	3	1	4372	ENSOARG00020024966
HP	Atrophy/Degeneration affecting the central nervous system	HP:0007367	1	0	777	3	1	4372	ENSOARG00020024966
HP	Atrophy/Degeneration affecting the cerebrum	HP:0007369	1	0	645	3	1	4372	ENSOARG00020024966
HP	Aplasia/Hypoplasia of the corpus callosum	HP:0007370	1	0	710	3	1	4372	ENSOARG00020024966
HP	Abnormality of the septum pellucidum	HP:0007375	1	0	138	3	1	4372	ENSOARG00020024966
HP	Irregular hyperpigmentation	HP:0007400	1	0	218	3	1	4372	ENSOARG00020024966
HP	Stomatitis	HP:0010280	1	0	60	3	1	4372	ENSOARG00020007257
HP	Multiple cafe-au-lait spots	HP:0007565	1	0	55	3	1	4372	ENSOARG00020024966
HP	Lamellar cataract	HP:0007971	1	0	3	3	1	4372	BFSP1
HP	Abnormality of the vasculature of the eye	HP:0008047	1	0	314	3	1	4372	ENSOARG00020007257
HP	Abnormality of the palpebral fissures	HP:0008050	1	0	677	3	1	4372	ENSOARG00020024966
HP	Abnormal blistering of the skin	HP:0008066	1	0	87	3	1	4372	ENSOARG00020007257
HP	Abnormally lax or hyperextensible skin	HP:0008067	1	0	135	3	1	4372	ENSOARG00020024966
HP	Infantile muscular hypotonia	HP:0008947	1	0	189	3	1	4372	ENSOARG00020024966
HP	Abnormal axial skeleton morphology	HP:0009121	1	0	2264	3	1	4372	ENSOARG00020024966
HP	Deviation of the 5th finger	HP:0009179	1	0	279	3	1	4372	ENSOARG00020024966
HP	Deviation of the hand or of fingers of the hand	HP:0009484	1	0	392	3	1	4372	ENSOARG00020024966
HP	Reduced visual acuity	HP:0007663	1	0	470	3	1	4372	ENSOARG00020007257
HP	Fatigue	HP:0012378	1	0	320	3	1	4372	ENSOARG00020007257
HP	Abnormality of skin physiology	HP:0011122	1	0	410	3	1	4372	ENSOARG00020007257
HP	Abnormality of skin adnexa morphology	HP:0011138	1	0	1201	3	1	4372	ENSOARG00020024966
HP	Abnormal skeletal muscle morphology	HP:0011805	1	0	1606	3	1	4372	ENSOARG00020007257
HP	Abnormality of facial skeleton	HP:0011821	1	0	1073	3	1	4372	ENSOARG00020024966
HP	Abnormal oral mucosa morphology	HP:0011830	1	0	276	3	1	4372	ENSOARG00020007257
HP	Abnormality of skeletal morphology	HP:0011842	1	0	2662	3	2	4372	ENSOARG00020024966,ENSOARG00020007257
HP	Abnormality of musculoskeletal physiology	HP:0011843	1	0	1364	3	2	4372	ENSOARG00020024966,ENSOARG00020007257
HP	Abnormal appendicular skeleton morphology	HP:0011844	1	0	1542	3	1	4372	ENSOARG00020024966
HP	Feeding difficulties	HP:0011968	1	0	943	3	1	4372	ENSOARG00020024966
HP	Abnormality of pancreas physiology	HP:0012091	1	0	133	3	1	4372	ENSOARG00020007257
HP	Hepatitis	HP:0012115	1	0	78	3	1	4372	ENSOARG00020007257
HP	Abnormal muscle physiology	HP:0011804	1	0	2181	3	1	4372	ENSOARG00020024966
HP	Abnormal renal morphology	HP:0012210	1	0	888	3	1	4372	ENSOARG00020007257
HP	Abnormal reproductive system morphology	HP:0012243	1	0	1207	3	1	4372	ENSOARG00020007257
HP	Abnormal respiratory system morphology	HP:0012252	1	0	1109	3	1	4372	ENSOARG00020007257
HP	Type II transferrin isoform profile	HP:0012301	1	0	10	3	1	4372	ENSOARG00020024966
HP	Abnormal homeostasis	HP:0012337	1	0	1363	3	1	4372	ENSOARG00020007257
HP	Abnormal glycosylation	HP:0012345	1	0	40	3	1	4372	ENSOARG00020024966
HP	Abnormal protein glycosylation	HP:0012346	1	0	33	3	1	4372	ENSOARG00020024966
HP	Abnormal protein N-linked glycosylation	HP:0012347	1	0	33	3	1	4372	ENSOARG00020024966
HP	Abnormality of malar bones	HP:0012369	1	0	195	3	1	4372	ENSOARG00020024966
HP	Abnormal eye morphology	HP:0012372	1	0	2087	3	3	4372	ENSOARG00020024966,BFSP1,ENSOARG00020007257
HP	Abnormal renal physiology	HP:0012211	1	0	600	3	1	4372	ENSOARG00020007257
HP	Inflammatory abnormality of the skin	HP:0011123	1	0	358	3	1	4372	ENSOARG00020007257
HP	Abnormality of joint mobility	HP:0011729	1	0	1076	3	1	4372	ENSOARG00020024966
HP	Abdominal symptom	HP:0011458	1	0	1531	3	2	4372	ENSOARG00020024966,ENSOARG00020007257
HP	Interictal epileptiform activity	HP:0011182	1	0	274	3	1	4372	ENSOARG00020024966
HP	EEG with focal epileptiform discharges	HP:0011185	1	0	127	3	1	4372	ENSOARG00020024966
HP	EEG with generalized epileptiform discharges	HP:0011198	1	0	239	3	1	4372	ENSOARG00020024966
HP	Abnormal shape of the occiput	HP:0011217	1	0	93	3	1	4372	ENSOARG00020024966
HP	Abnormal shape of the frontal region	HP:0011218	1	0	326	3	1	4372	ENSOARG00020024966
HP	Broad eyebrow	HP:0011229	1	0	17	3	1	4372	ENSOARG00020024966
HP	Vascular skin abnormality	HP:0011276	1	0	479	3	1	4372	ENSOARG00020007257
HP	Abnormality of the urinary system physiology	HP:0011277	1	0	919	3	1	4372	ENSOARG00020007257
HP	Abnormality of hindbrain morphology	HP:0011282	1	0	803	3	1	4372	ENSOARG00020024966
HP	Abnormal corneal epithelium morphology	HP:0011495	1	0	99	3	1	4372	ENSOARG00020007257
HP	Abnormality of the metencephalon	HP:0011283	1	0	803	3	1	4372	ENSOARG00020024966
HP	Abnormality of upper lip vermillion	HP:0011339	1	0	327	3	1	4372	ENSOARG00020024966
HP	Generalized abnormality of skin	HP:0011354	1	0	849	3	1	4372	ENSOARG00020007257
HP	Localized skin lesion	HP:0011355	1	0	772	3	2	4372	ENSOARG00020024966,ENSOARG00020007257
HP	Congenital abnormal hair pattern	HP:0011361	1	0	247	3	1	4372	ENSOARG00020024966
HP	Functional abnormality of the inner ear	HP:0011389	1	0	871	3	1	4372	ENSOARG00020007257
HP	Abnormal central motor function	HP:0011442	1	0	1705	3	2	4372	ENSOARG00020024966,ENSOARG00020007257
HP	Abnormality of coordination	HP:0011443	1	0	979	3	1	4372	ENSOARG00020007257
HP	Abnormality of higher mental function	HP:0011446	1	0	2395	3	2	4372	ENSOARG00020024966,ENSOARG00020007257
HP	Unusual CNS infection	HP:0011450	1	0	81	3	1	4372	ENSOARG00020007257
HP	Abnormal digit morphology	HP:0011297	1	0	1251	3	1	4372	ENSOARG00020024966
HP	Behavioral abnormality	HP:0000708	1	0	1621	3	2	4372	ENSOARG00020024966,ENSOARG00020007257
HP	Abnormality of the ear	HP:0000598	1	0	1954	3	2	4372	ENSOARG00020024966,ENSOARG00020007257
HP	Blindness	HP:0000618	1	0	272	3	1	4372	ENSOARG00020007257
HP	Abnormality of the nervous system	HP:0000707	1	0	3372	3	2	4372	ENSOARG00020024966,ENSOARG00020007257
HP	Abnormality of the genital system	HP:0000078	1	0	1413	3	1	4372	ENSOARG00020007257
HP	Abnormality of the urinary system	HP:0000079	1	0	1675	3	1	4372	ENSOARG00020007257
HP	Renal insufficiency	HP:0000083	1	0	325	3	1	4372	ENSOARG00020007257
HP	Abnormal renal glomerulus morphology	HP:0000095	1	0	161	3	1	4372	ENSOARG00020007257
HP	Glomerulonephritis	HP:0000099	1	0	33	3	1	4372	ENSOARG00020007257
HP	Phenotypic abnormality	HP:0000118	1	0	4367	3	3	4372	ENSOARG00020024966,BFSP1,ENSOARG00020007257
HP	Abnormality of the genitourinary system	HP:0000119	1	0	2232	3	1	4372	ENSOARG00020007257
HP	Nephritis	HP:0000123	1	0	58	3	1	4372	ENSOARG00020007257
HP	Abnormality of head or neck	HP:0000152	1	0	2790	3	2	4372	ENSOARG00020024966,ENSOARG00020007257
HP	Abnormality of the kidney	HP:0000077	1	0	1154	3	1	4372	ENSOARG00020007257
HP	Abnormality of the mouth	HP:0000153	1	0	1859	3	2	4372	ENSOARG00020024966,ENSOARG00020007257
HP	Abnormal lip morphology	HP:0000159	1	0	902	3	1	4372	ENSOARG00020024966
HP	Abnormal oral cavity morphology	HP:0000163	1	0	1782	3	2	4372	ENSOARG00020024966,ENSOARG00020007257
HP	Abnormality of upper lip	HP:0000177	1	0	734	3	1	4372	ENSOARG00020024966
HP	Thin upper lip vermilion	HP:0000219	1	0	220	3	1	4372	ENSOARG00020024966
HP	Thin vermilion border	HP:0000233	1	0	313	3	1	4372	ENSOARG00020024966
HP	Abnormality of the head	HP:0000234	1	0	2768	3	2	4372	ENSOARG00020024966,ENSOARG00020007257
HP	Abnormality of skull size	HP:0000240	1	0	1383	3	1	4372	ENSOARG00020024966
HP	Microcephaly	HP:0000252	1	0	1126	3	1	4372	ENSOARG00020024966
HP	Dolichocephaly	HP:0000268	1	0	151	3	1	4372	ENSOARG00020024966
HP	Oral ulcer	HP:0000155	1	0	39	3	1	4372	ENSOARG00020007257
HP	Abnormality of the face	HP:0000271	1	0	2508	3	2	4372	ENSOARG00020024966,ENSOARG00020007257
HP	Abnormal testis morphology	HP:0000035	1	0	815	3	1	4372	ENSOARG00020007257
HP	Autosomal recessive inheritance	HP:0000007	1	0	2577	3	3	4372	ENSOARG00020024966,BFSP1,ENSOARG00020007257
HP	Abnormality of male external genitalia	HP:0000032	1	0	972	3	1	4372	ENSOARG00020007257
HP	HP root	HP:0000001	1	0	4372	3	3	4372	ENSOARG00020024966,BFSP1,ENSOARG00020007257
HP	Mode of inheritance	HP:0000005	1	0	4112	3	3	4372	ENSOARG00020024966,BFSP1,ENSOARG00020007257
HP	Autosomal dominant inheritance	HP:0000006	1	0	1754	3	1	4372	BFSP1
HP	Malar flattening	HP:0000272	1	0	190	3	1	4372	ENSOARG00020024966
HP	Epicanthus	HP:0000286	1	0	463	3	1	4372	ENSOARG00020024966
HP	Abnormal retinal morphology	HP:0000479	1	0	854	3	1	4372	ENSOARG00020007257
HP	Abnormal cornea morphology	HP:0000481	1	0	597	3	1	4372	ENSOARG00020007257
HP	Retinopathy	HP:0000488	1	0	115	3	1	4372	ENSOARG00020007257
HP	Keratitis	HP:0000491	1	0	74	3	1	4372	ENSOARG00020007257
HP	Abnormal eyelid morphology	HP:0000492	1	0	1078	3	1	4372	ENSOARG00020024966
HP	Downslanted palpebral fissures	HP:0000494	1	0	426	3	1	4372	ENSOARG00020024966
HP	Abnormal eyelash morphology	HP:0000499	1	0	219	3	1	4372	ENSOARG00020024966
HP	Abnormal conjunctiva morphology	HP:0000502	1	0	135	3	1	4372	ENSOARG00020007257
HP	Abnormality of vision	HP:0000504	1	0	1204	3	2	4372	ENSOARG00020024966,ENSOARG00020007257
HP	Abnormality of the eye	HP:0000478	1	0	2659	3	3	4372	ENSOARG00020024966,BFSP1,ENSOARG00020007257
HP	Visual impairment	HP:0000505	1	0	1014	3	2	4372	ENSOARG00020024966,ENSOARG00020007257
HP	Abnormality of the lens	HP:0000517	1	0	682	3	2	4372	BFSP1,ENSOARG00020007257
HP	Cataract	HP:0000518	1	0	664	3	2	4372	BFSP1,ENSOARG00020007257
HP	Long eyelashes	HP:0000527	1	0	92	3	1	4372	ENSOARG00020024966
HP	Abnormal eyebrow morphology	HP:0000534	1	0	495	3	1	4372	ENSOARG00020024966
HP	Abnormality of refraction	HP:0000539	1	0	509	3	1	4372	ENSOARG00020024966
HP	Hypermetropia	HP:0000540	1	0	195	3	1	4372	ENSOARG00020024966
HP	Abnormality of the optic nerve	HP:0000587	1	0	737	3	1	4372	ENSOARG00020007257
HP	Chronic hepatitis	HP:0200123	1	0	11	3	1	4372	ENSOARG00020007257
HP	Photophobia	HP:0000613	1	0	221	3	1	4372	ENSOARG00020007257
HP	Conjunctivitis	HP:0000509	1	0	95	3	1	4372	ENSOARG00020007257
HP	Long face	HP:0000276	1	0	205	3	1	4372	ENSOARG00020024966
HP	Short neck	HP:0000470	1	0	316	3	1	4372	ENSOARG00020024966
HP	Prominent nose	HP:0000448	1	0	71	3	1	4372	ENSOARG00020024966
HP	Abnormality of the philtrum	HP:0000288	1	0	540	3	1	4372	ENSOARG00020024966
HP	Abnormality of the forehead	HP:0000290	1	0	911	3	1	4372	ENSOARG00020024966
HP	Abnormality of the chin	HP:0000306	1	0	284	3	1	4372	ENSOARG00020024966
HP	Pointed chin	HP:0000307	1	0	80	3	1	4372	ENSOARG00020024966
HP	Abnormality of the midface	HP:0000309	1	0	505	3	1	4372	ENSOARG00020024966
HP	Abnormality of the orbital region	HP:0000315	1	0	1291	3	2	4372	ENSOARG00020024966,ENSOARG00020007257
HP	Hypertelorism	HP:0000316	1	0	647	3	1	4372	ENSOARG00020024966
HP	Smooth philtrum	HP:0000319	1	0	142	3	1	4372	ENSOARG00020024966
HP	Short philtrum	HP:0000322	1	0	186	3	1	4372	ENSOARG00020024966
HP	Abnormality of the neck	HP:0000464	1	0	522	3	1	4372	ENSOARG00020024966
HP	Short chin	HP:0000331	1	0	43	3	1	4372	ENSOARG00020024966
HP	Abnormal location of ears	HP:0000357	1	0	695	3	1	4372	ENSOARG00020024966
HP	Abnormality of the inner ear	HP:0000359	1	0	882	3	1	4372	ENSOARG00020007257
HP	Abnormality of the nose	HP:0000366	1	0	1453	3	1	4372	ENSOARG00020024966
HP	Low-set ears	HP:0000369	1	0	659	3	1	4372	ENSOARG00020024966
HP	Abnormality of the pinna	HP:0000377	1	0	663	3	1	4372	ENSOARG00020024966
HP	Macrotia	HP:0000400	1	0	209	3	1	4372	ENSOARG00020024966
HP	Abnormal nasal bridge morphology	HP:0000422	1	0	881	3	1	4372	ENSOARG00020024966
HP	Wide nasal bridge	HP:0000431	1	0	484	3	1	4372	ENSOARG00020024966
HP	Wide nose	HP:0000445	1	0	94	3	1	4372	ENSOARG00020024966
HP	Abnormality of the outer ear	HP:0000356	1	0	1030	3	1	4372	ENSOARG00020024966
HP	Abnormal liver morphology	HP:0410042	1	0	717	3	1	4372	ENSOARG00020007257
